# Supplementary material for: MicroRNAs and Long Non-Coding RNAs as Potential Candidates to Target Specific Motifs of SARS-CoV-2
Source: Noncoding RNA. 2021 Feb 18;7(1):14. doi: 10.3390/ncrna7010014 (PMC7931055; doi:10.3390/ncrna7010014)
Supplement: Supplementary file 1 [file ncrna-07-00014-s001.zip]

Archive with 3 entries (2 files):
- ncrna-1091210-supplementary.v10/
- ncrna-1091210-supplementary.v10/ncRNA-1091210 Supplementary material-2.pdf
- ncrna-1091210-supplementary.v10/Supplementary_Excel File.xls
