# Supplementary material for: MicroRNAs and Long Non-Coding RNAs as Potential Candidates to Target Specific Motifs of SARS-CoV-2
Source: Noncoding RNA. 2021 Feb 18;7(1):14. doi: 10.3390/ncrna7010014 (PMC7931055; doi:10.3390/ncrna7010014)
Supplement: Supplementary file 1 [file ncrna-07-00014-s001.zip › ncrna-1091210-supplementary.v10/Supplementary_Excel File.xls]

## Sheet: Legend Suppl. Tab. S1-S2
mirna	miRNA name
intarna_energy	binding energy as calculated by IntaRNA (kcal/mol)
rnaup_energy	binding energy as calculated by RNAup (kcal/mol)
rnaplex_energy1	binding energy as calculated by RNAplex (kcal/mol)
rnaplex_energy2	binding energy as calculated by RNAplex (kcal/mol)
mean_energy	mean binding energy among the methods
intarna_covid_start	start position of the binding site identified by IntaRNA on the viral genome (starting from the nucleotide of the region of interest)
intarna_covid_end	end position of the binding site identified by IntaRNA on the viral genome (starting from the nucleotide of the region of interest)
rnaup_covid_start	start position of the binding site identified by RNAup on the viral genome (starting from the nucleotide of the region of interest)
rnaup_covid_end	end position of the binding site identified by RNAup on the viral genome (starting from the nucleotide of the region of interest)
rnaplex_covid_start	start position of the binding site identified by RNAplex on the viral genome (starting from the nucleotide of the region of interest)
rnaplex_covid_end	end position of the binding site identified by RNAplex on the viral genome (starting from the nucleotide of the region of interest)
intarna_mirna_start	start position of the binding site identified by IntaRNA on the miRNA
intarna_mirna_end	end position of the binding site identified by IntaRNA on the miRNA
rnaup_mirna_start	start position of the binding site identified by RNAup on the miRNA
rnaup_mirna_end	end position of the binding site identified by RNAup on the miRNA
rnaplex_mirna_start	start position of the binding site identified by RNAplex on the miRNA
rnaplex_mirna_end	end position of the binding site identified by RNAplex on the miRNA
covid_site_jaccard	Jaccard index of the three binding sites on the viral genome
mirna_site_jaccard	Jaccard index of the three binding sites on the miRNA sequence
covid_site_jaccard_best_method_pair	Best Jaccard index of the binding site on the viral genome considering all the possible pairs of prediction methods
mirna_site_jaccard_best_method_pair	Best Jaccard index of the binding site on the miRNA sequence considering all the possible pairs of prediction methods
intarna_region	Region containing the predicted binding site in the viral genome (leader sequence or elsewhere)
rnaup_region	Region containing the predicted binding site in the viral genome (leader sequence or elsewhere)
rnaplex_region	Region containing the predicted binding site in the viral genome (leader sequence or elsewhere)

## Sheet: Supplementary Table S1
mirna vs 3´UTR	intarna_energy	rnaup_energy	rnaplex_energy1	rnaplex_energy2	mean_energy	intarna_covid_start	intarna_covid_end	rnaup_covid_start	rnaup_covid_end	rnaplex_covid_start	rnaplex_covid_end	intarna_mirna_start	intarna_mirna_end	rnaup_mirna_start	rnaup_mirna_end	rnaplex_mirna_start	rnaplex_mirna_end	covid_site_jaccard	mirna_site_jaccard	covid_site_jaccard_best_method_pair	mirna_site_jaccard_best_method_pair	intarna_region	rnaup_region	rnaplex_region
hsa-miR-6757-5p	-8.23	-9.55	-10.93	-9.66	-9.57	145	163	145	163	145	163	20	3	3	20	3	20	1	1	1	1	elsewhere	elsewhere	elsewhere
hsa-miR-361-5p	NA	-9.99	-11.84	-11.59	-10.915	NA	NA	161	179	161	179	NA	NA	1	19	1	18	1	0.944444	1	0.944444	NA	elsewhere	elsewhere
hsa-miR-6789-5p	NA	-7.16	-8.13	-8.1	-7.645	NA	NA	109	130	109	130	NA	NA	4	21	4	21	1	1	1	1	NA	elsewhere	elsewhere
hsa-miR-6784-5p	-12.09	-13.72	-14.69	-15.1	-13.5	53	71	53	71	53	71	19	2	2	19	2	19	1	1	1	1	leader	leader	leader
hsa-miR-203a-5p	-11.54	-13.78	-13.5	-12.05	-12.94	31	47	31	47	31	47	18	2	2	18	2	18	1	1	1	1	leader	leader	leader
hsa-miR-132-3p	NA	-8.83	-8.36	-8.63	-8.595	NA	NA	57	64	57	64	NA	NA	13	20	13	20	1	1	1	1	NA	leader	leader
hsa-miR-146a-3p	-5.95	-8.01	-8.06	-9.87	-7.34	104	112	104	112	104	112	20	12	12	20	12	20	1	1	1	1	elsewhere	elsewhere	elsewhere
hsa-miR-193a-3p	NA	-7.99	-7.86	-9.01	-7.925	NA	NA	31	46	31	46	NA	NA	4	18	4	18	1	1	1	1	NA	leader	leader
hsa-miR-299-3p	-8.18	-10.85	-11.94	-13.21	-10.3233	150	167	150	167	150	167	21	1	1	21	1	20	1	0.95	1	1	elsewhere	elsewhere	elsewhere
hsa-miR-4297	-8.75	-11.39	-13.43	-13.26	-11.19	21	32	21	32	21	32	15	3	3	15	3	15	1	1	1	1	leader	leader	leader
hsa-miR-299-5p	NA	-9.25	-10.52	-9.6	-9.885	NA	NA	14	32	14	32	NA	NA	9	20	9	20	1	1	1	1	NA	leader	leader
hsa-miR-548d-5p	-7.14	-7.53	-8.49	-8.56	-7.72	39	47	39	47	39	47	19	11	11	19	11	19	1	1	1	1	leader	leader	leader
hsa-miR-6823-3p	-8.5	-10.86	-10.34	-11.35	-9.9	102	111	102	111	102	111	13	3	3	13	3	13	1	1	1	1	elsewhere	elsewhere	elsewhere
hsa-miR-6760-5p	-11.2	-12.31	-15.42	-14.76	-12.9767	50	65	50	65	50	65	19	4	4	19	4	19	1	1	1	1	leader	leader	leader
hsa-miR-302f	-7.4	-10.96	-9.97	-10.18	-9.44333	116	124	116	124	116	124	15	7	7	15	7	15	1	1	1	1	elsewhere	elsewhere	elsewhere
hsa-miR-4485-3p	NA	-11.56	-13.7	-13.07	-12.63	NA	NA	57	65	57	65	NA	NA	5	13	5	13	1	1	1	1	NA	leader	leader
hsa-miR-3680-3p	-7.27	-8.51	-10.9	-9.96	-8.89333	179	200	179	200	179	200	20	1	1	20	1	19	1	0.947368	1	1	elsewhere	elsewhere	elsewhere
hsa-miR-196b-3p	NA	-6.21	-6.06	-6.86	-6.135	NA	NA	151	156	151	156	NA	NA	13	18	13	18	1	1	1	1	NA	elsewhere	elsewhere
hsa-miR-379-3p	NA	-8.31	-9.69	-10.01	-9	NA	NA	152	168	152	168	NA	NA	7	19	7	19	1	1	1	1	NA	elsewhere	elsewhere
hsa-miR-3180	NA	-11.04	-12.56	-10.28	-11.8	NA	NA	103	115	103	115	NA	NA	3	15	3	15	1	1	1	1	NA	elsewhere	elsewhere
hsa-miR-548ae-3p	NA	-5.68	-5.76	-6.08	-5.72	NA	NA	150	157	150	157	NA	NA	9	17	9	17	1	1	1	1	NA	elsewhere	elsewhere
hsa-miR-7161-5p	NA	-7.95	-8.41	-7.77	-8.18	NA	NA	179	188	179	188	NA	NA	7	16	7	16	1	1	1	1	NA	elsewhere	elsewhere
hsa-miR-6751-5p	-9.75	-11.47	-15.67	-14.39	-12.2967	42	59	42	59	42	59	21	6	6	21	6	21	1	1	1	1	leader	leader	leader
hsa-miR-192-3p	-4.26	-7.55	-8.26	-7.1	-6.69	112	127	112	127	112	127	17	3	3	17	3	17	1	1	1	1	elsewhere	elsewhere	elsewhere
hsa-miR-8485	NA	-7.44	-7.65	-8.19	-7.545	NA	NA	14	19	14	19	NA	NA	2	7	2	7	1	1	1	1	NA	leader	leader
hsa-miR-1269b	-7.02	-8.39	-10	-9.79	-8.47	149	165	149	165	149	165	21	2	2	21	2	21	1	1	1	1	elsewhere	elsewhere	elsewhere
hsa-miR-4761-3p	-7.47	-8.72	-9.12	-8.95	-8.43667	13	20	13	20	13	20	15	8	8	15	8	15	1	1	1	1	leader	leader	leader
hsa-miR-3152-5p	NA	-9.55	-10.45	-9.37	-10	NA	NA	15	32	15	32	NA	NA	5	20	5	20	1	1	1	1	NA	leader	leader
hsa-miR-4330	NA	-7.69	-7.11	-7.86	-7.4	NA	NA	59	64	59	64	NA	NA	13	18	13	18	1	1	1	1	NA	leader	leader
hsa-miR-6763-3p	NA	-10.33	-12.02	-11	-11.175	NA	NA	60	73	60	73	NA	NA	1	12	1	11	1	0.909091	1	0.909091	NA	leader	leader
hsa-miR-199a-5p	NA	-11	-11.37	-10.81	-11.185	NA	NA	13	29	13	29	NA	NA	1	15	1	14	1	0.928571	1	0.928571	NA	leader	leader
hsa-miR-606	-8.2	-9.3	-9.98	-10.24	-9.16	146	155	146	155	146	155	12	3	3	12	3	12	1	1	1	1	elsewhere	elsewhere	elsewhere
hsa-miR-766-3p	NA	-11.23	-13.31	-12	-12.27	NA	NA	60	74	60	74	NA	NA	1	19	1	18	1	0.944444	1	0.944444	NA	leader	leader
hsa-miR-6892-3p	-9.56	-11.57	-12.25	-12.95	-11.1267	103	109	103	109	103	109	10	4	4	10	4	10	1	1	1	1	elsewhere	elsewhere	elsewhere
hsa-miR-548aj-5p	-3.18	-5.93	-4.36	-6.22	-4.49	105	113	105	113	105	113	22	14	14	22	14	22	1	1	1	1	elsewhere	elsewhere	elsewhere
hsa-miR-1912-3p	NA	-10.37	-12.74	-11.35	-11.555	NA	NA	86	105	86	105	NA	NA	3	20	3	20	1	1	1	1	NA	elsewhere	elsewhere
hsa-miR-6501-3p	NA	-9.7	-9.05	-8.89	-9.375	NA	NA	57	64	57	64	NA	NA	9	17	9	17	1	1	1	1	NA	leader	leader
hsa-miR-4475	NA	-10.42	-11.94	-11.03	-11.18	NA	NA	149	163	149	163	NA	NA	4	21	4	21	1	1	1	1	NA	elsewhere	elsewhere
hsa-miR-4775	-6.56	-10.03	-9.57	-9.71	-8.72	57	64	57	64	57	64	18	11	11	18	11	18	1	1	1	1	leader	leader	leader
hsa-miR-10400-5p	-9.67	-14.36	-12.04	-11.12	-12.0233	106	114	106	114	106	114	16	8	8	16	8	16	1	1	1	1	elsewhere	elsewhere	elsewhere
hsa-miR-6836-3p	NA	-8.65	-9.84	-10.16	-9.245	NA	NA	15	32	15	32	NA	NA	4	20	4	20	1	1	1	1	NA	leader	leader
hsa-miR-6842-5p	-11.09	-12.37	-13.97	-13.59	-12.4767	148	165	148	165	148	165	16	1	1	16	1	15	1	0.933333	1	1	elsewhere	elsewhere	elsewhere
hsa-miR-6722-5p	NA	-6.2	-7.6	-7.19	-6.9	NA	NA	103	115	103	115	NA	NA	1	10	1	9	1	0.888889	1	0.888889	NA	elsewhere	elsewhere
hsa-miR-4757-3p	-5.56	-8.49	-8.38	-9.19	-7.47667	59	65	59	65	59	65	21	15	15	21	15	21	1	1	1	1	leader	leader	leader
hsa-miR-5582-5p	-9.2	-10.44	-11.31	-11.03	-10.3167	143	158	143	158	143	158	18	3	3	18	3	18	1	1	1	1	elsewhere	elsewhere	elsewhere
hsa-miR-548am-5p	-6.28	-7.24	-7.55	-7.22	-7.02333	103	113	103	113	103	113	21	11	11	21	11	21	1	1	1	1	elsewhere	elsewhere	elsewhere
hsa-miR-9899	NA	-10.69	-11	-10.68	-10.845	NA	NA	103	113	103	113	NA	NA	6	16	6	16	1	1	1	1	NA	elsewhere	elsewhere
hsa-miR-4514	-10.66	-11.62	-13.19	-12.71	-11.8233	4	19	4	19	4	19	17	1	1	17	1	16	1	0.9375	1	1	leader	leader	leader
hsa-miR-4693-5p	-7.6	-8.8	-10.23	-10.66	-8.87667	83	94	83	94	83	94	22	12	12	22	12	22	1	1	1	1	elsewhere	elsewhere	elsewhere
hsa-miR-196a-3p	NA	-4	-7.69	-5.33	-5.845	NA	NA	24	45	24	45	NA	NA	2	21	2	21	1	1	1	1	NA	leader	leader
hsa-miR-3606-3p	-6.09	-7.64	-7.82	-8.17	-7.18333	150	156	150	156	150	156	18	12	12	18	12	18	1	1	1	1	elsewhere	elsewhere	elsewhere
hsa-miR-6816-3p	NA	-6.36	-6.19	-6.11	-6.275	NA	NA	98	104	98	104	NA	NA	7	12	7	12	1	1	1	1	NA	elsewhere	elsewhere
hsa-miR-203b-3p	-7.77	-11.01	-14.19	-13.46	-10.99	163	183	163	183	163	183	22	3	3	22	3	22	1	1	1	1	elsewhere	elsewhere	elsewhere
hsa-miR-3688-5p	-10.68	-10.77	-13.98	-14.23	-11.81	27	47	27	47	27	47	17	2	2	17	2	17	1	1	1	1	leader	leader	leader
hsa-miR-92b-5p	NA	-8.22	-9.68	-9.79	-8.95	NA	NA	151	163	151	163	NA	NA	7	18	7	18	1	1	1	1	NA	elsewhere	elsewhere
hsa-miR-6730-3p	NA	-8.27	-10.23	-11.29	-9.25	NA	NA	70	90	70	90	NA	NA	2	19	2	19	1	1	1	1	NA	leader	leader
hsa-miR-6798-5p	-9.21	-11.35	-12.04	-14.16	-10.8667	150	164	150	164	150	164	19	5	5	19	5	19	1	1	1	1	elsewhere	elsewhere	elsewhere
hsa-miR-4691-5p	-7.9	-9.14	-11.44	-11.7	-9.49333	28	34	28	34	28	34	7	1	1	7	1	6	1	0.833333	1	1	leader	leader	leader
hsa-miR-29a-3p	-9.4	-10.17	-11.53	-10.78	-10.3667	140	159	140	159	140	159	21	1	1	21	1	20	1	0.95	1	1	elsewhere	elsewhere	elsewhere
hsa-miR-12125	-13.8	-15.67	-17.79	-17.86	-15.7533	97	109	97	109	97	109	15	2	2	15	2	15	1	1	1	1	elsewhere	elsewhere	elsewhere
hsa-miR-5704	NA	-10.54	-11.39	-11.15	-10.965	NA	NA	103	116	103	116	NA	NA	2	15	2	15	1	1	1	1	NA	elsewhere	elsewhere
hsa-miR-1295b-5p	NA	-12.01	-11.79	-11.02	-11.9	NA	NA	61	72	61	72	NA	NA	9	18	9	18	1	1	1	1	NA	leader	leader
hsa-miR-3179	-6.72	-7.5	-9.04	-9.34	-7.75333	53	59	53	59	53	59	13	7	7	13	7	13	1	1	1	1	leader	leader	leader
hsa-miR-4650-5p	-9.28	-12.07	-11.06	-12.61	-10.8033	37	45	37	45	37	45	13	4	4	13	4	13	1	1	1	1	leader	leader	leader
hsa-miR-1233-3p	-11.44	-12.66	-14.53	-14.83	-12.8767	27	34	27	34	27	34	16	9	9	16	9	16	1	1	1	1	leader	leader	leader
hsa-miR-4709-5p	-9.67	-11.73	-11.83	-12.84	-11.0767	104	110	104	110	104	110	20	14	14	20	14	20	1	1	1	1	elsewhere	elsewhere	elsewhere
hsa-miR-4446-3p	-12.13	-14.89	-18.25	-17.15	-15.09	162	182	162	182	162	182	21	3	3	21	3	21	1	1	1	1	elsewhere	elsewhere	elsewhere
hsa-miR-4251	-4.44	-6.89	-7.39	-8.36	-6.24	179	188	179	188	179	188	14	1	1	14	1	13	1	0.923077	1	1	elsewhere	elsewhere	elsewhere
hsa-miR-5696	-8.18	-7.51	-12.25	-10.01	-9.31333	22	43	22	43	22	43	20	1	1	20	1	19	1	0.947368	1	1	leader	leader	leader
hsa-miR-3683	-5.71	-9.11	-9.97	-9.44	-8.26333	154	168	154	168	154	168	20	5	5	20	5	20	1	1	1	1	elsewhere	elsewhere	elsewhere
hsa-miR-3157-5p	NA	-7.11	-6.62	-6.81	-6.865	NA	NA	81	88	81	88	NA	NA	14	21	14	21	1	1	1	1	NA	elsewhere	elsewhere
hsa-miR-550a-5p	-4.39	-7.63	-7.21	-7.3	-6.41	179	188	179	188	179	188	15	5	5	15	5	15	1	1	1	1	elsewhere	elsewhere	elsewhere
hsa-miR-4688	-8.68	-11.4	-12.36	-11.93	-10.8133	100	115	100	115	100	115	21	4	4	21	4	21	1	1	1	1	elsewhere	elsewhere	elsewhere
hsa-miR-3974	-6.03	-6.73	-8.01	-7.29	-6.92333	141	158	141	158	141	158	21	4	4	21	4	21	1	1	1	1	elsewhere	elsewhere	elsewhere
hsa-miR-410-3p	NA	-8.29	-8.05	-9.09	-8.17	NA	NA	61	66	61	66	NA	NA	14	19	14	19	1	1	1	1	NA	leader	leader
hsa-miR-4691-3p	-9.46	-10.62	-13.31	-11.76	-11.13	50	64	50	64	50	64	20	4	4	20	4	20	1	1	1	1	leader	leader	leader
hsa-miR-633	-3.72	-7.09	-8.31	-8.56	-6.37333	151	160	151	160	151	160	14	4	4	14	4	14	1	1	1	1	elsewhere	elsewhere	elsewhere
hsa-miR-6735-5p	NA	-8.56	-9.36	-9.87	-8.96	NA	NA	154	164	154	164	NA	NA	3	15	3	15	1	1	1	1	NA	elsewhere	elsewhere
hsa-miR-548ak	-4.94	-7.69	-6.42	-6.93	-6.35	105	113	105	113	105	113	19	11	11	19	11	19	1	1	1	1	elsewhere	elsewhere	elsewhere
hsa-miR-6775-5p	-13.77	-16.43	-17.79	-17.99	-15.9967	149	168	149	168	149	168	24	6	6	24	6	24	1	1	1	1	elsewhere	elsewhere	elsewhere
hsa-miR-6813-3p	-13.02	-14.55	-15.3	-15.36	-14.29	103	114	103	114	103	114	18	7	7	18	7	18	1	1	1	1	elsewhere	elsewhere	elsewhere
hsa-miR-4282	-5.23	-4.69	-7.57	-7.45	-5.83	128	140	128	140	128	140	17	6	6	17	6	17	1	1	1	1	elsewhere	elsewhere	elsewhere
hsa-miR-1-3p	-4.72	-6.04	-6.83	-7	-5.86333	179	185	179	185	179	185	16	10	10	16	10	16	1	1	1	1	elsewhere	elsewhere	elsewhere
hsa-miR-4496	-6.95	-8.9	-9.06	-9.17	-8.30333	180	187	180	187	180	187	21	14	14	21	14	21	1	1	1	1	elsewhere	elsewhere	elsewhere
hsa-miR-30c-1-3p	-7.24	-9.75	-9.94	-9.94	-8.97667	89	101	89	101	89	101	20	8	8	20	8	20	1	1	1	1	elsewhere	elsewhere	elsewhere
hsa-miR-6862-3p	-8.81	-10.8	-11.79	-10.98	-10.4667	99	112	99	112	99	112	19	8	8	19	8	19	1	1	1	1	elsewhere	elsewhere	elsewhere
hsa-miR-6890-5p	-14.37	-16.96	-18.18	-18.42	-16.5033	154	167	154	167	154	167	13	1	1	13	1	12	1	0.916667	1	1	elsewhere	elsewhere	elsewhere
hsa-miR-6505-5p	-7.8	-9.88	-10.44	-10.39	-9.37333	158	164	158	164	158	164	15	9	9	15	9	15	1	1	1	1	elsewhere	elsewhere	elsewhere
hsa-miR-1206	-6.49	-7.99	-9.86	-9.36	-8.11333	83	96	83	96	83	96	13	1	1	13	1	12	1	0.916667	1	1	elsewhere	elsewhere	elsewhere
hsa-miR-4700-5p	-11.55	-13.78	-14.6	-15.05	-13.31	154	165	154	165	154	165	15	3	3	15	3	15	1	1	1	1	elsewhere	elsewhere	elsewhere
hsa-miR-129-5p	-10.62	-10.44	-13.33	-11.71	-11.4633	124	141	124	141	124	141	19	3	3	19	3	19	1	1	1	1	elsewhere	elsewhere	elsewhere
hsa-miR-6845-5p	NA	-9.74	-10.88	-10.61	-10.31	NA	NA	155	164	155	164	NA	NA	2	13	2	13	1	1	1	1	NA	elsewhere	elsewhere
hsa-miR-200b-3p	-7.06	-10.01	-11.6	-10.89	-9.55667	95	107	95	107	95	107	18	6	6	18	6	18	1	1	1	1	elsewhere	elsewhere	elsewhere
hsa-miR-199b-5p	NA	-9.67	-9.92	-9.4	-9.795	NA	NA	13	29	13	29	NA	NA	1	15	1	14	1	0.928571	1	0.928571	NA	leader	leader
hsa-miR-152-3p	NA	-5.97	-5.37	-7.18	-5.67	NA	NA	79	88	79	88	NA	NA	4	15	4	15	1	1	1	1	NA	elsewhere	elsewhere
hsa-miR-607	NA	-6.01	-7.69	-7.11	-6.85	NA	NA	77	95	77	95	NA	NA	1	15	1	14	1	0.928571	1	0.928571	NA	elsewhere	elsewhere
hsa-miR-4701-3p	-15.64	-17.52	-21.5	-21.56	-18.22	45	59	45	59	45	59	19	4	4	19	4	19	1	1	1	1	leader	leader	leader
hsa-miR-30e-3p	-5.79	-9.13	-11.25	-10.38	-8.72333	90	107	90	107	90	107	19	1	1	19	1	18	1	0.944444	1	1	elsewhere	elsewhere	elsewhere
hsa-miR-3202	NA	-7.07	-8.03	-8.66	-7.55	NA	NA	156	164	156	164	NA	NA	6	16	6	16	1	1	1	1	NA	elsewhere	elsewhere
hsa-miR-6765-5p	-9.77	-11.83	-16.29	-12.8	-12.63	48	69	48	69	48	69	24	6	6	24	6	24	1	1	1	1	leader	leader	leader
hsa-miR-485-3p	-12.93	-14.79	-14.77	-15.27	-14.1633	103	112	103	112	103	112	18	9	9	18	9	18	1	1	1	1	elsewhere	elsewhere	elsewhere
hsa-miR-603	-7.78	-8.7	-8.84	-10.95	-8.44	12	19	12	19	12	19	9	2	2	9	2	9	1	1	1	1	leader	leader	leader
hsa-miR-585-3p	NA	-6.46	-8.42	-7.98	-7.44	NA	NA	115	129	115	129	NA	NA	2	16	2	16	1	1	1	1	NA	elsewhere	elsewhere
hsa-miR-3149	NA	-6.88	-10.1	-10.19	-8.49	NA	NA	45	57	45	57	NA	NA	7	20	7	20	1	1	1	1	NA	leader	leader
hsa-miR-582-3p	-5.36	-7.04	-7.13	-7.15	-6.51	6	15	6	15	6	15	12	3	3	12	3	12	1	1	1	1	leader	leader	leader
hsa-miR-6862-5p	-10.03	-11.22	-12.11	-11.89	-11.12	4	19	4	19	4	19	18	4	4	18	4	18	1	1	1	1	leader	leader	leader
hsa-miR-770-5p	NA	-13.29	-15.72	-12.93	-14.505	NA	NA	62	76	62	76	NA	NA	5	22	5	22	1	1	1	1	NA	leader	leader
hsa-miR-6505-3p	-8.67	-10.21	-10.65	-10.76	-9.84333	119	126	119	126	119	126	18	11	11	18	11	18	1	1	1	1	elsewhere	elsewhere	elsewhere
hsa-miR-7848-3p	-9.43	-11.59	-11.3	-12.78	-10.7733	71	87	71	87	71	87	17	2	2	17	2	17	1	1	1	1	leader	leader	leader
hsa-miR-1225-3p	NA	-8.32	-7.76	-8.1	-8.04	NA	NA	99	105	99	105	NA	NA	6	13	6	13	1	1	1	1	NA	elsewhere	elsewhere
hsa-miR-1304-3p	-16.61	-17.43	-19.48	-19.17	-17.84	79	93	79	93	79	93	17	3	3	17	3	17	1	1	1	1	elsewhere	elsewhere	elsewhere
hsa-miR-3145-5p	NA	-8.61	-7.97	-8.6	-8.29	NA	NA	81	86	81	86	NA	NA	9	14	9	14	1	1	1	1	NA	elsewhere	elsewhere
hsa-miR-4667-3p	-7.76	-12.14	-13.29	-11.89	-11.0633	14	32	14	32	14	32	19	3	3	19	3	19	1	1	1	1	leader	leader	leader
hsa-miR-548f-3p	NA	-7.2	-8.83	-8.76	-8.015	NA	NA	81	91	81	91	NA	NA	5	17	5	17	1	1	1	1	NA	elsewhere	elsewhere
hsa-miR-2110	NA	-12.12	-13.2	-11.12	-12.66	NA	NA	147	165	147	165	NA	NA	2	20	2	20	1	1	1	1	NA	elsewhere	elsewhere
hsa-miR-3153	NA	-13.42	-14.48	-14.36	-13.95	NA	NA	155	164	155	164	NA	NA	1	10	1	9	1	0.888889	1	0.888889	NA	elsewhere	elsewhere
hsa-miR-136-5p	NA	-4.82	-4.97	-6.43	-4.895	NA	NA	10	31	10	31	NA	NA	2	20	2	20	1	1	1	1	NA	leader	leader
hsa-miR-4750-3p	NA	-12.18	-12.14	-12.39	-12.16	NA	NA	27	32	27	32	NA	NA	13	18	13	18	1	1	1	1	NA	leader	leader
hsa-miR-4433a-3p	-16.04	-18.14	-19.38	-19.47	-17.8533	154	166	154	166	154	166	19	7	7	19	7	19	1	1	1	1	elsewhere	elsewhere	elsewhere
hsa-miR-296-5p	NA	-5.86	-6.37	-7.03	-6.115	NA	NA	120	130	120	130	NA	NA	1	11	1	10	1	0.9	1	0.9	NA	elsewhere	elsewhere
hsa-miR-586	-8.38	-10.15	-11.43	-11.19	-9.98667	77	92	77	92	77	92	21	5	5	21	5	21	1	1	1	1	elsewhere	elsewhere	elsewhere
hsa-miR-7977	NA	-10.23	-11.24	-10.46	-10.735	NA	NA	14	31	14	31	NA	NA	1	16	1	15	1	0.933333	1	0.933333	NA	leader	leader
hsa-miR-543	-12.24	-13.27	-15	-14.73	-13.5033	81	94	81	94	81	94	19	6	6	19	6	19	1	1	1	1	elsewhere	elsewhere	elsewhere
hsa-miR-556-3p	NA	-8.88	-12.38	-11.87	-10.63	NA	NA	120	139	120	139	NA	NA	4	20	4	20	1	1	1	1	NA	elsewhere	elsewhere
hsa-miR-4796-3p	NA	-7.13	-9.02	-11.01	-8.075	NA	NA	154	175	154	175	NA	NA	1	22	1	19	1	0.857143	1	0.857143	NA	elsewhere	elsewhere
hsa-miR-548a-3p	NA	-6.5	-6.74	-6.42	-6.62	NA	NA	89	103	89	103	NA	NA	6	17	6	17	1	1	1	1	NA	elsewhere	elsewhere
hsa-miR-5685	NA	-11.6	-12.55	-11.49	-12.075	NA	NA	90	105	90	105	NA	NA	5	19	5	19	1	1	1	1	NA	elsewhere	elsewhere
hsa-miR-3941	-11.32	-12.32	-13.51	-13.05	-12.3833	3	21	3	21	3	21	18	1	1	18	1	17	1	0.941176	1	1	leader	leader	leader
hsa-miR-3191-3p	NA	-11.38	-13.41	-13.83	-12.395	NA	NA	156	165	156	165	NA	NA	1	12	1	11	1	0.909091	1	0.909091	NA	elsewhere	elsewhere
hsa-miR-375-3p	-11.28	-14.88	-17.23	-14.68	-14.4633	65	83	65	83	65	83	21	5	5	21	5	21	1	1	1	1	leader	leader	leader
hsa-miR-6089	-11.33	-11.75	-16.59	-14.23	-13.2233	43	65	43	65	43	65	22	4	4	22	4	22	1	1	1	1	leader	leader	leader
hsa-miR-561-5p	-5.07	-6.02	-7.56	-6.4	-6.21667	68	80	68	80	68	80	21	7	7	21	7	21	1	1	1	1	leader	leader	leader
hsa-miR-4707-3p	NA	-8.7	-10.9	-8.59	-9.8	NA	NA	92	111	92	111	NA	NA	1	21	1	20	1	0.95	1	0.95	NA	elsewhere	elsewhere
hsa-miR-6821-5p	-15.81	-17.61	-19.65	-19.66	-17.69	34	50	34	50	34	50	22	5	5	22	5	22	1	1	1	1	leader	leader	leader
hsa-miR-4306	-8.85	-11.53	-10.91	-10.92	-10.43	109	115	109	115	109	115	16	10	10	16	10	16	1	1	1	1	elsewhere	elsewhere	elsewhere
hsa-miR-3940-3p	NA	-8.66	-9.84	-10.33	-9.25	NA	NA	99	112	99	112	NA	NA	1	16	1	15	1	0.933333	1	0.933333	NA	elsewhere	elsewhere
hsa-miR-431-5p	NA	-8.66	-8.57	-8.43	-8.615	NA	NA	60	65	60	65	NA	NA	10	16	10	16	1	1	1	1	NA	leader	leader
hsa-miR-1261	-7.13	-8.82	-10.54	-10.69	-8.83	58	65	58	65	58	65	16	9	9	16	9	16	1	1	1	1	leader	leader	leader
hsa-miR-10395-5p	NA	-8.33	-9.94	-9.47	-9.135	NA	NA	151	166	151	166	NA	NA	1	17	1	16	1	0.9375	1	0.9375	NA	elsewhere	elsewhere
hsa-miR-6802-5p	-7.24	-11.05	-12.35	-12.32	-10.2133	156	169	156	169	156	169	13	2	2	13	2	13	1	1	1	1	elsewhere	elsewhere	elsewhere
hsa-miR-16-2-3p	-10.57	-11.79	-13.29	-13.15	-11.8833	81	93	81	93	81	93	20	7	7	20	7	20	1	1	1	1	elsewhere	elsewhere	elsewhere
hsa-miR-3664-3p	NA	-5.35	-6.94	-7.23	-6.145	NA	NA	179	191	179	191	NA	NA	1	10	1	9	1	0.888889	1	0.888889	NA	elsewhere	elsewhere
hsa-miR-6774-3p	NA	-11.07	-12.58	-11.55	-11.825	NA	NA	15	32	15	32	NA	NA	4	20	4	20	1	1	1	1	NA	leader	leader
hsa-miR-944	-10.77	-11.77	-13.8	-13.15	-12.1133	78	93	78	93	78	93	19	4	4	19	4	19	1	1	1	1	elsewhere	elsewhere	elsewhere
hsa-miR-6762-3p	-9.73	-11.83	-13.16	-12.59	-11.5733	99	114	99	114	99	114	17	2	2	17	2	17	1	1	1	1	elsewhere	elsewhere	elsewhere
hsa-miR-1250-3p	-7.03	-7.16	-9.69	-9.74	-7.96	187	194	187	194	187	194	9	2	2	9	2	9	1	1	1	1	elsewhere	elsewhere	elsewhere
hsa-miR-374a-5p	NA	-6.96	-6.93	-7.11	-6.945	NA	NA	10	20	10	20	NA	NA	7	17	7	17	1	1	1	1	NA	leader	leader
hsa-miR-328-5p	-9.6	-9.82	-12.62	-12.3	-10.68	124	137	124	137	124	137	19	7	7	19	7	19	1	1	1	1	elsewhere	elsewhere	elsewhere
hsa-miR-6829-5p	NA	-7.19	-9.14	-9.13	-8.165	NA	NA	112	129	112	129	NA	NA	2	19	2	19	1	1	1	1	NA	elsewhere	elsewhere
hsa-miR-559	-4.3	-4.84	-5.18	-5.73	-4.77333	14	20	14	20	14	20	16	10	10	16	10	16	1	1	1	1	leader	leader	leader
hsa-miR-6734-5p	-13.83	-15.28	-19.44	-19.57	-16.1833	44	59	44	59	44	59	20	6	6	20	6	20	1	1	1	1	leader	leader	leader
hsa-miR-12120	-16.29	-17.01	-19.92	-17.13	-17.74	54	70	54	70	54	70	25	8	8	25	8	25	1	1	1	1	leader	leader	leader
hsa-miR-146b-5p	-6.01	-9.4	-9.69	-8.61	-8.36667	112	123	112	123	112	123	21	12	12	21	12	21	1	1	1	1	elsewhere	elsewhere	elsewhere
hsa-miR-8059	NA	-9.66	-11.19	-10.39	-10.425	NA	NA	146	164	146	164	NA	NA	1	18	1	17	1	0.941176	1	0.941176	NA	elsewhere	elsewhere
hsa-miR-450a-5p	-6.87	-7.52	-8.73	-8.39	-7.70667	70	81	70	81	70	81	16	6	6	16	6	16	1	1	1	1	leader	leader	leader
hsa-miR-6817-5p	-7.97	-10.05	-12.5	-10.09	-10.1733	170	191	170	191	170	191	22	1	1	22	1	21	1	0.952381	1	1	elsewhere	elsewhere	elsewhere
hsa-miR-3605-5p	-10.04	-11.56	-12.6	-12.79	-11.4	155	164	155	164	155	164	15	4	4	15	4	15	1	1	1	1	elsewhere	elsewhere	elsewhere
hsa-miR-183-5p	-14.19	-14.81	-16.46	-16.31	-15.1533	144	160	144	160	144	160	18	2	2	18	2	18	1	1	1	1	elsewhere	elsewhere	elsewhere
hsa-miR-6869-3p	NA	-8.36	-8.71	-10.63	-8.535	NA	NA	58	71	58	71	NA	NA	3	15	3	15	1	1	1	1	NA	leader	leader
hsa-miR-4458	-9.83	-9.94	-12.14	-12.22	-10.6367	47	59	47	59	47	59	14	4	4	14	4	14	1	1	1	1	leader	leader	leader
hsa-miR-5584-3p	-10.04	-12.02	-13.06	-13.77	-11.7067	99	112	99	112	99	112	16	1	1	16	1	15	1	0.933333	1	1	elsewhere	elsewhere	elsewhere
hsa-miR-4267	-7.59	-9.35	-11.22	-11.9	-9.38667	55	62	55	62	55	62	13	6	6	13	6	13	1	1	1	1	leader	leader	leader
hsa-miR-5702	NA	-7.7	-7.59	-8.41	-7.645	NA	NA	103	112	103	112	NA	NA	6	19	6	19	1	1	1	1	NA	elsewhere	elsewhere
hsa-miR-6512-5p	-4.26	-6.18	-8.59	-8.44	-6.34333	163	177	163	177	163	177	18	5	5	18	5	18	1	1	1	1	elsewhere	elsewhere	elsewhere
hsa-miR-4634	NA	-8.92	-10.96	-10.34	-9.94	NA	NA	58	70	58	70	NA	NA	4	17	4	17	1	1	1	1	NA	leader	leader
hsa-miR-659-5p	-6.4	-8.8	-9.3	-9.57	-8.16667	24	32	24	32	24	32	14	6	6	14	6	14	1	1	1	1	leader	leader	leader
hsa-miR-3976	-6.57	-7.46	-9.16	-9.05	-7.73	141	161	141	161	141	161	22	5	5	22	5	22	1	1	1	1	elsewhere	elsewhere	elsewhere
hsa-miR-4696	NA	-2.22	-1.3	-4.75	-1.76	NA	NA	12	17	12	17	NA	NA	11	16	11	16	1	1	1	1	NA	leader	leader
hsa-miR-4708-3p	-16.78	-18.38	-19.08	-19.02	-18.08	101	115	101	115	101	115	20	5	5	20	5	20	1	1	1	1	elsewhere	elsewhere	elsewhere
hsa-miR-5693	-11.39	-11.51	-12.57	-12.83	-11.8233	40	47	40	47	40	47	11	4	4	11	4	11	1	1	1	1	leader	leader	leader
hsa-miR-3181	NA	-6.42	-6.28	-9.91	-6.35	NA	NA	58	63	58	63	NA	NA	8	13	8	13	1	1	1	1	NA	leader	leader
hsa-miR-6757-3p	-8.24	-11.12	-10.97	-11.55	-10.11	59	66	59	66	59	66	13	6	6	13	6	13	1	1	1	1	leader	leader	leader
hsa-miR-3191-5p	-9.13	-12.24	-14.59	-13.01	-11.9867	90	107	90	107	90	107	16	1	1	16	1	15	1	0.933333	1	1	elsewhere	elsewhere	elsewhere
hsa-miR-324-5p	-9.55	-12.23	-13.71	-12.08	-11.83	95	110	95	110	95	110	19	2	2	19	2	19	1	1	1	1	elsewhere	elsewhere	elsewhere
hsa-miR-551b-3p	-3.27	-5.88	-5.64	-6.06	-4.93	77	86	77	86	77	86	17	8	8	17	8	17	1	1	1	1	elsewhere	elsewhere	elsewhere
hsa-miR-6070	-6.6	-8.35	-9.36	-9.3	-8.10333	100	112	100	112	100	112	17	2	2	17	2	17	1	1	1	1	elsewhere	elsewhere	elsewhere
hsa-miR-330-5p	-3.33	-7.4	-7.59	-7.77	-6.10667	100	106	100	106	100	106	7	1	1	7	1	6	1	0.833333	1	1	elsewhere	elsewhere	elsewhere
hsa-miR-4274	NA	-12.92	-13.31	-14.09	-13.115	NA	NA	103	113	103	113	NA	NA	3	14	3	14	1	1	1	1	NA	elsewhere	elsewhere
hsa-miR-6799-5p	-12.25	-13.77	-18.52	-17.6	-14.8467	42	59	42	59	42	59	18	1	1	18	1	17	1	0.941176	1	1	leader	leader	leader
hsa-miR-486-3p	-11.69	-15.9	-14.34	-13.99	-13.9767	107	115	107	115	107	115	11	3	3	11	3	11	1	1	1	1	elsewhere	elsewhere	elsewhere
hsa-miR-454-5p	NA	-10.66	-12.56	-11.7	-11.61	NA	NA	88	105	88	105	NA	NA	2	21	2	21	1	1	1	1	NA	elsewhere	elsewhere
hsa-miR-6866-5p	-9.14	-10.34	-11.26	-9.66	-10.2467	2	21	2	21	2	21	21	1	1	21	1	20	1	0.95	1	1	leader	leader	leader
hsa-miR-922	NA	-10.42	-11.45	-11.56	-10.935	NA	NA	151	168	151	168	NA	NA	1	20	4	20	1	0.842105	1	0.842105	NA	elsewhere	elsewhere
hsa-miR-4524b-5p	NA	-6.36	-6.42	-5.88	-6.39	NA	NA	101	113	101	113	NA	NA	4	17	4	17	1	1	1	1	NA	elsewhere	elsewhere
hsa-miR-4671-5p	-12.65	-13.98	-15.76	-15.55	-14.13	77	91	77	91	77	91	21	8	8	21	8	21	1	1	1	1	elsewhere	elsewhere	elsewhere
hsa-miR-3646	NA	-7.31	-6.8	-7.43	-7.055	NA	NA	99	105	99	105	NA	NA	14	19	14	19	1	1	1	1	NA	elsewhere	elsewhere
hsa-miR-6514-3p	-9.34	-10.86	-11.36	-11.45	-10.52	119	127	119	127	119	127	15	7	7	15	7	15	1	1	1	1	elsewhere	elsewhere	elsewhere
hsa-miR-4501	NA	-13.09	-16.98	-15.54	-15.035	NA	NA	54	67	54	67	NA	NA	4	18	4	18	1	1	1	1	NA	leader	leader
hsa-miR-2355-5p	NA	-5.04	-5.13	-5.47	-5.085	NA	NA	12	30	12	30	NA	NA	2	16	2	16	1	1	1	1	NA	leader	leader
hsa-miR-489-5p	-8.57	-11.31	-14.52	-10.28	-11.4667	62	80	62	80	62	80	18	1	1	18	1	17	1	0.941176	1	1	leader	leader	leader
hsa-miR-7111-3p	-12.54	-12.37	-15.8	-15.19	-13.57	27	43	27	43	27	43	20	4	4	20	4	20	1	1	1	1	leader	leader	leader
hsa-miR-190a-5p	-6.26	-5.67	-8.53	-8.88	-6.82	128	142	128	142	128	142	21	7	7	21	7	21	1	1	1	1	elsewhere	elsewhere	elsewhere
hsa-miR-4503	-4.8	-5.6	-6.89	-6.73	-5.76333	144	158	144	158	144	158	20	5	5	20	5	20	1	1	1	1	elsewhere	elsewhere	elsewhere
hsa-miR-8085	NA	-11.82	-13.34	-13.12	-12.58	NA	NA	146	165	146	165	NA	NA	1	20	1	19	1	0.947368	1	0.947368	NA	elsewhere	elsewhere
hsa-miR-892b	-6.72	-11.55	-12.91	-9.34	-10.3933	110	128	110	128	110	128	21	5	5	21	5	21	1	1	1	1	elsewhere	elsewhere	elsewhere
hsa-miR-4752	NA	-6.29	-11.41	-9.84	-8.85	NA	NA	48	67	48	67	NA	NA	3	20	3	20	1	1	1	1	NA	leader	leader
hsa-miR-548c-5p	-6.28	-7.24	-7.55	-7.22	-7.02333	103	113	103	113	103	113	21	11	11	21	11	21	1	1	1	1	elsewhere	elsewhere	elsewhere
hsa-miR-548v	-10.56	-11.75	-12.9	-12.19	-11.7367	134	152	134	152	134	152	20	2	2	20	2	20	1	1	1	1	elsewhere	elsewhere	elsewhere
hsa-miR-29b-3p	-5.46	-6.52	-7.57	-7.66	-6.51667	141	159	141	159	141	159	20	1	1	20	1	19	1	0.947368	1	1	elsewhere	elsewhere	elsewhere
hsa-miR-1278	-10.81	-12.41	-13.96	-13.69	-12.3933	77	92	77	92	77	92	19	4	4	19	4	19	1	1	1	1	elsewhere	elsewhere	elsewhere
hsa-miR-8062	-5.2	-7.69	-7.54	-7.43	-6.81	2	16	2	16	2	16	16	1	1	16	1	15	1	0.933333	1	1	leader	leader	leader
hsa-miR-650	-12.3	-14.1	-15.48	-13.52	-13.96	103	115	103	115	103	115	16	4	4	16	4	16	1	1	1	1	elsewhere	elsewhere	elsewhere
hsa-miR-662	-8.22	-10.6	-10.37	-9.77	-9.73	62	70	62	70	62	70	15	6	6	15	6	15	1	1	1	1	leader	leader	leader
hsa-miR-580-5p	NA	-6.4	-5.14	-5.72	-5.77	NA	NA	71	84	71	84	NA	NA	6	18	6	18	1	1	1	1	NA	leader	leader
hsa-miR-579-3p	NA	-8.09	-9.28	-7.01	-8.685	NA	NA	67	85	67	85	NA	NA	3	20	3	20	1	1	1	1	NA	leader	leader
hsa-miR-548y	-6.32	-8.22	-8.75	-8.84	-7.76333	87	93	87	93	87	93	15	9	9	15	9	15	1	1	1	1	elsewhere	elsewhere	elsewhere
hsa-miR-6515-5p	-8.06	-8.42	-10.13	-10.34	-8.87	47	56	47	56	47	56	13	4	4	13	4	13	1	1	1	1	leader	leader	leader
hsa-miR-676-5p	NA	-6.78	-6.49	-6.87	-6.635	NA	NA	58	63	58	63	NA	NA	8	14	8	14	1	1	1	1	NA	leader	leader
hsa-miR-6509-3p	NA	-8.38	-9.79	-9.78	-9.085	NA	NA	82	92	82	92	NA	NA	4	13	4	13	1	1	1	1	NA	elsewhere	elsewhere
hsa-miR-5189-5p	NA	-11.49	-12.75	-14.37	-12.12	NA	NA	157	169	157	169	NA	NA	7	19	7	19	1	1	1	1	NA	elsewhere	elsewhere
hsa-miR-378i	-1.58	-4.24	-4.39	-5.69	-3.40333	181	187	181	187	181	187	13	7	7	13	7	13	1	1	1	1	elsewhere	elsewhere	elsewhere
hsa-miR-1301-5p	NA	-7.98	-8.94	-11.22	-8.46	NA	NA	109	127	109	127	NA	NA	2	18	2	18	1	1	1	1	NA	elsewhere	elsewhere
hsa-miR-329-3p	-10.86	-12.05	-12.43	-12.38	-11.78	7	19	7	19	7	19	15	2	2	15	2	15	1	1	1	1	leader	leader	leader
hsa-miR-548ax	-8.57	-9.56	-9.87	-10.34	-9.33333	103	113	103	113	103	113	21	11	11	21	11	21	1	1	1	1	elsewhere	elsewhere	elsewhere
hsa-miR-4744	-5.43	-8.64	-7.63	-8.09	-7.23333	68	74	68	74	68	74	19	13	13	19	13	19	1	1	1	1	leader	leader	leader
hsa-miR-4708-5p	NA	-7.48	-6.75	-8.39	-7.115	NA	NA	59	64	59	64	NA	NA	10	15	10	15	1	1	1	1	NA	leader	leader
hsa-miR-6083	-7.55	-8.91	-9.67	-10.27	-8.71	176	184	176	184	176	184	17	9	9	17	9	17	1	1	1	1	elsewhere	elsewhere	elsewhere
hsa-miR-6888-3p	-12.5	-13.6	-15.61	-16.77	-13.9033	70	90	70	90	70	90	19	3	3	19	3	19	1	1	1	1	leader	leader	leader
hsa-miR-5197-5p	-6.21	-8.21	-8.42	-8.92	-7.61333	154	160	154	160	154	160	9	3	3	9	3	9	1	1	1	1	elsewhere	elsewhere	elsewhere
hsa-miR-4760-5p	-4.09	-6.34	-6.06	-6.37	-5.49667	177	183	177	183	177	183	21	15	15	21	15	21	1	1	1	1	elsewhere	elsewhere	elsewhere
hsa-miR-1228-5p	-9.86	-11.71	-16.63	-13.84	-12.7333	48	67	48	67	48	67	19	1	1	19	1	18	1	0.944444	1	1	leader	leader	leader
hsa-let-7e-3p	-9.3	-12.61	-13.3	-13.15	-11.7367	99	112	99	112	99	112	17	6	6	17	6	17	1	1	1	1	elsewhere	elsewhere	elsewhere
hsa-miR-6830-3p	-12.96	-14.9	-16.82	-17.05	-14.8933	98	109	98	109	98	109	22	11	11	22	11	22	1	1	1	1	elsewhere	elsewhere	elsewhere
hsa-miR-365b-3p	NA	-7.27	-7.43	-7.75	-7.35	NA	NA	24	29	24	29	NA	NA	7	12	7	12	1	1	1	1	NA	leader	leader
hsa-miR-99a-5p	NA	-9.71	-9.51	-9.55	-9.61	NA	NA	77	88	77	88	NA	NA	6	17	6	17	1	1	1	1	NA	elsewhere	elsewhere
hsa-miR-6802-3p	NA	-12.47	-14.1	-14.3	-13.285	NA	NA	98	109	98	109	NA	NA	8	21	8	21	1	1	1	1	NA	elsewhere	elsewhere
hsa-miR-487b-5p	NA	-15.61	-17.34	-15.57	-16.475	NA	NA	92	113	92	113	NA	NA	1	21	1	20	1	0.95	1	0.95	NA	elsewhere	elsewhere
hsa-miR-6511a-3p	NA	-8.9	-9.62	-9.48	-9.26	NA	NA	22	32	22	32	NA	NA	6	17	6	17	1	1	1	1	NA	leader	leader
hsa-miR-584-3p	NA	-6.91	-6.5	-5.92	-6.705	NA	NA	107	112	107	112	NA	NA	2	7	2	7	1	1	1	1	NA	elsewhere	elsewhere
hsa-miR-943	-9.08	-10.36	-11.89	-12.23	-10.4433	28	34	28	34	28	34	19	13	13	19	13	19	1	1	1	1	leader	leader	leader
hsa-miR-505-3p	-8.53	-11.02	-10.57	-11.44	-10.04	70	86	70	86	70	86	21	6	6	21	6	21	1	1	1	1	leader	leader	leader
hsa-miR-3117-3p	-4.62	-7.33	-9.53	-7.62	-7.16	112	131	112	131	112	131	18	2	2	18	2	18	1	1	1	1	elsewhere	elsewhere	elsewhere
hsa-miR-6873-5p	NA	-10.5	-13.38	-13.37	-11.94	NA	NA	126	137	126	137	NA	NA	9	19	9	19	1	1	1	1	NA	elsewhere	elsewhere
hsa-miR-4802-3p	-5.11	-7.75	-8.74	-8.63	-7.2	160	169	160	169	160	169	12	1	1	12	1	11	1	0.909091	1	1	elsewhere	elsewhere	elsewhere
hsa-miR-5707	-7.23	-8.9	-10.06	-10.05	-8.73	84	95	84	95	84	95	18	3	3	18	3	18	1	1	1	1	elsewhere	elsewhere	elsewhere
hsa-miR-3201	NA	-7.51	-8.21	-8.35	-7.86	NA	NA	158	163	158	163	NA	NA	1	6	1	5	1	0.8	1	0.8	NA	elsewhere	elsewhere
hsa-miR-1288-5p	NA	-8.91	-12.06	-10.13	-10.485	NA	NA	81	100	81	100	NA	NA	1	20	1	19	1	0.947368	1	0.947368	NA	elsewhere	elsewhere
hsa-miR-652-5p	NA	-5.85	-8.96	-6.68	-7.405	NA	NA	81	105	81	105	NA	NA	4	24	4	24	1	1	1	1	NA	elsewhere	elsewhere
hsa-miR-4649-3p	-9.3	-11.56	-12.46	-9.45	-11.1067	103	115	103	115	103	115	19	5	5	19	5	19	1	1	1	1	elsewhere	elsewhere	elsewhere
hsa-miR-4524a-5p	NA	-8.09	-8.01	-7.97	-8.05	NA	NA	101	113	101	113	NA	NA	4	17	4	17	1	1	1	1	NA	elsewhere	elsewhere
hsa-miR-4527	NA	-4.84	-8	-7.42	-6.42	NA	NA	50	66	50	66	NA	NA	1	17	1	16	1	0.9375	1	0.9375	NA	leader	leader
hsa-miR-181a-3p	-8.32	-8.96	-9.85	-11.68	-9.04333	73	92	73	92	73	92	21	3	3	21	3	21	1	1	1	1	leader	leader	leader
hsa-miR-605-3p	-10.41	-11.59	-12.97	-12.88	-11.6567	144	161	144	161	144	161	18	2	2	18	2	18	1	1	1	1	elsewhere	elsewhere	elsewhere
hsa-miR-574-5p	-9.96	-11.94	-16.84	-15.02	-12.9133	48	69	48	69	48	69	22	4	4	22	4	22	1	1	1	1	leader	leader	leader
hsa-miR-3064-3p	-6.23	-7.81	-7.03	-9.31	-7.02333	12	18	12	18	12	18	11	5	5	11	5	11	1	1	1	1	leader	leader	leader
hsa-miR-6746-3p	NA	-9.46	-9.18	-8.21	-9.32	NA	NA	61	71	61	71	NA	NA	4	12	4	12	1	1	1	1	NA	leader	leader
hsa-miR-6855-3p	NA	-6.47	-7.82	-6.95	-7.145	NA	NA	15	32	15	32	NA	NA	4	21	4	21	1	1	1	1	NA	leader	leader
hsa-miR-6801-5p	-9.96	-12.78	-10.57	-11.13	-11.1033	109	115	109	115	109	115	14	8	8	14	8	14	1	1	1	1	elsewhere	elsewhere	elsewhere
hsa-miR-8061	-6.1	-7.4	-8.08	-8.32	-7.19333	5	12	5	12	5	12	12	5	5	12	5	12	1	1	1	1	elsewhere	elsewhere	elsewhere
hsa-miR-518f-3p	-7.64	-10.07	-10.06	-9.24	-9.25667	100	113	100	113	100	113	18	5	5	18	5	18	1	1	1	1	elsewhere	elsewhere	elsewhere
hsa-miR-6877-3p	-12.92	-15.01	-16.95	-12.89	-14.96	60	73	60	73	60	73	20	5	5	20	5	20	1	1	1	1	leader	leader	leader
hsa-miR-1229-3p	NA	-12.29	-12.16	-12.5	-12.225	NA	NA	27	32	27	32	NA	NA	14	19	14	19	1	1	1	1	NA	leader	leader
hsa-miR-4735-5p	-5.01	-8.19	-7.8	-8.43	-7	57	63	57	63	57	63	21	15	15	21	15	21	1	1	1	1	leader	leader	leader
hsa-miR-1827	-8.74	-11.52	-10.49	-10.47	-10.25	109	115	109	115	109	115	9	3	3	9	3	9	1	1	1	1	elsewhere	elsewhere	elsewhere
hsa-miR-631	NA	-8.22	-7.66	-7.91	-7.94	NA	NA	99	104	99	104	NA	NA	4	9	4	9	1	1	1	1	NA	elsewhere	elsewhere
hsa-miR-6501-5p	NA	-5.52	-5.22	-6.24	-5.37	NA	NA	125	130	125	130	NA	NA	8	13	8	13	1	1	1	1	NA	elsewhere	elsewhere
hsa-miR-3200-3p	-8.78	-10.24	-10.7	-11.21	-9.90667	150	157	150	157	150	157	14	7	7	14	7	14	1	1	1	1	elsewhere	elsewhere	elsewhere
hsa-miR-31-5p	-5.66	-8.21	-9.44	-8.89	-7.77	97	115	97	115	97	115	17	1	1	17	1	16	1	0.9375	1	1	elsewhere	elsewhere	elsewhere
hsa-miR-2113	-11.86	-13.27	-15.71	-14.85	-13.6133	36	51	36	51	36	51	20	4	4	20	4	20	1	1	1	1	leader	leader	leader
hsa-miR-652-3p	-10.18	-10.76	-12.5	-10.16	-11.1467	143	160	143	160	143	160	19	2	2	19	2	19	1	1	1	1	elsewhere	elsewhere	elsewhere
hsa-miR-6796-3p	-14.06	-16.01	-16.29	-16.92	-15.4533	103	111	103	111	103	111	11	3	3	11	3	11	1	1	1	1	elsewhere	elsewhere	elsewhere
hsa-miR-185-3p	-13.45	-15.63	-17.2	-15.25	-15.4267	99	115	99	115	99	115	21	3	3	21	3	21	1	1	1	1	elsewhere	elsewhere	elsewhere
hsa-miR-135b-3p	-7.5	-10.04	-10.5	-7.87	-9.34667	117	131	117	131	117	131	20	4	4	20	4	20	1	1	1	1	elsewhere	elsewhere	elsewhere
hsa-miR-513b-3p	-7.95	-8.45	-11.58	-10	-9.32667	180	197	180	197	180	197	21	4	4	21	4	21	1	1	1	1	elsewhere	elsewhere	elsewhere
hsa-miR-551b-5p	-9.85	-10.89	-13.73	-13	-11.49	160	174	160	174	160	174	18	1	1	18	1	17	1	0.941176	1	1	elsewhere	elsewhere	elsewhere
hsa-miR-6808-3p	NA	-7.22	-7.39	-7.38	-7.305	NA	NA	62	69	62	69	NA	NA	1	8	1	7	1	0.857143	1	0.857143	NA	leader	leader
hsa-miR-181a-5p	-7.3	-8.44	-10.69	-11.31	-8.81	54	64	54	64	54	64	22	11	11	22	11	22	1	1	1	1	leader	leader	leader
hsa-miR-3118	-7.4	-8.64	-9.91	-9.65	-8.65	144	161	144	161	144	161	21	4	4	21	4	21	1	1	1	1	elsewhere	elsewhere	elsewhere
hsa-miR-1228-3p	NA	-10.73	-10.08	-10.36	-10.405	NA	NA	59	64	59	64	NA	NA	9	14	9	14	1	1	1	1	NA	leader	leader
hsa-miR-4684-5p	-7.48	-12.79	-12.74	-11.87	-11.0033	14	31	14	31	14	31	21	1	1	21	1	20	1	0.95	1	1	leader	leader	leader
hsa-miR-630	-6.75	-8.52	-8.58	-9.03	-7.95	68	76	68	76	68	76	10	2	2	10	2	10	1	1	1	1	leader	leader	leader
hsa-miR-548l	-9.97	-12.85	-14.18	-12.82	-12.3333	59	76	59	76	59	76	20	5	5	20	5	20	1	1	1	1	leader	leader	leader
hsa-miR-4645-3p	-12.38	-14.09	-15.22	-14.35	-13.8967	99	113	99	113	99	113	21	6	6	21	6	21	1	1	1	1	elsewhere	elsewhere	elsewhere
hsa-miR-3939	-7.44	-8.58	-9.59	-8.73	-8.53667	3	20	3	20	3	20	19	1	1	19	1	18	1	0.944444	1	1	leader	leader	leader
hsa-miR-6732-5p	-16.09	-17.07	-18.69	-17.12	-17.2833	148	164	148	164	148	164	18	3	3	18	3	18	1	1	1	1	elsewhere	elsewhere	elsewhere
hsa-miR-548g-5p	-3.18	-5.93	-4.36	-6.22	-4.49	105	113	105	113	105	113	22	14	14	22	14	22	1	1	1	1	elsewhere	elsewhere	elsewhere
hsa-miR-3912-3p	NA	-5.92	-6.64	-6.71	-6.28	NA	NA	163	168	163	168	NA	NA	10	15	10	15	1	1	1	1	NA	elsewhere	elsewhere
hsa-miR-548ad-5p	-8.32	-8.71	-10.02	-10.14	-9.01667	39	47	39	47	39	47	19	11	11	19	11	19	1	1	1	1	leader	leader	leader
hsa-miR-1182	-14.79	-17.17	-20.39	-17.76	-17.45	48	65	48	65	48	65	21	4	4	21	4	21	1	1	1	1	leader	leader	leader
hsa-miR-519e-5p	-7.33	-9.05	-10.95	-7.74	-9.11	179	192	179	192	179	192	16	1	1	16	1	15	1	0.933333	1	1	elsewhere	elsewhere	elsewhere
hsa-miR-649	-9.48	-13.87	-14.18	-13.54	-12.51	91	104	91	104	91	104	16	4	4	16	4	16	1	1	1	1	elsewhere	elsewhere	elsewhere
hsa-miR-4678	-10.38	-12.31	-12.4	-12.78	-11.6967	91	101	91	101	91	101	13	3	3	13	3	13	1	1	1	1	elsewhere	elsewhere	elsewhere
hsa-miR-5695	NA	-9.4	-10.7	-10.79	-10.05	NA	NA	180	190	180	190	NA	NA	2	11	2	11	1	1	1	1	NA	elsewhere	elsewhere
hsa-miR-3605-3p	-10.96	-15.06	-14.78	-13.25	-13.6	61	73	61	73	61	73	14	2	2	14	2	14	1	1	1	1	leader	leader	leader
hsa-miR-548ay-5p	-8.14	-8.53	-9.68	-9.82	-8.78333	39	47	39	47	39	47	19	11	11	19	11	19	1	1	1	1	leader	leader	leader
hsa-miR-3616-3p	NA	-11.16	-12.77	-7.73	-11.965	NA	NA	110	130	110	130	NA	NA	3	21	3	21	1	1	1	1	NA	elsewhere	elsewhere
hsa-miR-4746-3p	-13.7	-14.48	-17.25	-12.9	-15.1433	62	76	62	76	62	76	19	5	5	19	5	19	1	1	1	1	leader	leader	leader
hsa-miR-6728-5p	-9.17	-10.09	-11.69	-12.91	-10.3167	146	163	146	163	146	163	20	3	3	20	3	20	1	1	1	1	elsewhere	elsewhere	elsewhere
hsa-miR-4731-3p	NA	-8.01	-8.37	-8.6	-8.19	NA	NA	62	67	62	67	NA	NA	8	13	8	13	1	1	1	1	NA	leader	leader
hsa-miR-4749-3p	NA	-9.8	-11.55	-10.6	-10.675	NA	NA	15	32	15	32	NA	NA	5	19	5	19	1	1	1	1	NA	leader	leader
hsa-miR-6853-3p	-8.25	-9.07	-11.16	-10.08	-9.49333	83	96	83	96	83	96	20	1	1	20	1	19	1	0.947368	1	1	elsewhere	elsewhere	elsewhere
hsa-miR-6834-3p	NA	-9.65	-11.5	-11.25	-10.575	NA	NA	26	34	26	34	NA	NA	4	14	4	14	1	1	1	1	NA	leader	leader
hsa-miR-99b-5p	NA	-5.22	-5.18	-6.34	-5.2	NA	NA	27	32	27	32	NA	NA	12	17	12	17	1	1	1	1	NA	leader	leader
hsa-miR-562	-8.72	-9.85	-11.89	-11.35	-10.1533	80	95	80	95	80	95	19	4	4	19	4	19	1	1	1	1	elsewhere	elsewhere	elsewhere
hsa-miR-629-3p	-10.78	-12.72	-12.82	-13.57	-12.1067	103	110	103	110	103	110	8	1	1	8	1	7	1	0.857143	1	1	elsewhere	elsewhere	elsewhere
hsa-miR-2276-5p	NA	-8.8	-9.44	-6.31	-9.12	NA	NA	14	32	14	32	NA	NA	3	21	3	21	1	1	1	1	NA	leader	leader
hsa-miR-365a-3p	NA	-7.27	-7.43	-7.75	-7.35	NA	NA	24	29	24	29	NA	NA	7	12	7	12	1	1	1	1	NA	leader	leader
hsa-miR-6848-3p	-6.69	-9.22	-10.16	-11.6	-8.69	60	67	60	67	60	67	8	1	1	8	1	7	1	0.857143	1	1	leader	leader	leader
hsa-miR-6788-3p	-10.66	-13.4	-13.72	-14.12	-12.5933	25	32	25	32	25	32	19	12	12	19	12	19	1	1	1	1	leader	leader	leader
hsa-miR-7855-5p	-6.25	-7.96	-12.98	-11.84	-9.06333	41	61	41	61	41	61	20	1	1	20	1	19	1	0.947368	1	1	leader	leader	leader
hsa-miR-4666b	-7.45	-10.5	-9.37	-8.87	-9.10667	70	87	70	87	70	87	22	2	2	22	2	22	1	1	1	1	leader	leader	leader
hsa-miR-4638-5p	-9.67	-10.65	-13.63	-10.1	-11.3167	54	65	54	65	54	65	16	5	5	16	5	16	1	1	1	1	leader	leader	leader
hsa-miR-186-3p	NA	-4.62	-5.89	-6.55	-5.255	NA	NA	54	59	54	59	NA	NA	8	13	8	13	1	1	1	1	NA	leader	leader
hsa-miR-1909-3p	NA	-11.29	-13.26	-11.46	-12.275	NA	NA	151	169	151	169	NA	NA	1	20	1	19	1	0.947368	1	0.947368	NA	elsewhere	elsewhere
hsa-miR-4520-2-3p	NA	-6.92	-6.98	-7.92	-6.95	NA	NA	14	19	14	19	NA	NA	13	18	13	18	1	1	1	1	NA	leader	leader
hsa-miR-29c-3p	-7.2	-8.29	-9.34	-8.7	-8.27667	140	159	140	159	140	159	21	1	1	21	1	20	1	0.95	1	1	elsewhere	elsewhere	elsewhere
hsa-miR-3187-3p	-8.84	-11.78	-12.91	-10.55	-11.1767	154	167	154	167	154	167	18	6	6	18	6	18	1	1	1	1	elsewhere	elsewhere	elsewhere
hsa-miR-8086	NA	-6.65	-8.57	-6.04	-7.61	NA	NA	163	180	163	180	NA	NA	2	21	2	21	1	1	1	1	NA	elsewhere	elsewhere
hsa-miR-548x-5p	-3.18	-5.93	-4.36	-6.22	-4.49	105	113	105	113	105	113	22	14	14	22	14	22	1	1	1	1	elsewhere	elsewhere	elsewhere
hsa-miR-4671-3p	-5.6	-9.84	-9.58	-9.53	-8.34	77	88	77	88	77	88	20	4	4	20	4	20	1	1	1	1	elsewhere	elsewhere	elsewhere
hsa-miR-548j-3p	-6.66	-8.14	-8.67	-9.07	-7.82333	150	157	150	157	150	157	16	9	9	16	9	16	1	1	1	1	elsewhere	elsewhere	elsewhere
hsa-miR-4715-3p	NA	-7.73	-8.71	-6.65	-8.22	NA	NA	14	32	14	32	NA	NA	4	20	4	20	1	1	1	1	NA	leader	leader
hsa-miR-4507	NA	-8.99	-10.28	-9.96	-9.635	NA	NA	55	71	55	71	NA	NA	1	19	1	18	1	0.944444	1	0.944444	NA	leader	leader
hsa-miR-6758-3p	-11.39	-11.01	-14.3	-14.3	-12.2333	186	195	186	195	186	195	12	3	3	12	3	12	1	1	1	1	elsewhere	elsewhere	elsewhere
hsa-miR-711	NA	-6.94	-9.98	-9.35	-8.46	NA	NA	49	65	49	65	NA	NA	2	19	2	19	1	1	1	1	NA	leader	leader
hsa-miR-4725-3p	NA	-11.82	-13.19	-14	-12.505	NA	NA	156	165	156	165	NA	NA	1	10	1	9	1	0.888889	1	0.888889	NA	elsewhere	elsewhere
hsa-miR-5197-3p	-3.84	-5.03	-9.16	-8.65	-6.01	167	185	167	185	167	185	18	1	1	18	1	17	1	0.941176	1	1	elsewhere	elsewhere	elsewhere
hsa-miR-2054	-3.58	-4.55	-5.4	-5.16	-4.51	139	157	139	157	139	157	20	3	3	20	3	20	1	1	1	1	elsewhere	elsewhere	elsewhere
hsa-miR-200c-3p	NA	-6.65	-9.88	-8.57	-8.265	NA	NA	47	64	47	64	NA	NA	8	22	8	22	1	1	1	1	NA	leader	leader
hsa-miR-4662b	NA	-7.64	-9.06	-9.05	-8.35	NA	NA	147	161	147	161	NA	NA	4	21	4	21	1	1	1	1	NA	elsewhere	elsewhere
hsa-miR-4315	-3.24	-5.21	-7.1	-8.84	-5.18333	99	110	99	110	99	110	13	3	3	13	3	13	1	1	1	1	elsewhere	elsewhere	elsewhere
hsa-miR-769-3p	-9.49	-11.47	-12.76	-11.65	-11.24	57	73	57	73	57	73	22	8	8	22	8	22	1	1	1	1	leader	leader	leader
hsa-miR-4790-3p	NA	-8.33	-7.99	-8.38	-8.16	NA	NA	90	101	90	101	NA	NA	11	21	11	21	1	1	1	1	NA	elsewhere	elsewhere
hsa-miR-4314	-4.81	-7.9	-10.4	-10.56	-7.70333	47	62	47	62	47	62	14	1	1	14	1	13	1	0.923077	1	1	leader	leader	leader
hsa-miR-4500	-7.71	-9.47	-10.67	-11.73	-9.28333	102	115	102	115	102	115	16	3	3	16	3	16	1	1	1	1	elsewhere	elsewhere	elsewhere
hsa-miR-6785-3p	NA	-9.09	-9.13	-9.28	-9.11	NA	NA	27	32	27	32	NA	NA	13	18	13	18	1	1	1	1	NA	leader	leader
hsa-miR-6718-5p	-7.05	-8.96	-9.57	-9.81	-8.52667	124	130	124	130	124	130	17	11	11	17	11	17	1	1	1	1	elsewhere	elsewhere	elsewhere
hsa-miR-1912-5p	-8.61	-10.63	-13.03	-9.15	-10.7567	154	171	154	171	154	171	21	4	4	21	4	21	1	1	1	1	elsewhere	elsewhere	elsewhere
hsa-miR-6753-3p	-12.95	-14.98	-16.55	-13.07	-14.8267	98	114	98	114	98	114	21	2	2	21	2	21	1	1	1	1	elsewhere	elsewhere	elsewhere
hsa-miR-200a-5p	-3.98	-5.47	-6.54	-6.92	-5.33	152	162	152	162	152	162	20	10	10	20	10	20	1	1	1	1	elsewhere	elsewhere	elsewhere
hsa-miR-4326	NA	-7.21	-7.97	-10.37	-7.59	NA	NA	103	108	103	108	NA	NA	11	16	11	16	1	1	1	1	NA	elsewhere	elsewhere
hsa-miR-122b-3p	NA	-12.91	-14.38	-14.35	-13.645	NA	NA	81	92	81	92	NA	NA	7	19	7	19	1	1	1	1	NA	elsewhere	elsewhere
hsa-miR-609	-5.4	-7.43	-8.55	-9.02	-7.12667	103	115	103	115	103	115	14	2	2	14	2	14	1	1	1	1	elsewhere	elsewhere	elsewhere
hsa-miR-24-1-5p	-5.6	-7.43	-8.33	-8.46	-7.12	148	157	148	157	148	157	10	2	2	10	2	10	1	1	1	1	elsewhere	elsewhere	elsewhere
hsa-miR-138-2-3p	NA	-10.47	-12.63	-12.33	-11.55	NA	NA	162	180	162	180	NA	NA	1	20	1	19	1	0.947368	1	0.947368	NA	elsewhere	elsewhere
hsa-miR-4753-5p	NA	-7.91	-11.06	-10.65	-9.485	NA	NA	52	65	52	65	NA	NA	4	19	4	19	1	1	1	1	NA	leader	leader
hsa-miR-6499-5p	-9.89	-11.49	-12.61	-9.4	-11.33	151	164	151	164	151	164	19	3	3	19	3	19	1	1	1	1	elsewhere	elsewhere	elsewhere
hsa-miR-4694-3p	NA	-9.76	-11.14	-10.99	-10.45	NA	NA	154	169	154	169	NA	NA	1	19	1	18	1	0.944444	1	0.944444	NA	elsewhere	elsewhere
hsa-miR-4690-3p	NA	-11.94	-11.88	-10.86	-11.91	NA	NA	60	65	60	65	NA	NA	14	19	14	19	1	1	1	1	NA	leader	leader
hsa-miR-7978	-8.59	-10.48	-11.65	-11.1	-10.24	150	165	150	165	150	165	19	3	3	19	3	19	1	1	1	1	elsewhere	elsewhere	elsewhere
hsa-miR-30d-3p	-5.7	-9.12	-13.05	-10.74	-9.29	88	107	88	107	88	107	21	1	1	21	1	20	1	0.95	1	1	elsewhere	elsewhere	elsewhere
hsa-miR-4477b	-4.83	-5.71	-6.4	-6.23	-5.64667	7	19	7	19	7	19	21	8	8	21	8	21	1	1	1	1	leader	leader	leader
hsa-miR-508-5p	NA	-10.36	-12.07	-8.9	-11.215	NA	NA	60	75	60	75	NA	NA	1	16	1	15	1	0.933333	1	0.933333	NA	leader	leader
hsa-miR-5004-5p	NA	-8.48	-9.19	-9.67	-8.835	NA	NA	121	130	121	130	NA	NA	8	18	8	18	1	1	1	1	NA	elsewhere	elsewhere
hsa-miR-4749-5p	NA	-8.5	-9.33	-10.34	-8.915	NA	NA	154	164	154	164	NA	NA	4	14	4	14	1	1	1	1	NA	elsewhere	elsewhere
hsa-miR-1302	-6.87	-7.47	-7.78	-8.56	-7.37333	13	23	13	23	13	23	12	2	2	12	2	12	1	1	1	1	leader	leader	leader
hsa-miR-548m	-7.83	-8.24	-9.39	-9.68	-8.48667	39	47	39	47	39	47	20	12	12	20	12	20	1	1	1	1	leader	leader	leader
hsa-miR-12122	NA	-8.94	-10.55	-10.79	-9.745	NA	NA	153	171	153	171	NA	NA	2	24	2	24	1	1	1	1	NA	elsewhere	elsewhere
hsa-miR-4464	NA	-7.81	-8.88	-8.94	-8.345	NA	NA	154	164	154	164	NA	NA	3	17	3	17	1	1	1	1	NA	elsewhere	elsewhere
hsa-miR-3680-5p	-11.89	-12.27	-13.57	-14.32	-12.5767	73	93	73	93	73	93	21	4	4	21	4	21	1	1	1	1	leader	leader	leader
hsa-miR-6803-5p	-14.07	-15.57	-17.07	-16.38	-15.57	147	165	147	165	147	165	19	2	2	19	2	19	1	1	1	1	elsewhere	elsewhere	elsewhere
hsa-miR-4753-3p	-11.13	-13.42	-15.85	-15.65	-13.4667	94	109	94	109	94	109	20	5	5	20	5	20	1	1	1	1	elsewhere	elsewhere	elsewhere
hsa-miR-570-3p	NA	-4.03	-3.24	-4.47	-3.635	NA	NA	102	112	102	112	NA	NA	7	18	7	18	1	1	1	1	NA	elsewhere	elsewhere
hsa-miR-5091	-5.68	-7.57	-7.87	-8.63	-7.04	85	91	85	91	85	91	21	15	15	21	15	21	1	1	1	1	elsewhere	elsewhere	elsewhere
hsa-miR-4512	-8.86	-11.04	-11.54	-11.81	-10.48	85	93	85	93	85	93	16	8	8	16	8	16	1	1	1	1	elsewhere	elsewhere	elsewhere
hsa-miR-5093	-11.95	-12.31	-15.57	-15.6	-13.2767	42	56	42	56	42	56	17	2	2	17	2	17	1	1	1	1	leader	leader	leader
hsa-miR-5579-3p	-7.04	-9.39	-9.88	-9.97	-8.77	179	188	179	188	179	188	14	5	5	14	5	14	1	1	1	1	elsewhere	elsewhere	elsewhere
hsa-miR-4511	-8.19	-9.37	-10.69	-10.68	-9.41667	80	91	80	91	80	91	18	6	6	18	6	18	1	1	1	1	elsewhere	elsewhere	elsewhere
hsa-miR-6082	-8.52	-9.33	-10.58	-9.96	-9.47667	7	19	7	19	7	19	16	3	3	16	3	16	1	1	1	1	leader	leader	leader
hsa-miR-3960	NA	-10.94	-14.41	-14.31	-12.675	NA	NA	47	65	47	65	NA	NA	1	19	1	17	1	0.888889	1	0.888889	NA	leader	leader
hsa-miR-6726-3p	NA	-10.48	-11.39	-10.56	-10.935	NA	NA	68	83	68	83	NA	NA	1	17	1	16	1	0.9375	1	0.9375	NA	leader	leader
hsa-miR-6803-3p	NA	-11.15	-12.8	-12.15	-11.975	NA	NA	90	106	90	106	NA	NA	1	16	1	15	1	0.933333	1	0.933333	NA	elsewhere	elsewhere
hsa-miR-6837-3p	-11.22	-12.4	-13.89	-13.85	-12.5033	81	94	81	94	81	94	15	3	3	15	3	15	1	1	1	1	elsewhere	elsewhere	elsewhere
hsa-miR-484	NA	-14.3	-16.88	-16.27	-15.59	NA	NA	27	45	27	45	NA	NA	4	19	4	19	1	1	1	1	NA	leader	leader
hsa-miR-6502-3p	-4.51	-7.04	-8.37	-8.14	-6.64	100	108	100	108	100	108	16	8	8	16	8	16	1	1	1	1	elsewhere	elsewhere	elsewhere
hsa-miR-552-3p	-4.94	-6.66	-6.94	-7.04	-6.18	6	15	6	15	6	15	18	9	9	18	9	18	1	1	1	1	leader	leader	leader
hsa-miR-570-5p	-11.53	-12.48	-12.8	-13.4	-12.27	103	113	103	113	103	113	21	11	11	21	11	21	1	1	1	1	elsewhere	elsewhere	elsewhere
hsa-miR-564	NA	-8.67	-12.2	-12.61	-10.435	NA	NA	47	65	47	65	NA	NA	2	18	2	18	1	1	1	1	NA	leader	leader
hsa-miR-625-3p	-6.79	-8.81	-9.58	-10.21	-8.39333	103	109	103	109	103	109	17	11	11	17	11	17	1	1	1	1	elsewhere	elsewhere	elsewhere
hsa-miR-6515-3p	NA	-7.6	-10.87	-10.03	-9.235	NA	NA	27	43	27	43	NA	NA	2	18	2	18	1	1	1	1	NA	leader	leader
hsa-miR-11400	-9.48	-11.22	-13.86	-11.39	-11.52	66	82	66	82	66	82	20	1	1	20	1	19	1	0.947368	1	1	leader	leader	leader
hsa-miR-6716-5p	-11.74	-14.51	-15.36	-15.26	-13.87	154	166	154	166	154	166	19	6	6	19	6	19	1	1	1	1	elsewhere	elsewhere	elsewhere
hsa-miR-22-5p	-9.57	-15.31	-15.66	-14.57	-13.5133	106	127	106	127	106	127	21	2	2	21	2	21	1	1	1	1	elsewhere	elsewhere	elsewhere
hsa-miR-6895-5p	NA	-10.49	-11.58	-11.52	-11.035	NA	NA	154	164	154	164	NA	NA	3	13	3	13	1	1	1	1	NA	elsewhere	elsewhere
hsa-miR-23a-5p	-10.01	-12.11	-13.27	-14.74	-11.7967	153	165	153	165	153	165	21	9	9	21	9	21	1	1	1	1	elsewhere	elsewhere	elsewhere
hsa-miR-6761-3p	-13.2	-14.18	-14.5	-14.78	-13.96	103	113	103	113	103	113	17	7	7	17	7	17	1	1	1	1	elsewhere	elsewhere	elsewhere
hsa-miR-7107-5p	NA	-12.64	-16.06	-13.04	-14.35	NA	NA	47	65	47	65	NA	NA	3	21	3	21	1	1	1	1	NA	leader	leader
hsa-miR-596	NA	-9.83	-9.55	-9.67	-9.69	NA	NA	58	63	58	63	NA	NA	15	20	15	20	1	1	1	1	NA	leader	leader
hsa-miR-877-3p	-12.54	-12.96	-15.93	-15.43	-13.81	27	43	27	43	27	43	19	3	3	19	3	19	1	1	1	1	leader	leader	leader
hsa-miR-6835-5p	-14.89	-16.1	-17.49	-17.28	-16.16	147	164	147	164	147	164	21	2	2	21	2	21	1	1	1	1	elsewhere	elsewhere	elsewhere
hsa-miR-4999-3p	NA	-6.82	-6.76	-7.11	-6.79	NA	NA	151	156	151	156	NA	NA	2	7	2	7	1	1	1	1	NA	elsewhere	elsewhere
hsa-miR-10394-5p	-11.7	-12.6	-14.59	-14.35	-12.9633	54	72	54	72	54	72	18	1	1	18	1	17	1	0.941176	1	1	leader	leader	leader
hsa-miR-4736	NA	-10.57	-12.02	-11.13	-11.295	NA	NA	99	115	99	115	NA	NA	1	17	1	16	1	0.9375	1	0.9375	NA	elsewhere	elsewhere
hsa-miR-1179	-8.39	-10.3	-12.02	-11.92	-10.2367	88	101	88	101	88	101	16	2	2	16	2	16	1	1	1	1	elsewhere	elsewhere	elsewhere
hsa-miR-140-3p	NA	-7.77	-9.44	-7.39	-8.605	NA	NA	151	169	151	169	NA	NA	4	19	4	19	1	1	1	1	NA	elsewhere	elsewhere
hsa-miR-612	-8.54	-10.87	-11.86	-9.85	-10.4233	99	116	99	116	99	116	20	3	3	20	3	20	1	1	1	1	elsewhere	elsewhere	elsewhere
hsa-miR-452-3p	-7.09	-7.99	-10.72	-8.8	-8.6	179	195	179	195	179	195	17	2	2	17	2	17	1	1	1	1	elsewhere	elsewhere	elsewhere
hsa-miR-12128	-13.55	-15.63	-16.65	-16.92	-15.2767	154	163	154	163	154	163	14	5	5	14	5	14	1	1	1	1	elsewhere	elsewhere	elsewhere
hsa-miR-6857-5p	-7.32	-10	-9.98	-11.05	-9.1	159	165	159	165	159	165	8	2	2	8	2	8	1	1	1	1	elsewhere	elsewhere	elsewhere
hsa-miR-3934-3p	-7.11	-8.78	-9.18	-10.3	-8.35667	15	22	15	22	15	22	15	8	8	15	8	15	1	1	1	1	leader	leader	leader
hsa-miR-4751	-9.34	-10.74	-11.87	-11.57	-10.65	146	164	146	164	146	164	22	2	2	22	2	22	1	1	1	1	elsewhere	elsewhere	elsewhere
hsa-miR-6847-3p	-12.91	-13.03	-15.61	-14.38	-13.85	27	45	27	45	27	45	21	1	1	21	1	20	1	0.95	1	1	leader	leader	leader
hsa-miR-4725-5p	NA	-14.43	-14.76	-14.96	-14.595	NA	NA	103	113	103	113	NA	NA	8	18	8	18	1	1	1	1	NA	elsewhere	elsewhere
hsa-miR-887-3p	NA	-7.81	-8.58	-6.66	-8.195	NA	NA	100	115	100	115	NA	NA	7	21	7	21	1	1	1	1	NA	elsewhere	elsewhere
hsa-miR-7106-3p	-8.6	-11.48	-11.26	-11.79	-10.4467	24	31	24	31	24	31	10	3	3	10	3	10	1	1	1	1	leader	leader	leader
hsa-miR-1470	NA	-11	-12.24	-11.25	-11.62	NA	NA	16	32	16	32	NA	NA	3	17	3	17	1	1	1	1	NA	leader	leader
hsa-miR-6717-5p	-11.58	-14.48	-15.86	-15.69	-13.9733	155	168	155	168	155	168	18	6	6	18	6	18	1	1	1	1	elsewhere	elsewhere	elsewhere
hsa-miR-424-5p	NA	-7.1	-8.55	-8.27	-7.825	NA	NA	95	113	95	113	NA	NA	3	20	3	20	1	1	1	1	NA	elsewhere	elsewhere
hsa-miR-577	-4.18	-5.96	-5.59	-5.83	-5.24333	10	17	10	17	10	17	16	9	9	16	9	16	1	1	1	1	leader	leader	leader
hsa-miR-6885-5p	-10.23	-12.28	-13.44	-15.36	-11.9833	151	164	151	164	151	164	13	2	2	13	2	13	1	1	1	1	elsewhere	elsewhere	elsewhere
hsa-miR-597-5p	-8.46	-10.96	-10.96	-12.42	-10.1267	78	89	78	89	78	89	13	1	1	13	1	12	1	0.916667	1	1	elsewhere	elsewhere	elsewhere
hsa-miR-372-5p	-10.26	-13.03	-14.53	-14.21	-12.6067	150	170	150	170	150	170	21	3	3	21	3	21	1	1	1	1	elsewhere	elsewhere	elsewhere
hsa-miR-4719	NA	-6.55	-7.73	-7.07	-7.14	NA	NA	110	122	110	122	NA	NA	8	21	8	21	1	1	1	1	NA	elsewhere	elsewhere
hsa-miR-7151-5p	NA	-10.55	-12.3	-12.52	-11.425	NA	NA	95	112	95	112	NA	NA	5	21	5	21	1	1	1	1	NA	elsewhere	elsewhere
hsa-miR-4456	-12.71	-12.83	-14.87	-15.36	-13.47	41	49	41	49	41	49	11	3	3	11	3	11	1	1	1	1	leader	leader	leader
hsa-miR-4327	-11.5	-14.44	-16.1	-15.34	-14.0133	152	170	152	170	152	170	18	4	4	18	4	18	1	1	1	1	elsewhere	elsewhere	elsewhere
hsa-miR-6766-3p	-10.08	-10.91	-12.76	-12.72	-11.25	27	34	27	34	27	34	13	6	6	13	6	13	1	1	1	1	leader	leader	leader
hsa-miR-568	-7.15	-7.65	-6.28	-9.08	-7.02667	14	25	14	25	14	25	20	8	8	20	8	18	1	0.833333	1	1	leader	leader	leader
hsa-miR-5011-3p	-6.12	-7.57	-10.26	-8.62	-7.98333	83	100	83	100	83	100	16	3	3	16	3	16	1	1	1	1	elsewhere	elsewhere	elsewhere
hsa-miR-216b-3p	-10.8	-11.86	-12.48	-12.69	-11.7133	2	19	2	19	2	19	21	1	1	21	1	20	1	0.95	1	1	leader	leader	leader
hsa-miR-548ai	-11.53	-12.48	-12.8	-13.4	-12.27	103	113	103	113	103	113	21	11	11	21	11	21	1	1	1	1	elsewhere	elsewhere	elsewhere
hsa-miR-5100	NA	-12.63	-13.73	-12.66	-13.18	NA	NA	60	71	60	71	NA	NA	9	21	9	21	1	1	1	1	NA	leader	leader
hsa-miR-5189-3p	NA	-7.88	-7.7	-7.18	-7.79	NA	NA	62	71	62	71	NA	NA	7	17	7	17	1	1	1	1	NA	leader	leader
hsa-miR-219b-5p	NA	-6.44	-8.3	-8.39	-7.37	NA	NA	27	34	27	34	NA	NA	5	12	5	12	1	1	1	1	NA	leader	leader
hsa-miR-196a-1-3p	NA	-6.39	-6.43	-6.57	-6.41	NA	NA	27	32	27	32	NA	NA	14	19	14	19	1	1	1	1	NA	leader	leader
hsa-miR-323b-3p	NA	-11.29	-11.01	-11.95	-11.15	NA	NA	70	86	70	86	NA	NA	5	21	5	21	1	1	1	1	NA	leader	leader
hsa-miR-4662a-3p	NA	-7.85	-9.27	-9.24	-8.56	NA	NA	147	161	147	161	NA	NA	4	21	4	21	1	1	1	1	NA	elsewhere	elsewhere
hsa-miR-634	NA	-6.57	-6.46	-8.76	-6.515	NA	NA	103	112	103	112	NA	NA	4	12	4	12	1	1	1	1	NA	elsewhere	elsewhere
hsa-miR-628-5p	-5.65	-7.18	-7.73	-7.35	-6.85333	5	19	5	19	5	19	21	7	7	21	7	21	1	1	1	1	leader	leader	leader
hsa-miR-1251-5p	-3.04	-8.07	-7.65	-8.82	-6.25333	99	105	99	105	99	105	8	2	2	8	2	8	1	1	1	1	elsewhere	elsewhere	elsewhere
hsa-miR-626	-6.6	-8.43	-11.64	-10.85	-8.89	49	64	49	64	49	64	16	2	2	16	2	16	1	1	1	1	leader	leader	leader
hsa-miR-148b-5p	-10.2	-10.8	-11.07	-11.93	-10.69	13	23	13	23	13	23	17	7	7	17	7	17	1	1	1	1	leader	leader	leader
hsa-miR-1260b	NA	-8.75	-9.41	-9.31	-9.08	NA	NA	12	30	12	30	NA	NA	2	12	2	12	1	1	1	1	NA	leader	leader
hsa-miR-3136-5p	-4.88	-10.13	-8.48	-8.56	-7.83	110	117	110	117	110	117	16	9	9	16	9	16	1	1	1	1	elsewhere	elsewhere	elsewhere
hsa-miR-195-3p	-9.8	-10.89	-12.58	-11.48	-11.09	81	94	81	94	81	94	21	7	7	21	7	21	1	1	1	1	elsewhere	elsewhere	elsewhere
hsa-miR-6876-5p	-10.28	-14.31	-12.48	-12.82	-12.3567	107	115	107	115	107	115	21	13	13	21	13	21	1	1	1	1	elsewhere	elsewhere	elsewhere
hsa-miR-7843-5p	-7.96	-9.78	-10.27	-11.43	-9.33667	101	115	101	115	101	115	21	3	3	21	3	21	1	1	1	1	elsewhere	elsewhere	elsewhere
hsa-miR-6812-5p	-16.94	-17.24	-21.62	-21.24	-18.6	155	175	155	175	155	175	23	2	2	23	2	23	1	1	1	1	elsewhere	elsewhere	elsewhere
hsa-miR-3126-5p	NA	-7.25	-7.54	-7.59	-7.395	NA	NA	179	184	179	184	NA	NA	16	21	16	21	1	1	1	1	NA	elsewhere	elsewhere
hsa-miR-7152-5p	-11.36	-10.37	-13.46	-13.8	-11.73	28	40	28	40	28	40	13	1	1	13	1	12	1	0.916667	1	1	leader	leader	leader
hsa-miR-6889-3p	NA	-8.97	-9.1	-9.41	-9.035	NA	NA	27	32	27	32	NA	NA	13	18	13	18	1	1	1	1	NA	leader	leader
hsa-miR-589-3p	NA	-5.16	-4.9	-5.93	-5.03	NA	NA	104	112	104	112	NA	NA	14	21	14	21	1	1	1	1	NA	elsewhere	elsewhere
hsa-miR-19a-3p	NA	-3.37	-3.26	-5.09	-3.315	NA	NA	81	89	81	89	NA	NA	1	10	1	9	1	0.888889	1	0.888889	NA	elsewhere	elsewhere
hsa-miR-3190-5p	NA	-12.66	-12.79	-12.66	-12.725	NA	NA	103	114	103	114	NA	NA	4	18	4	18	1	1	1	1	NA	elsewhere	elsewhere
hsa-miR-6752-5p	-9.74	-10.04	-11.69	-12.15	-10.49	47	56	47	56	47	56	11	2	2	11	2	11	1	1	1	1	leader	leader	leader
hsa-miR-5187-5p	-8.59	-10.52	-11.27	-11.25	-10.1267	145	163	145	163	145	163	19	2	2	19	2	19	1	1	1	1	elsewhere	elsewhere	elsewhere
hsa-miR-6739-5p	NA	-5.85	-6.75	-6.99	-6.3	NA	NA	157	163	157	163	NA	NA	2	8	2	8	1	1	1	1	NA	elsewhere	elsewhere
hsa-miR-5688	NA	-4.7	-4.83	-5.83	-4.765	NA	NA	12	19	12	19	NA	NA	7	13	7	13	1	1	1	1	NA	leader	leader
hsa-miR-635	-5.84	-6.47	-6.84	-7.42	-6.38333	11	21	11	21	11	21	13	3	3	13	3	13	1	1	1	1	leader	leader	leader
hsa-miR-6127	-12.45	-12.88	-16.51	-16.62	-13.9467	44	56	44	56	44	56	15	4	4	15	4	15	1	1	1	1	leader	leader	leader
hsa-miR-124-3p	-7.83	-8.74	-11.69	-14.65	-9.42	54	65	54	65	54	65	16	4	4	16	4	16	1	1	1	1	leader	leader	leader
hsa-miR-4493	-7.41	-9.6	-9.9	-9.58	-8.97	118	128	118	128	118	128	15	5	5	15	5	15	1	1	1	1	elsewhere	elsewhere	elsewhere
hsa-miR-4293	NA	-4.8	-4.73	-5.82	-4.765	NA	NA	106	112	106	112	NA	NA	1	6	1	5	1	0.8	1	0.8	NA	elsewhere	elsewhere
hsa-miR-3677-5p	NA	-5.98	-6.33	-8.17	-6.155	NA	NA	62	67	62	67	NA	NA	3	8	3	8	1	1	1	1	NA	leader	leader
hsa-miR-4466	NA	-11.46	-14.11	-11.85	-12.785	NA	NA	58	69	58	69	NA	NA	5	16	5	16	1	1	1	1	NA	leader	leader
hsa-miR-9-3p	NA	-5.88	-5.62	-5.83	-5.75	NA	NA	177	182	177	182	NA	NA	4	9	4	9	1	1	1	1	NA	elsewhere	elsewhere
hsa-miR-9983-3p	-5.06	-6.15	-7.84	-7.75	-6.35	81	94	81	94	81	94	18	4	4	18	4	18	1	1	1	1	elsewhere	elsewhere	elsewhere
hsa-miR-6124	NA	-9.05	-9.92	-10.12	-9.485	NA	NA	157	164	157	164	NA	NA	12	19	12	19	1	1	1	1	NA	elsewhere	elsewhere
hsa-miR-553	-7.66	-7.84	-10	-10.39	-8.5	49	60	49	60	49	60	18	5	5	18	5	18	1	1	1	1	leader	leader	leader
hsa-miR-1225-5p	-7.94	-10.65	-10.7	-10.43	-9.76333	160	166	160	166	160	166	21	15	15	21	15	21	1	1	1	1	elsewhere	elsewhere	elsewhere
hsa-miR-1269a	-7.67	-9.25	-10.65	-9.89	-9.19	149	165	149	165	149	165	21	2	2	21	2	21	1	1	1	1	elsewhere	elsewhere	elsewhere
hsa-miR-5090	-10.06	-12.1	-14.15	-11.08	-12.1033	113	130	113	130	113	130	20	3	3	20	3	20	1	1	1	1	elsewhere	elsewhere	elsewhere
hsa-miR-548o-5p	-6.28	-7.24	-7.55	-7.22	-7.02333	103	113	103	113	103	113	21	11	11	21	11	21	1	1	1	1	elsewhere	elsewhere	elsewhere
hsa-miR-7151-3p	NA	-9.1	-8.92	-10.76	-9.01	NA	NA	124	129	124	129	NA	NA	15	20	15	20	1	1	1	1	NA	elsewhere	elsewhere
hsa-miR-4433b-3p	-14.5	-16.24	-17.37	-17.59	-16.0367	154	164	154	164	154	164	19	9	9	19	9	19	1	1	1	1	elsewhere	elsewhere	elsewhere
hsa-miR-6729-3p	NA	-9.29	-9.33	-9.48	-9.31	NA	NA	27	32	27	32	NA	NA	14	19	14	19	1	1	1	1	NA	leader	leader
hsa-miR-3619-5p	NA	-9.62	-7.87	-7.05	-8.745	NA	NA	110	115	110	115	NA	NA	6	11	6	11	1	1	1	1	NA	elsewhere	elsewhere
hsa-miR-6801-3p	NA	-8.73	-11.47	-10.1	-10.1	NA	NA	88	105	88	105	NA	NA	3	17	3	17	1	1	1	1	NA	elsewhere	elsewhere
hsa-miR-3616-5p	-9.11	-12	-11.52	-11.97	-10.8767	81	88	81	88	81	88	13	6	6	13	6	13	1	1	1	1	elsewhere	elsewhere	elsewhere
hsa-miR-619-3p	NA	-5.01	-7.42	-5	-6.215	NA	NA	85	104	85	104	NA	NA	3	19	3	19	1	1	1	1	NA	elsewhere	elsewhere
hsa-miR-1204	-12.07	-13.23	-15.7	-15.83	-13.6667	57	68	57	68	57	68	12	2	2	12	2	12	1	1	1	1	leader	leader	leader
hsa-miR-548au-3p	-6.64	-9.08	-10.32	-9.2	-8.68	98	114	98	114	98	114	17	2	2	17	2	17	1	1	1	1	elsewhere	elsewhere	elsewhere
hsa-miR-769-5p	-5.92	-9.71	-9.45	-8.37	-8.36	123	129	123	129	123	129	17	11	11	17	11	17	1	1	1	1	elsewhere	elsewhere	elsewhere
hsa-miR-1469	NA	-9.72	-9.5	-8.57	-9.61	NA	NA	124	129	124	129	NA	NA	16	21	16	21	1	1	1	1	NA	elsewhere	elsewhere
hsa-miR-4430	NA	-5.25	-8.36	-8.75	-6.805	NA	NA	54	65	54	65	NA	NA	2	13	2	13	1	1	1	1	NA	leader	leader
hsa-miR-34c-5p	-6.75	-9.28	-10.99	-10.41	-9.00667	95	115	95	115	95	115	22	1	1	22	1	21	1	0.952381	1	1	elsewhere	elsewhere	elsewhere
hsa-miR-3921	-5.69	-8.86	-9.19	-8.64	-7.91333	14	30	14	30	14	30	16	1	1	16	1	15	1	0.933333	1	1	leader	leader	leader
hsa-miR-544b	-7.79	-10.67	-10.72	-9.83	-9.72667	13	28	13	28	13	28	17	2	2	17	2	17	1	1	1	1	leader	leader	leader
hsa-miR-548ae-5p	-8.32	-8.71	-10.02	-10.14	-9.01667	39	47	39	47	39	47	19	11	11	19	11	19	1	1	1	1	leader	leader	leader
hsa-miR-8076	-5.08	-7	-7.36	-7.58	-6.48	120	129	120	129	120	129	15	6	6	15	6	15	1	1	1	1	elsewhere	elsewhere	elsewhere
hsa-miR-4525	-15.91	-17.26	-18.49	-18.11	-17.22	148	164	148	164	148	164	19	3	3	19	3	19	1	1	1	1	elsewhere	elsewhere	elsewhere
hsa-miR-4798-3p	NA	-10.12	-12.21	-10.74	-11.165	NA	NA	79	93	79	93	NA	NA	4	19	4	19	1	1	1	1	NA	elsewhere	elsewhere
hsa-miR-744-3p	NA	-9.07	-9.34	-9.75	-9.205	NA	NA	13	23	13	23	NA	NA	2	11	2	11	1	1	1	1	NA	leader	leader
hsa-miR-7157-5p	-9.82	-11.22	-14.05	-12.1	-11.6967	79	101	79	101	79	101	21	3	3	21	3	21	1	1	1	1	elsewhere	elsewhere	elsewhere
hsa-miR-548x-3p	NA	-5.7	-5.81	-6.09	-5.755	NA	NA	150	157	150	157	NA	NA	9	17	9	17	1	1	1	1	NA	elsewhere	elsewhere
hsa-miR-5591-3p	NA	-10.75	-14.34	-12.16	-12.545	NA	NA	104	121	104	121	NA	NA	5	20	5	20	1	1	1	1	NA	elsewhere	elsewhere
hsa-miR-7155-3p	NA	-8.67	-10.81	-11.95	-9.74	NA	NA	29	46	29	46	NA	NA	1	14	1	13	1	0.923077	1	0.923077	NA	leader	leader
hsa-miR-6875-5p	NA	-7.2	-8.38	-7.62	-7.79	NA	NA	154	165	154	165	NA	NA	1	15	1	14	1	0.928571	1	0.928571	NA	elsewhere	elsewhere
hsa-miR-466	-7.57	-8.19	-8.26	-8.95	-8.00667	14	20	14	20	14	20	14	8	8	14	8	14	1	1	1	1	leader	leader	leader
hsa-miR-550b-2-5p	-6.1	-9.35	-8.95	-8.49	-8.13333	179	188	179	188	179	188	16	6	6	16	6	16	1	1	1	1	elsewhere	elsewhere	elsewhere
hsa-miR-624-3p	-7.5	-9.88	-11.99	-10.06	-9.79	151	169	151	169	151	169	19	1	1	19	1	18	1	0.944444	1	1	elsewhere	elsewhere	elsewhere
hsa-miR-3692-3p	-11.55	-12.2	-12.33	-11.77	-12.0267	11	22	11	22	11	22	12	1	1	12	1	11	1	0.909091	1	1	leader	leader	leader
hsa-miR-548p	NA	-6.38	-4.97	-6.33	-5.675	NA	NA	105	113	105	113	NA	NA	12	21	12	21	1	1	1	1	NA	elsewhere	elsewhere
hsa-miR-2052	NA	-3.59	-2.94	-3.54	-3.265	NA	NA	59	64	59	64	NA	NA	2	7	2	7	1	1	1	1	NA	leader	leader
hsa-miR-548ac	NA	-6.58	-6.69	-7.01	-6.635	NA	NA	150	158	150	158	NA	NA	9	18	9	18	1	1	1	1	NA	elsewhere	elsewhere
hsa-miR-6829-3p	-14.55	-16.8	-18.95	-16.05	-16.7667	60	73	60	73	60	73	18	4	4	18	4	18	1	1	1	1	leader	leader	leader
hsa-miR-4284	NA	-9.73	-9.62	-11.05	-9.675	NA	NA	124	129	124	129	NA	NA	1	6	1	5	1	0.8	1	0.8	NA	elsewhere	elsewhere
hsa-miR-145-5p	-10.48	-13.38	-13.29	-13.97	-12.3833	103	112	103	112	103	112	13	4	4	13	4	13	1	1	1	1	elsewhere	elsewhere	elsewhere
hsa-let-7a-2-3p	-10	-13.31	-13.99	-13.92	-12.4333	99	112	99	112	99	112	17	6	6	17	6	17	1	1	1	1	elsewhere	elsewhere	elsewhere
hsa-miR-4672	-8.4	-9.87	-10.69	-10.38	-9.65333	4	21	4	21	4	21	19	1	1	19	1	18	1	0.944444	1	1	leader	leader	leader
hsa-miR-877-5p	-12.45	-13.98	-15.14	-15.28	-13.8567	154	164	154	164	154	164	16	6	6	16	6	16	1	1	1	1	elsewhere	elsewhere	elsewhere
hsa-miR-181c-3p	NA	-5.82	-4.52	-5.48	-5.17	NA	NA	64	71	64	71	NA	NA	10	20	10	20	1	1	1	1	NA	leader	leader
hsa-miR-24-3p	NA	-9.21	-9.83	-9.72	-9.52	NA	NA	41	46	41	46	NA	NA	1	6	1	5	1	0.8	1	0.8	NA	leader	leader
hsa-miR-27a-3p	-6	-8.5	-8.66	-9.51	-7.72	31	47	31	47	31	47	18	7	7	18	7	18	1	1	1	1	leader	leader	leader
hsa-miR-6892-5p	NA	-6.94	-8.8	-7.03	-7.87	NA	NA	113	130	113	130	NA	NA	4	20	4	20	1	1	1	1	NA	elsewhere	elsewhere
hsa-miR-4425	NA	-6.53	-7.82	-6.42	-7.175	NA	NA	151	163	151	163	NA	NA	5	19	5	19	1	1	1	1	NA	elsewhere	elsewhere
hsa-miR-8078	-13.94	-15.67	-18.46	-19.28	-16.0233	54	65	54	65	54	65	17	7	7	17	7	17	1	1	1	1	leader	leader	leader
hsa-miR-4670-5p	NA	-7.37	-7.8	-7.27	-7.585	NA	NA	18	31	18	31	NA	NA	4	18	4	18	1	1	1	1	NA	leader	leader
hsa-miR-205-5p	NA	-5.4	-6.64	-7.39	-6.02	NA	NA	28	33	28	33	NA	NA	1	6	1	5	1	0.8	1	0.8	NA	leader	leader
hsa-miR-12133	-9.07	-9.63	-11.17	-11.17	-9.95667	146	159	146	159	146	159	16	3	3	16	3	16	1	1	1	1	elsewhere	elsewhere	elsewhere
hsa-miR-6851-5p	-8.24	-9.77	-10.81	-11.24	-9.60667	152	164	152	164	152	164	14	2	2	14	2	14	1	1	1	1	elsewhere	elsewhere	elsewhere
hsa-miR-3924	-5.66	-8.33	-9.69	-9.1	-7.89333	149	168	149	168	149	168	20	1	1	20	1	19	1	0.947368	1	1	elsewhere	elsewhere	elsewhere
hsa-miR-604	NA	-8.98	-10.59	-10.74	-9.785	NA	NA	58	65	58	65	NA	NA	2	9	2	9	1	1	1	1	NA	leader	leader
hsa-miR-4263	-9.49	-11.26	-12.7	-14.92	-11.15	58	74	58	74	58	74	16	1	1	16	1	15	1	0.933333	1	1	leader	leader	leader
hsa-miR-141-3p	-6.65	-8.44	-8.8	-6.41	-7.96333	3	17	3	17	3	17	20	3	3	20	3	20	1	1	1	1	leader	leader	leader
hsa-miR-933	-6.43	-8.5	-8.54	-8.7	-7.82333	83	89	83	89	83	89	7	1	1	7	1	6	1	0.833333	1	1	elsewhere	elsewhere	elsewhere
hsa-miR-6760-3p	-6.93	-9.07	-9.76	-10.91	-8.58667	103	109	103	109	103	109	18	12	12	18	12	18	1	1	1	1	elsewhere	elsewhere	elsewhere
hsa-miR-4799-5p	NA	-8.26	-9.45	-8.72	-8.855	NA	NA	99	113	99	113	NA	NA	9	21	9	21	1	1	1	1	NA	elsewhere	elsewhere
hsa-miR-374a-3p	-5.92	-8.41	-8.09	-8.05	-7.47333	72	80	72	80	72	80	16	8	8	16	8	16	1	1	1	1	leader	leader	leader
hsa-miR-4304	NA	-10.05	-12.54	-12	-11.295	NA	NA	112	128	112	128	NA	NA	3	16	3	16	1	1	1	1	NA	elsewhere	elsewhere
hsa-miR-4266	-9.71	-11.45	-13.4	-12.28	-11.52	58	65	58	65	58	65	14	7	7	14	7	14	1	1	1	1	leader	leader	leader
hsa-miR-6824-3p	-6.6	-9.7	-10.39	-9.01	-8.89667	14	30	14	30	14	30	16	1	1	16	1	15	1	0.933333	1	1	leader	leader	leader
hsa-miR-622	-7.79	-8.42	-9.92	-7.43	-8.71	143	158	143	158	143	158	17	3	3	17	3	17	1	1	1	1	elsewhere	elsewhere	elsewhere
hsa-miR-4707-5p	-6.97	-11.11	-10.8	-9.61	-9.62667	123	129	123	129	123	129	21	15	15	21	15	21	1	1	1	1	elsewhere	elsewhere	elsewhere
hsa-miR-4801	NA	-9.23	-11.74	-11.51	-10.485	NA	NA	124	138	124	138	NA	NA	1	21	1	20	1	0.95	1	0.95	NA	elsewhere	elsewhere
hsa-miR-6877-5p	-10.74	-11.91	-15.21	-12.95	-12.62	50	65	50	65	50	65	21	3	3	21	3	21	1	1	1	1	leader	leader	leader
hsa-miR-550a-3-5p	-6.03	-9.27	-8.96	-8.64	-8.08667	179	188	179	188	179	188	15	5	5	15	5	15	1	1	1	1	elsewhere	elsewhere	elsewhere
hsa-miR-6812-3p	-10.86	-12.45	-12.94	-13.44	-12.0833	120	127	120	127	120	127	10	3	3	10	3	10	1	1	1	1	elsewhere	elsewhere	elsewhere
hsa-miR-7111-5p	NA	-9.59	-10.59	-10.66	-10.09	NA	NA	154	164	154	164	NA	NA	3	15	3	15	1	1	1	1	NA	elsewhere	elsewhere
hsa-miR-6778-3p	-13.03	-17.22	-18.49	-17.2	-16.2467	15	32	15	32	15	32	20	3	3	20	3	20	1	1	1	1	leader	leader	leader
hsa-miR-3174	-6.79	-9.02	-8.82	-8.77	-8.21	3	16	3	16	3	16	15	1	1	15	1	14	1	0.928571	1	1	leader	leader	leader
hsa-miR-1307-3p	-19.56	-21.09	-22.93	-21.08	-21.1933	57	74	57	74	57	74	18	1	1	18	1	17	1	0.941176	1	1	leader	leader	leader
hsa-miR-503-3p	-6.56	-9.84	-11.16	-9.45	-9.18667	88	101	88	101	88	101	18	3	3	18	3	18	1	1	1	1	elsewhere	elsewhere	elsewhere
hsa-miR-181d-3p	-9.38	-12.45	-13.72	-13.48	-11.85	158	169	158	169	158	169	13	2	2	13	2	13	1	1	1	1	elsewhere	elsewhere	elsewhere
hsa-miR-1908-5p	NA	-8.69	-9.75	-10.55	-9.22	NA	NA	155	164	155	164	NA	NA	5	14	5	14	1	1	1	1	NA	elsewhere	elsewhere
hsa-miR-3121-3p	-5.79	-9.7	-8.47	-8.33	-7.98667	111	117	111	117	111	117	15	9	9	15	9	15	1	1	1	1	elsewhere	elsewhere	elsewhere
hsa-miR-942-3p	-7.41	-9.5	-10.22	-10.32	-9.04333	163	169	163	169	163	169	7	1	1	7	1	6	1	0.833333	1	1	elsewhere	elsewhere	elsewhere
hsa-miR-3714	-10.8	-12.63	-13.57	-11.64	-12.3333	103	115	103	115	103	115	18	3	3	18	3	18	1	1	1	1	elsewhere	elsewhere	elsewhere
hsa-miR-378h	-9.4	-10.75	-14.11	-10.67	-11.42	50	66	50	66	50	66	20	3	3	20	3	20	1	1	1	1	leader	leader	leader
hsa-miR-3613-3p	NA	-6.3	-5.56	-6.15	-5.93	NA	NA	102	111	102	111	NA	NA	12	22	12	22	1	1	1	1	NA	elsewhere	elsewhere
hsa-miR-12116	-10.35	-10.58	-13.03	-12.92	-11.32	27	45	27	45	27	45	20	4	4	20	4	20	1	1	1	1	leader	leader	leader
hsa-miR-4742-5p	NA	-9.56	-11.37	-10.58	-10.465	NA	NA	151	168	151	168	NA	NA	5	20	5	20	1	1	1	1	NA	elsewhere	elsewhere
hsa-miR-193a-5p	-11	-10.61	-13.17	-11.42	-11.5933	63	76	63	76	63	76	15	3	3	15	3	15	1	1	1	1	leader	leader	leader
hsa-miR-4429	-8	-9.49	-10.2	-11.3	-9.23	179	187	179	187	179	187	19	11	11	19	11	19	1	1	1	1	elsewhere	elsewhere	elsewhere
hsa-miR-6890-3p	NA	-9.98	-10.54	-9.42	-10.26	NA	NA	15	31	15	31	NA	NA	4	19	4	19	1	1	1	1	NA	leader	leader
hsa-miR-6881-3p	-15.65	-15.29	-18.88	-18.25	-16.6067	27	43	27	43	27	43	18	4	4	19	4	18	1	0.933333	1	1	leader	leader	leader
hsa-miR-3927-3p	-4.95	-9.37	-8.14	-8.01	-7.48667	111	117	111	117	111	117	21	15	15	21	15	21	1	1	1	1	elsewhere	elsewhere	elsewhere
hsa-miR-10400-3p	NA	-13.8	-15.79	-12.6	-14.795	NA	NA	110	129	110	129	NA	NA	3	21	3	21	1	1	1	1	NA	elsewhere	elsewhere
hsa-miR-6879-5p	-10.15	-12.34	-15.97	-15.07	-12.82	47	65	47	65	47	65	18	3	3	18	3	18	1	1	1	1	leader	leader	leader
hsa-miR-6752-3p	NA	-10.78	-11.32	-10.95	-11.05	NA	NA	13	30	13	30	NA	NA	1	16	1	15	1	0.933333	1	0.933333	NA	leader	leader
hsa-miR-362-3p	-9.19	-10.3	-11.43	-9.64	-10.3067	2	19	2	19	2	19	20	2	2	20	2	20	1	1	1	1	leader	leader	leader
hsa-miR-6867-5p	NA	-8.03	-12.85	-10.47	-10.44	NA	NA	47	70	47	69	NA	NA	1	22	2	22	0.956522	0.952381	0.956522	0.952381	NA	leader	leader
hsa-miR-708-5p	-6	-8.74	-10.38	-9.42	-8.37333	162	185	162	185	163	185	23	1	1	23	1	21	0.956522	0.909091	1	1	elsewhere	elsewhere	elsewhere
hsa-miR-25-3p	-11.15	-12.48	-12.04	-14.3	-11.89	77	99	77	99	78	99	19	1	1	19	1	17	0.954545	0.888889	1	1	elsewhere	elsewhere	elsewhere
hsa-miR-1255a	NA	-7.98	-8.91	-9.9	-8.445	NA	NA	140	162	141	162	NA	NA	2	23	2	22	0.954545	0.952381	0.954545	0.952381	NA	elsewhere	elsewhere
hsa-miR-203b-5p	NA	-7.47	-6.38	-8.57	-6.925	NA	NA	90	112	91	112	NA	NA	1	21	1	19	0.954545	0.9	0.954545	0.9	NA	elsewhere	elsewhere
hsa-miR-1236-3p	-8.21	-12.51	-13	-14.28	-11.24	104	126	104	126	105	126	20	2	2	20	2	19	0.954545	0.944444	1	1	elsewhere	elsewhere	elsewhere
hsa-miR-8087	NA	-11.88	-13.32	-12.55	-12.6	NA	NA	161	183	162	183	NA	NA	1	23	1	21	0.954545	0.909091	0.954545	0.909091	NA	elsewhere	elsewhere
hsa-miR-365b-5p	-14.1	-19.2	-18.83	-17.2	-17.3767	108	130	108	130	109	130	20	1	1	20	1	18	0.954545	0.894737	1	1	elsewhere	elsewhere	elsewhere
hsa-miR-98-5p	-7.45	-10.62	-11.93	-11.71	-10	93	115	93	115	94	115	22	3	3	22	3	21	0.954545	0.947368	1	1	elsewhere	elsewhere	elsewhere
hsa-miR-449c-5p	-12.97	-15.31	-15.68	-17.48	-14.6533	94	116	94	116	95	116	25	1	1	25	1	23	0.954545	0.916667	1	1	elsewhere	elsewhere	elsewhere
hsa-miR-1293	-12.17	-13.9	-18.92	-16.38	-14.9967	48	70	48	70	48	69	21	1	1	21	2	21	0.954545	0.95	1	1	leader	leader	leader
hsa-miR-764	-14.13	-14.43	-14.07	-13.27	-14.21	27	48	27	48	28	48	22	4	4	22	4	21	0.952381	0.944444	1	1	leader	leader	leader
hsa-miR-302a-3p	-10.94	-12.48	-14.15	-13.11	-12.5233	55	76	55	76	56	76	23	4	4	23	4	22	0.952381	0.947368	1	1	leader	leader	leader
hsa-miR-130a-5p	-8.96	-11.8	-13.3	-13.54	-11.3533	89	110	89	110	90	110	22	1	1	22	1	20	0.952381	0.904762	1	1	elsewhere	elsewhere	elsewhere
hsa-miR-7854-3p	NA	-9.24	-9.29	-11.89	-9.265	NA	NA	162	183	163	183	NA	NA	2	19	2	18	0.952381	0.941176	0.952381	0.941176	NA	elsewhere	elsewhere
hsa-miR-6072	-8.25	-11.57	-13.68	-11.56	-11.1667	12	33	12	32	12	33	14	1	2	14	1	13	0.952381	0.846154	1	0.923077	leader	leader	leader
hsa-miR-9-5p	-6.07	-9.39	-14.27	-11.61	-9.91	85	106	85	105	85	106	21	1	2	21	1	20	0.952381	0.9	1	0.95	elsewhere	elsewhere	elsewhere
hsa-miR-4741	NA	-11.53	-11.71	-8.86	-11.62	NA	NA	108	129	109	129	NA	NA	2	23	2	22	0.952381	0.952381	0.952381	0.952381	NA	elsewhere	elsewhere
hsa-miR-4643	NA	-7.33	-8.67	-8.51	-8	NA	NA	148	169	149	169	NA	NA	3	22	3	21	0.952381	0.947368	0.952381	0.947368	NA	elsewhere	elsewhere
hsa-miR-105-3p	NA	-5.78	-6.8	-5.91	-6.29	NA	NA	149	169	150	169	NA	NA	2	22	2	21	0.95	0.95	0.95	0.95	NA	elsewhere	elsewhere
hsa-miR-5010-5p	-19.94	-20.85	-22.22	-22.62	-21.0033	144	164	144	164	145	164	22	3	3	22	3	21	0.95	0.947368	1	1	elsewhere	elsewhere	elsewhere
hsa-miR-127-3p	NA	-10.09	-12.82	-11.23	-11.455	NA	NA	58	77	58	78	NA	NA	2	20	1	19	0.95	0.894737	0.95	0.894737	NA	leader	leader
hsa-miR-3671	NA	-9.3	-11.71	-11.8	-10.505	NA	NA	151	170	151	171	NA	NA	2	21	1	20	0.95	0.9	0.95	0.9	NA	elsewhere	elsewhere
hsa-miR-144-3p	NA	-5.53	-5.33	-6.93	-5.43	NA	NA	72	92	73	92	NA	NA	1	20	1	18	0.95	0.894737	0.95	0.894737	NA	leader	leader
hsa-miR-6780a-5p	-6.1	-8.19	-9.21	-8.31	-7.83333	146	165	147	165	147	165	22	2	2	21	2	21	0.947368	0.95	1	1	elsewhere	elsewhere	elsewhere
hsa-miR-1268b	-16.82	-17.94	-20.2	-21.52	-18.32	50	69	50	69	51	69	20	4	4	20	4	19	0.947368	0.9375	1	1	leader	leader	leader
hsa-miR-302c-5p	-16.22	-18.49	-20.07	-16.9	-18.26	149	168	149	168	150	168	22	5	5	22	5	21	0.947368	0.941176	1	1	elsewhere	elsewhere	elsewhere
hsa-miR-378c	NA	-9.31	-9.51	-10.36	-9.41	NA	NA	47	66	48	66	NA	NA	3	25	3	24	0.947368	0.954545	0.947368	0.954545	NA	leader	leader
hsa-miR-187-3p	-6.99	-10.35	-12.43	-11.11	-9.92333	14	33	14	32	14	33	20	1	2	20	1	19	0.947368	0.894737	1	0.947368	leader	leader	leader
hsa-miR-6733-5p	NA	-7.33	-7.95	-8.09	-7.64	NA	NA	144	163	145	163	NA	NA	2	22	2	21	0.947368	0.95	0.947368	0.95	NA	elsewhere	elsewhere
hsa-miR-3681-3p	-5.2	-7.98	-8.71	-8.85	-7.29667	150	169	150	169	151	169	22	2	2	22	2	21	0.947368	0.95	1	1	elsewhere	elsewhere	elsewhere
hsa-miR-6867-3p	-10.35	-14.65	-15.71	-14.53	-13.57	13	32	13	31	13	32	19	2	3	19	2	19	0.947368	0.941176	1	1	leader	leader	leader
hsa-miR-676-3p	-10.08	-11.8	-14.06	-13.72	-11.98	172	191	173	191	172	191	19	2	2	18	2	19	0.947368	0.941176	1	1	elsewhere	elsewhere	elsewhere
hsa-miR-6838-3p	-9.89	-11.15	-15.97	-11.81	-12.3367	17	36	17	35	17	36	19	1	2	19	1	18	0.947368	0.888889	1	0.944444	leader	leader	leader
hsa-miR-548aq-3p	NA	-5.05	-3.93	-5.79	-4.49	NA	NA	136	155	137	155	NA	NA	6	22	6	21	0.947368	0.9375	0.947368	0.9375	NA	elsewhere	elsewhere
hsa-miR-544a	-4.2	-6.76	-6.78	-8.38	-5.91333	92	110	92	110	93	110	22	6	6	22	6	21	0.944444	0.9375	1	1	elsewhere	elsewhere	elsewhere
hsa-miR-548g-3p	NA	-8.86	-9.04	-12.08	-8.95	NA	NA	73	91	74	91	NA	NA	4	22	4	21	0.944444	0.944444	0.944444	0.944444	NA	leader	leader
hsa-miR-6878-5p	-8.32	-9.41	-10.96	-9.68	-9.56333	146	164	147	164	147	164	23	2	2	22	2	22	0.944444	0.952381	1	1	elsewhere	elsewhere	elsewhere
hsa-miR-4270	-11.72	-12.15	-14.07	-16.74	-12.6467	156	174	156	174	157	174	20	5	5	20	5	19	0.944444	0.933333	1	1	elsewhere	elsewhere	elsewhere
hsa-miR-936	-4.65	-6.02	-9.96	-8.18	-6.87667	166	184	166	183	166	184	21	6	7	21	6	21	0.944444	0.933333	1	1	elsewhere	elsewhere	elsewhere
hsa-miR-128-1-5p	-18	-18.95	-19.95	-18.94	-18.9667	146	164	146	164	147	164	23	2	2	23	2	22	0.944444	0.952381	1	1	elsewhere	elsewhere	elsewhere
hsa-miR-491-5p	-9.06	-11.4	-11.58	-10.96	-10.68	113	131	113	131	114	131	22	3	3	22	3	21	0.944444	0.947368	1	1	elsewhere	elsewhere	elsewhere
hsa-miR-670-5p	-11.39	-11.76	-15.28	-16.51	-12.81	45	63	46	63	46	63	20	4	4	19	4	19	0.944444	0.9375	1	1	leader	leader	leader
hsa-miR-6870-5p	-11.26	-12.61	-17.49	-17.37	-13.7867	42	60	42	59	42	59	17	1	3	17	3	17	0.944444	0.875	1	1	leader	leader	leader
hsa-miR-5008-3p	-16.14	-18.48	-19.92	-15.36	-18.18	59	77	59	77	59	76	20	3	3	20	4	20	0.944444	0.941176	1	1	leader	leader	leader
hsa-miR-605-5p	-5.63	-9.66	-11.09	-9.96	-8.79333	103	121	103	121	104	121	23	7	7	23	7	22	0.944444	0.9375	1	1	elsewhere	elsewhere	elsewhere
hsa-miR-10394-3p	NA	-8.34	-11.14	-8.52	-9.74	NA	NA	48	65	48	66	NA	NA	3	19	1	18	0.944444	0.833333	0.944444	0.833333	NA	leader	leader
hsa-miR-590-5p	NA	-8.45	-8.85	-9.91	-8.65	NA	NA	110	127	111	127	NA	NA	3	22	3	21	0.941176	0.947368	0.941176	0.947368	NA	elsewhere	elsewhere
hsa-miR-210-5p	-12.17	-14.56	-13.09	-13.65	-13.2733	12	29	12	29	13	29	22	4	4	22	4	21	0.941176	0.944444	1	1	leader	leader	leader
hsa-miR-548e-3p	-7.49	-9	-9.43	-9.71	-8.64	135	152	135	152	136	152	22	5	5	22	5	21	0.941176	0.941176	1	1	elsewhere	elsewhere	elsewhere
hsa-miR-1304-5p	-9.43	-12.57	-12.92	-14.04	-11.64	48	65	48	65	49	65	22	6	6	22	6	21	0.941176	0.9375	1	1	leader	leader	leader
hsa-miR-550a-3p	NA	-11.78	-11.28	-12.43	-11.53	NA	NA	14	31	15	31	NA	NA	8	22	8	21	0.941176	0.928571	0.941176	0.928571	NA	leader	leader
hsa-miR-376a-3p	NA	-5.42	-6.75	-6.98	-6.085	NA	NA	154	170	154	171	NA	NA	2	19	1	18	0.941176	0.888889	0.941176	0.888889	NA	elsewhere	elsewhere
hsa-miR-891a-5p	NA	-11.1	-10.81	-11.04	-10.955	NA	NA	11	28	12	28	NA	NA	10	22	10	21	0.941176	0.916667	0.941176	0.916667	NA	leader	leader
hsa-miR-3663-5p	-18.52	-19.86	-20.29	-22.58	-19.5567	58	75	58	75	59	75	21	3	3	21	3	20	0.941176	0.944444	1	1	leader	leader	leader
hsa-miR-12124	-6.55	-7.82	-8.63	-8.8	-7.66667	147	164	147	164	148	164	20	1	1	20	1	18	0.941176	0.894737	1	1	elsewhere	elsewhere	elsewhere
hsa-miR-6895-3p	-11.86	-13.41	-15.77	-12.99	-13.68	60	77	60	77	60	76	20	1	1	20	2	20	0.941176	0.947368	1	1	leader	leader	leader
hsa-miR-6794-3p	-12.2	-13	-15.39	-15.82	-13.53	26	43	26	43	27	43	20	1	5	20	1	18	0.941176	0.684211	1	0.894737	leader	leader	leader
hsa-miR-3911	-8.54	-9.36	-13.07	-9.67	-10.3233	53	70	53	69	53	69	20	1	2	20	2	20	0.941176	0.947368	1	1	leader	leader	leader
hsa-miR-130b-5p	-11.95	-15	-17.5	-15.57	-14.8167	16	33	16	32	16	33	18	3	4	18	3	18	0.941176	0.933333	1	1	leader	leader	leader
hsa-miR-6806-3p	NA	-10.24	-10.82	-11.44	-10.53	NA	NA	110	127	111	127	NA	NA	5	22	5	21	0.941176	0.941176	0.941176	0.941176	NA	elsewhere	elsewhere
hsa-miR-5586-3p	-11.91	-12.86	-11.99	-12.41	-12.2533	5	22	5	22	6	22	22	5	5	22	5	21	0.941176	0.941176	1	1	leader	leader	leader
hsa-miR-4710	-13.12	-14.68	-19.02	-19.41	-15.6067	42	59	42	59	43	59	18	2	2	18	2	17	0.941176	0.9375	1	1	leader	leader	leader
hsa-miR-4676-5p	-9.15	-11.52	-14.97	-12.69	-11.88	48	64	48	65	48	64	20	3	1	20	3	20	0.941176	0.894737	1	1	leader	leader	leader
hsa-miR-3922-5p	NA	-10.12	-10.85	-10.19	-10.485	NA	NA	98	115	99	115	NA	NA	4	23	4	22	0.941176	0.947368	0.941176	0.947368	NA	elsewhere	elsewhere
hsa-miR-154-5p	-12.78	-14.67	-16.95	-14.76	-14.8	60	76	59	76	60	76	20	4	4	22	4	20	0.941176	0.888889	1	1	leader	leader	leader
hsa-miR-1295a	NA	-9.49	-9.92	-9.94	-9.705	NA	NA	55	71	56	71	NA	NA	6	21	6	20	0.9375	0.933333	0.9375	0.933333	NA	leader	leader
hsa-miR-4639-5p	-7.82	-8.41	-9.32	-9.98	-8.51667	142	158	142	158	143	158	22	7	7	22	7	21	0.9375	0.933333	1	1	elsewhere	elsewhere	elsewhere
hsa-miR-3129-5p	-8.56	-10.64	-7.72	-9.92	-8.97333	1	17	1	17	2	17	18	1	1	18	1	16	0.9375	0.882353	1	1	leader	leader	leader
hsa-miR-4778-3p	-7.69	-10.43	-13	-12.13	-10.3733	93	108	93	109	93	109	20	4	3	20	3	20	0.9375	0.941176	1	1	elsewhere	elsewhere	elsewhere
hsa-miR-4328	-12.03	-13.54	-15.32	-16.84	-13.63	96	112	96	112	97	112	17	2	2	17	2	16	0.9375	0.933333	1	1	elsewhere	elsewhere	elsewhere
hsa-miR-6837-5p	-6.9	-8.48	-10.86	-9.33	-8.74667	49	65	49	65	50	65	21	6	6	21	6	20	0.9375	0.933333	1	1	leader	leader	leader
hsa-miR-548bc	NA	-7.62	-6	-8.82	-6.81	NA	NA	136	152	137	152	NA	NA	5	21	5	20	0.9375	0.9375	0.9375	0.9375	NA	elsewhere	elsewhere
hsa-miR-372-3p	-7.95	-7.43	-10.07	-9.53	-8.48333	75	91	75	91	76	91	23	6	6	23	6	22	0.9375	0.941176	1	1	leader	leader	elsewhere
hsa-miR-5701	-6.23	-7.63	-8.84	-9.18	-7.56667	77	93	77	93	78	93	19	1	1	19	1	17	0.9375	0.888889	1	1	elsewhere	elsewhere	elsewhere
hsa-miR-548az-5p	-7.96	-9.71	-12.08	-11.78	-9.91667	39	55	39	54	39	55	20	3	4	20	3	20	0.9375	0.941176	1	1	leader	leader	leader
hsa-miR-4485-5p	NA	-9.73	-10.36	-13.21	-10.045	NA	NA	55	71	56	71	NA	NA	2	16	2	15	0.9375	0.928571	0.9375	0.928571	NA	leader	leader
hsa-miR-4791	-8.21	-9.3	-10.54	-11.21	-9.35	146	162	146	162	147	162	18	2	2	18	2	17	0.9375	0.9375	1	1	elsewhere	elsewhere	elsewhere
hsa-miR-4468	NA	-6.09	-6.59	-7.33	-6.34	NA	NA	3	19	4	19	NA	NA	4	18	4	17	0.9375	0.928571	0.9375	0.928571	NA	leader	leader
hsa-miR-10526-3p	-12.42	-13.54	-17.41	-16.9	-14.4567	53	69	54	69	54	69	20	5	5	19	5	19	0.9375	0.933333	1	1	leader	leader	leader
hsa-miR-3684	-4.86	-9.35	-9.86	-9.34	-8.02333	90	104	89	104	89	104	15	6	6	20	6	20	0.933333	0.642857	1	1	elsewhere	elsewhere	elsewhere
hsa-miR-548bb-3p	NA	-5.15	-4.02	-5.49	-4.585	NA	NA	90	104	89	104	NA	NA	7	22	7	17	0.933333	0.666667	0.933333	0.666667	NA	elsewhere	elsewhere
hsa-miR-186-5p	-8.59	-10.19	-11.41	-10.77	-10.0633	178	193	178	193	179	193	22	7	7	22	7	21	0.933333	0.933333	1	1	elsewhere	elsewhere	elsewhere
hsa-miR-4680-3p	-5.09	-6.41	-7.66	-8.51	-6.38667	174	189	174	189	175	189	21	7	7	21	7	20	0.933333	0.928571	1	1	elsewhere	elsewhere	elsewhere
hsa-miR-3689f	-10.83	-11.6	-14.65	-12.42	-12.36	64	78	64	79	64	79	20	8	7	20	7	20	0.933333	0.923077	1	1	leader	leader	leader
hsa-miR-520g-3p	-9.43	-9.17	-11.28	-10.41	-9.96	21	36	21	36	22	36	24	4	4	24	4	23	0.933333	0.95	1	1	leader	leader	leader
hsa-miR-6836-5p	-8.83	-10.38	-11.77	-10.93	-10.3267	98	113	99	113	98	113	15	2	2	14	2	15	0.933333	0.923077	1	1	elsewhere	elsewhere	elsewhere
hsa-miR-8064	-11.26	-12.4	-13.54	-12.84	-12.4	5	19	4	19	5	19	15	2	2	19	2	15	0.933333	0.764706	1	1	leader	leader	leader
hsa-miR-1296-5p	-9.02	-10.59	-11.66	-10.36	-10.4233	118	132	118	131	118	132	18	1	2	18	1	17	0.928571	0.882353	1	0.941176	elsewhere	elsewhere	elsewhere
hsa-miR-7112-5p	-7.12	-9.08	-9.33	-9.03	-8.51	101	115	101	115	102	115	22	8	8	22	8	21	0.928571	0.928571	1	1	elsewhere	elsewhere	elsewhere
hsa-miR-3126-3p	-7.23	-11.03	-11.21	-9.88	-9.82333	90	103	90	104	90	103	17	4	3	17	4	17	0.928571	0.928571	1	1	elsewhere	elsewhere	elsewhere
hsa-miR-3125	-9.59	-10.68	-12.65	-11.78	-10.9733	171	185	171	184	171	185	18	4	5	18	4	18	0.928571	0.928571	1	1	elsewhere	elsewhere	elsewhere
hsa-miR-5588-3p	NA	-9.58	-13.11	-12.47	-11.345	NA	NA	22	35	22	36	NA	NA	2	14	1	13	0.928571	0.846154	0.928571	0.846154	NA	leader	leader
hsa-miR-645	-12.29	-13.22	-14.32	-14.41	-13.2767	148	162	148	162	149	162	19	5	5	19	5	18	0.928571	0.928571	1	1	elsewhere	elsewhere	elsewhere
hsa-miR-8056	NA	-7.59	-7.78	-8.48	-7.685	NA	NA	154	167	155	167	NA	NA	1	20	1	18	0.923077	0.894737	0.923077	0.894737	NA	elsewhere	elsewhere
hsa-miR-219a-5p	-2.89	-4.5	-5.81	-5.05	-4.4	68	81	68	81	68	80	15	1	1	15	2	15	0.923077	0.928571	1	1	leader	leader	leader
hsa-miR-3689b-5p	-7.93	-8.31	-10.86	-11.71	-9.03333	182	195	182	195	183	195	22	8	8	22	8	21	0.923077	0.928571	1	1	elsewhere	elsewhere	elsewhere
hsa-miR-6825-5p	-12.33	-11.92	-14.36	-14.51	-12.87	47	60	47	59	47	59	13	1	2	13	2	13	0.923077	0.916667	1	1	leader	leader	leader
hsa-miR-4258	-12.06	-13.28	-13.11	-14.88	-12.8167	58	71	58	71	59	71	17	3	3	17	3	16	0.923077	0.928571	1	1	leader	leader	leader
hsa-miR-300	-15.27	-16.92	-17.22	-16.97	-16.47	102	115	102	115	103	115	22	8	8	22	8	21	0.923077	0.928571	1	1	elsewhere	elsewhere	elsewhere
hsa-miR-7158-3p	-9.2	-10.92	-8.3	-11.55	-9.47333	1	14	1	14	2	14	15	1	1	15	1	13	0.923077	0.857143	1	1	leader	leader	leader
hsa-miR-3689e	-7.93	-8.31	-10.86	-11.71	-9.03333	182	195	182	195	183	195	22	8	8	22	8	21	0.923077	0.928571	1	1	elsewhere	elsewhere	elsewhere
hsa-miR-3689a-5p	-7.93	-8.31	-10.86	-11.71	-9.03333	182	195	182	195	183	195	22	8	8	22	8	21	0.923077	0.928571	1	1	elsewhere	elsewhere	elsewhere
hsa-miR-1226-3p	-9.16	-10.55	-8.94	-12.12	-9.55	100	112	100	112	101	112	22	5	5	22	5	21	0.916667	0.941176	1	1	elsewhere	elsewhere	elsewhere
hsa-miR-541-5p	-6.48	-7.79	-8.96	-7.32	-7.74333	62	74	62	73	62	74	20	6	7	20	6	20	0.916667	0.928571	1	1	leader	leader	leader
hsa-miR-545-5p	-3.59	-6.32	-6.39	-6.05	-5.43333	90	101	89	101	89	101	15	3	3	16	3	16	0.916667	0.923077	1	1	elsewhere	elsewhere	elsewhere
hsa-miR-6738-5p	-11.19	-13.59	-13.35	-17.34	-12.71	161	185	161	185	163	185	23	2	2	23	2	22	0.916667	0.952381	1	1	elsewhere	elsewhere	elsewhere
hsa-miR-3613-5p	-9.29	-8.85	-10.04	-10.07	-9.39333	194	206	195	206	194	206	21	9	9	20	9	21	0.916667	0.916667	1	1	elsewhere	elsewhere	elsewhere
hsa-miR-487a-3p	-6.28	-8.02	-9.95	-10.49	-8.08333	160	172	160	171	160	172	13	1	2	13	1	12	0.916667	0.833333	1	0.916667	elsewhere	elsewhere	elsewhere
hsa-miR-184	-6.74	-8.98	-7.68	-8.96	-7.8	3	15	3	15	4	15	22	11	11	22	11	21	0.916667	0.909091	1	1	leader	leader	leader
hsa-miR-5002-3p	NA	-11.17	-11.87	-12.99	-11.52	NA	NA	81	93	82	93	NA	NA	9	21	9	20	0.916667	0.916667	0.916667	0.916667	NA	elsewhere	elsewhere
hsa-miR-137-3p	-4.92	-7.6	-6.9	-6.76	-6.47333	132	156	132	156	134	156	21	2	2	21	2	19	0.916667	0.894737	1	1	elsewhere	elsewhere	elsewhere
hsa-miR-4780	-10.95	-12.72	-11.77	-14.85	-11.8133	99	111	99	111	100	111	22	8	8	22	8	21	0.916667	0.928571	1	1	elsewhere	elsewhere	elsewhere
hsa-miR-4522	-9.39	-10.98	-12.78	-8.59	-11.05	62	74	62	73	62	74	18	3	4	18	3	18	0.916667	0.933333	1	1	leader	leader	leader
hsa-miR-1185-5p	NA	-4.68	-4.34	-3.51	-4.51	NA	NA	93	105	94	105	NA	NA	9	21	9	20	0.916667	0.916667	0.916667	0.916667	NA	elsewhere	elsewhere
hsa-miR-221-5p	-7.63	-11.88	-13.97	-13.73	-11.16	81	104	81	104	83	104	22	2	2	22	2	20	0.913043	0.9	1	1	elsewhere	elsewhere	elsewhere
hsa-miR-5194	-10.53	-12.35	-11.52	-16.93	-11.4667	163	186	163	186	165	186	22	1	1	22	1	19	0.913043	0.857143	1	1	elsewhere	elsewhere	elsewhere
hsa-miR-8067	NA	-9.61	-10.81	-13.86	-10.21	NA	NA	81	104	83	104	NA	NA	1	18	1	15	0.913043	0.823529	0.913043	0.823529	NA	elsewhere	elsewhere
hsa-miR-320a-5p	-11.04	-14.7	-14.61	-17.12	-13.45	103	126	103	126	105	126	22	6	6	22	6	20	0.913043	0.875	1	1	elsewhere	elsewhere	elsewhere
hsa-miR-549a-5p	NA	-16.77	-16.6	-19.91	-16.685	NA	NA	88	111	90	111	NA	NA	1	22	1	19	0.913043	0.857143	0.913043	0.857143	NA	elsewhere	elsewhere
hsa-miR-548as-5p	-7.1	-8.99	-9.76	-9.63	-8.61667	59	70	59	69	59	69	20	10	11	20	11	20	0.909091	0.9	1	1	leader	leader	leader
hsa-miR-5571-3p	-11.38	-12.95	-14.5	-13.32	-12.9433	178	189	179	189	178	189	13	2	2	12	2	13	0.909091	0.909091	1	1	elsewhere	elsewhere	elsewhere
hsa-miR-143-3p	-8.14	-9.26	-8.12	-11.45	-8.50667	81	92	81	92	82	92	21	11	11	21	11	20	0.909091	0.9	1	1	elsewhere	elsewhere	elsewhere
hsa-miR-6507-3p	-14.71	-14.2	-17.39	-16.81	-15.4333	25	36	25	35	25	36	14	3	4	14	3	14	0.909091	0.909091	1	1	leader	leader	leader
hsa-miR-10397-5p	-5.81	-7.45	-8.94	-8.85	-7.4	22	33	22	32	22	33	14	1	2	14	1	13	0.909091	0.846154	1	0.923077	leader	leader	leader
hsa-miR-4782-3p	-6.1	-6.4	-7.8	-7.5	-6.76667	70	81	70	81	70	80	11	1	1	11	2	11	0.909091	0.9	1	1	leader	leader	leader
hsa-miR-585-5p	NA	-9.37	-12.78	-11.98	-11.075	NA	NA	81	103	83	103	NA	NA	1	19	1	16	0.909091	0.833333	0.909091	0.833333	NA	elsewhere	elsewhere
hsa-miR-216a-5p	NA	-9.02	-13.69	-12.58	-11.355	NA	NA	86	107	87	108	NA	NA	5	21	4	20	0.909091	0.882353	0.909091	0.882353	NA	elsewhere	elsewhere
hsa-miR-6719-3p	-9.9	-9.96	-12.99	-14.2	-10.95	185	196	185	196	186	196	22	11	11	22	11	21	0.909091	0.909091	1	1	elsewhere	elsewhere	elsewhere
hsa-miR-187-5p	NA	-6.84	-7.04	-10.25	-6.94	NA	NA	126	137	127	137	NA	NA	8	22	8	21	0.909091	0.928571	0.909091	0.928571	NA	elsewhere	elsewhere
hsa-miR-6845-3p	-11.76	-13.51	-15.08	-14.84	-13.45	22	33	22	32	22	33	15	5	6	15	5	15	0.909091	0.9	1	1	leader	leader	leader
hsa-miR-4256	-5.62	-6.99	-9.69	-9.05	-7.43333	22	33	22	32	22	33	13	2	3	13	2	13	0.909091	0.909091	1	1	leader	leader	leader
hsa-miR-647	-9.43	-10.8	-12.33	-13.24	-10.8533	26	47	28	47	27	47	20	1	1	21	1	18	0.904762	0.85	0.952381	0.95	leader	leader	leader
hsa-miR-3135b	NA	-8.08	-12.94	-11.13	-10.51	NA	NA	46	65	44	65	NA	NA	1	21	1	19	0.904762	0.9	0.904762	0.9	NA	leader	leader
hsa-miR-520c-3p	-3.84	-5.73	-8.38	-8.41	-5.98333	26	36	26	35	26	36	13	2	3	12	2	12	0.9	0.818182	1	0.909091	leader	leader	leader
hsa-miR-520b-3p	-4.04	-5.91	-8.62	-8.54	-6.19	26	36	26	35	26	36	13	2	3	12	2	12	0.9	0.818182	1	0.909091	leader	leader	leader
hsa-miR-3155a	-10.62	-10.62	-12.93	-12.37	-11.39	64	74	64	73	64	74	16	5	6	16	5	16	0.9	0.909091	1	1	leader	leader	leader
hsa-miR-3155b	-10.71	-10.68	-13.43	-13.26	-11.6067	64	74	64	73	64	74	16	5	6	16	5	16	0.9	0.909091	1	1	leader	leader	leader
hsa-miR-598-3p	-6.54	-6.73	-8.88	-9.23	-7.38333	188	198	188	197	188	198	21	11	12	21	11	21	0.9	0.9	1	1	elsewhere	elsewhere	elsewhere
hsa-miR-6820-3p	-7.03	-9.84	-11.6	-12.41	-9.49	99	109	99	108	99	109	17	7	8	17	7	17	0.9	0.9	1	1	elsewhere	elsewhere	elsewhere
hsa-miR-520f-3p	-3.53	-5.72	-7.98	-8.08	-5.74333	26	36	26	35	26	36	12	1	2	11	1	10	0.9	0.727273	1	0.818182	leader	leader	leader
hsa-miR-3151-3p	NA	-6.93	-6.3	-7.88	-6.615	NA	NA	102	112	103	112	NA	NA	11	20	11	19	0.9	0.888889	0.9	0.888889	NA	elsewhere	elsewhere
hsa-miR-425-5p	NA	-10.23	-13.2	-10.84	-11.715	NA	NA	66	84	64	84	NA	NA	5	20	5	22	0.9	0.882353	0.9	0.882353	NA	leader	leader
hsa-miR-548b-5p	-10.03	-11.13	-13.59	-13.05	-11.5833	58	68	58	67	58	67	20	10	11	20	11	20	0.9	0.9	1	1	leader	leader	leader
hsa-miR-7846-3p	NA	-12.08	-15.97	-14.96	-14.025	NA	NA	52	69	50	69	NA	NA	3	19	3	20	0.894737	0.941176	0.894737	0.941176	NA	leader	leader
hsa-miR-638	-9.64	-10.21	-14.24	-15.14	-11.3633	155	174	155	172	155	174	21	2	4	21	2	21	0.894737	0.894737	1	1	elsewhere	elsewhere	elsewhere
hsa-miR-6796-5p	-7.26	-10.48	-11.45	-9.9	-9.73	148	167	149	166	148	166	20	2	3	23	3	20	0.894737	0.809524	0.947368	0.944444	elsewhere	elsewhere	elsewhere
hsa-miR-4666a-5p	-6.4	-8.93	-7.47	-9.4	-7.6	70	87	70	87	68	87	21	2	2	21	2	20	0.894737	0.947368	1	1	leader	leader	leader
hsa-miR-3682-5p	-5.4	-9.64	-9.74	-9.74	-8.26	14	33	14	32	15	33	22	5	4	22	5	21	0.894737	0.888889	0.947368	0.944444	leader	leader	leader
hsa-miR-4659b-3p	-12.7	-14.06	-14.88	-14.55	-13.88	108	125	108	126	109	126	22	3	2	22	2	21	0.888889	0.9	0.944444	0.95	elsewhere	elsewhere	elsewhere
hsa-miR-8071	-12.68	-14.4	-17.33	-18.48	-14.8033	44	60	44	60	42	60	20	1	1	20	1	17	0.888889	0.842105	1	1	leader	leader	leader
hsa-miR-3150b-5p	NA	-9.33	-8.81	-12.5	-9.07	NA	NA	99	108	100	108	NA	NA	13	22	13	21	0.888889	0.888889	0.888889	0.888889	NA	elsewhere	elsewhere
hsa-miR-4768-5p	-6.54	-9.02	-10.18	-10.8	-8.58	100	109	100	108	100	109	11	2	3	11	2	11	0.888889	0.888889	1	1	elsewhere	elsewhere	elsewhere
hsa-miR-6780b-3p	-10.95	-12.19	-11.8	-14.94	-11.6467	100	109	100	109	101	109	21	12	12	21	12	20	0.888889	0.888889	1	1	elsewhere	elsewhere	elsewhere
hsa-miR-548al	NA	-5.66	-7.97	-5.33	-6.815	NA	NA	85	101	83	101	NA	NA	4	20	4	21	0.888889	0.941176	0.888889	0.941176	NA	elsewhere	elsewhere
hsa-miR-8079	-15.09	-16.74	-18	-18.75	-16.61	63	81	63	81	64	80	20	4	4	20	5	19	0.888889	0.875	1	1	leader	leader	leader
hsa-miR-4283	-9.66	-11.22	-13.22	-15.04	-11.3667	31	49	31	49	33	49	17	1	1	17	1	14	0.888889	0.8125	1	1	leader	leader	leader
hsa-miR-4733-3p	-6.16	-10.29	-9.98	-11.89	-8.81	95	104	95	104	95	103	18	9	9	18	10	18	0.888889	0.888889	1	1	elsewhere	elsewhere	elsewhere
hsa-miR-3150a-5p	NA	-12.39	-12.2	-13.32	-12.295	NA	NA	70	86	68	86	NA	NA	3	17	3	19	0.888889	0.875	0.888889	0.875	NA	leader	leader
hsa-miR-132-5p	-6.19	-9.36	-9.55	-10.53	-8.36667	60	68	59	68	59	68	11	3	3	13	3	13	0.888889	0.8	1	1	leader	leader	leader
hsa-miR-498-3p	NA	-9.32	-10.46	-9.74	-9.89	NA	NA	95	113	95	111	NA	NA	4	19	3	19	0.888889	0.9375	0.888889	0.9375	NA	elsewhere	elsewhere
hsa-miR-362-5p	-6.25	-8.36	-11.25	-9.06	-8.62	46	63	48	63	48	63	24	4	4	21	4	21	0.882353	0.85	1	1	leader	leader	leader
hsa-miR-6893-3p	NA	-10.79	-12.32	-11.48	-11.555	NA	NA	90	105	88	105	NA	NA	1	15	1	17	0.882353	0.875	0.882353	0.875	NA	elsewhere	elsewhere
hsa-miR-6742-5p	-5.14	-7.41	-8.98	-9.17	-7.17667	149	164	149	166	149	166	20	2	2	20	2	20	0.882353	1	1	1	elsewhere	elsewhere	elsewhere
hsa-miR-8083	NA	-8.11	-8.47	-8.9	-8.29	NA	NA	70	86	70	84	NA	NA	3	17	5	17	0.875	0.857143	0.875	0.857143	NA	leader	leader
hsa-miR-892c-3p	-5.57	-7.98	-9.34	-10.17	-7.63	25	33	25	32	25	33	16	8	9	16	8	16	0.875	0.875	1	1	leader	leader	leader
hsa-miR-378e	NA	-3.56	-5.5	-6.2	-4.53	NA	NA	58	65	58	66	NA	NA	4	11	3	11	0.875	0.875	0.875	0.875	NA	leader	leader
hsa-miR-4455	-6.19	-9.01	-9.99	-11.17	-8.39667	39	54	39	54	40	55	17	2	2	17	1	15	0.875	0.8125	1	1	leader	leader	leader
hsa-miR-4740-3p	NA	-8.28	-9.5	-10.13	-8.89	NA	NA	25	32	25	33	NA	NA	13	21	12	21	0.875	0.888889	0.875	0.888889	NA	leader	leader
hsa-miR-3907	-11.77	-12.29	-14.55	-11.76	-12.87	62	76	60	76	62	76	18	3	3	19	3	18	0.875	0.9375	1	1	leader	leader	leader
hsa-let-7c-3p	-8.16	-10.13	-9.41	-11.94	-9.23333	104	112	104	112	105	112	22	14	14	22	14	21	0.875	0.875	1	1	elsewhere	elsewhere	elsewhere
hsa-miR-378d	NA	-4.17	-6.03	-7	-5.1	NA	NA	58	65	58	66	NA	NA	4	11	3	11	0.875	0.875	0.875	0.875	NA	leader	leader
hsa-miR-6846-3p	-10.31	-11.91	-11.53	-14.81	-11.25	100	108	100	108	101	108	21	13	13	21	13	20	0.875	0.875	1	1	elsewhere	elsewhere	elsewhere
hsa-miR-5585-3p	NA	-5.12	-6.28	-7.49	-5.7	NA	NA	151	158	151	159	NA	NA	11	18	10	18	0.875	0.875	0.875	0.875	NA	elsewhere	elsewhere
hsa-miR-6762-5p	NA	-11.13	-10.69	-10.08	-10.91	NA	NA	106	130	109	130	NA	NA	2	19	2	17	0.875	0.882353	0.875	0.882353	NA	elsewhere	elsewhere
hsa-miR-1911-3p	-7.44	-9.39	-10.27	-10.29	-9.03333	60	68	60	67	60	67	19	11	12	19	12	19	0.875	0.875	1	1	leader	leader	leader
hsa-miR-3193	-6.57	-8.07	-7.48	-9.41	-7.37333	179	187	179	187	180	187	22	14	14	22	14	21	0.875	0.875	1	1	elsewhere	elsewhere	elsewhere
hsa-miR-12121	NA	-8.19	-7.43	-8.75	-7.81	NA	NA	61	69	62	69	NA	NA	14	21	14	20	0.875	0.857143	0.875	0.857143	NA	leader	leader
hsa-miR-384	-13.22	-16.46	-18.82	-17.72	-16.1667	90	106	90	104	90	106	19	2	4	19	2	19	0.875	0.882353	1	1	elsewhere	elsewhere	elsewhere
hsa-miR-4640-3p	-6.01	-9.15	-10.05	-10.39	-8.40333	99	107	99	106	99	107	18	10	11	18	10	18	0.875	0.875	1	1	elsewhere	elsewhere	elsewhere
hsa-miR-6852-5p	-6.66	-9.49	-9.7	-11.73	-8.61667	123	130	123	130	123	131	12	5	5	12	4	12	0.875	0.875	1	1	elsewhere	elsewhere	elsewhere
hsa-miR-10393-5p	-5.49	-7.37	-8.64	-8.69	-7.16667	185	193	185	192	185	193	12	4	5	12	4	12	0.875	0.875	1	1	elsewhere	elsewhere	elsewhere
hsa-miR-3617-3p	-7.85	-8.69	-9.7	-10.85	-8.74667	26	34	26	34	27	34	23	15	15	23	15	22	0.875	0.875	1	1	leader	leader	leader
hsa-miR-4724-5p	NA	-8.89	-8.35	-9.14	-8.62	NA	NA	59	67	60	67	NA	NA	14	23	14	22	0.875	0.888889	0.875	0.888889	NA	leader	leader
hsa-miR-152-5p	-10.64	-11.63	-13.38	-13.19	-11.8833	81	95	81	95	79	95	18	3	3	18	3	21	0.875	0.833333	1	1	elsewhere	elsewhere	elsewhere
hsa-miR-378a-3p	NA	-4.41	-6.29	-7	-5.35	NA	NA	58	65	58	66	NA	NA	4	11	3	11	0.875	0.875	0.875	0.875	NA	leader	leader
hsa-miR-4659a-5p	-6.96	-9.18	-9.08	-9.2	-8.40667	180	187	180	188	180	187	17	10	9	17	10	17	0.875	0.875	1	1	elsewhere	elsewhere	elsewhere
hsa-miR-6830-5p	-5.85	-6.55	-7.97	-8.72	-6.79	177	185	177	184	177	185	16	8	9	16	8	16	0.875	0.875	1	1	elsewhere	elsewhere	elsewhere
hsa-miR-449c-3p	-8.87	-10.39	-11.57	-12.11	-10.2767	25	33	25	32	25	33	22	14	15	22	14	22	0.875	0.875	1	1	leader	leader	leader
hsa-miR-6756-3p	-11.97	-13.51	-15.24	-15.25	-13.5733	25	33	25	32	25	33	15	7	8	15	7	15	0.875	0.875	1	1	leader	leader	leader
hsa-miR-222-5p	NA	-7.06	-11.05	-11.07	-9.055	NA	NA	83	107	86	107	NA	NA	1	19	1	15	0.875	0.777778	0.875	0.777778	NA	elsewhere	elsewhere
hsa-miR-6849-5p	-11.27	-14.92	-19.91	-18.07	-15.3667	44	67	47	67	47	67	22	3	3	22	3	22	0.869565	1	1	1	leader	leader	leader
hsa-miR-4653-3p	-6.23	-9.47	-12.35	-10.67	-9.35	160	183	160	183	163	183	23	2	2	23	2	20	0.869565	0.857143	1	1	elsewhere	elsewhere	elsewhere
hsa-miR-5195-3p	-7.42	-9.25	-8.92	-9.69	-8.53	178	193	178	193	179	192	21	6	6	21	7	20	0.866667	0.866667	1	1	elsewhere	elsewhere	elsewhere
hsa-miR-6883-5p	-14.41	-14.98	-18.34	-18.38	-15.91	46	59	46	59	44	59	14	2	2	14	2	18	0.866667	0.75	1	1	leader	leader	leader
hsa-miR-6810-3p	NA	-11.24	-12.58	-12.1	-11.91	NA	NA	92	105	92	107	NA	NA	3	18	8	18	0.866667	0.666667	0.866667	0.666667	NA	elsewhere	elsewhere
hsa-miR-325	-6.33	-11.29	-11.53	-11.16	-9.71667	91	104	89	104	89	104	15	1	1	17	1	16	0.866667	0.875	1	0.9375	elsewhere	elsewhere	elsewhere
hsa-miR-664a-5p	-12.4	-15.06	-18.3	-16.93	-15.2533	47	66	47	66	44	66	22	3	3	22	3	22	0.863636	1	1	1	leader	leader	leader
hsa-miR-6800-3p	-9.83	-12.8	-15.55	-14.94	-12.7267	90	112	90	109	90	109	18	1	4	18	4	18	0.863636	0.823529	1	1	elsewhere	elsewhere	elsewhere
hsa-miR-548u	NA	-4.95	-6.11	-4.3	-5.53	NA	NA	136	155	136	158	NA	NA	6	22	4	22	0.863636	0.888889	0.863636	0.888889	NA	elsewhere	elsewhere
hsa-miR-4745-5p	-11.74	-14.81	-16.15	-14.61	-14.2333	112	131	109	131	109	131	22	5	5	22	5	22	0.863636	1	1	1	elsewhere	elsewhere	elsewhere
hsa-miR-6743-3p	-11.48	-13.52	-13.97	-13.52	-12.99	101	113	99	113	99	113	17	2	2	18	5	18	0.857143	0.75	1	0.9375	elsewhere	elsewhere	elsewhere
hsa-miR-646	NA	-10.67	-10.86	-12.18	-10.765	NA	NA	99	113	101	113	NA	NA	3	19	3	15	0.857143	0.75	0.857143	0.75	NA	elsewhere	elsewhere
hsa-miR-766-5p	-9.56	-10.94	-12.18	-12.25	-10.8933	150	164	152	164	150	164	19	2	2	17	2	19	0.857143	0.882353	1	1	elsewhere	elsewhere	elsewhere
hsa-let-7f-2-3p	-4.69	-5.5	-4.82	-8.9	-5.00333	27	34	27	34	28	34	22	15	15	22	15	21	0.857143	0.857143	1	1	leader	leader	leader
hsa-miR-6815-3p	-7.9	-12.27	-13.54	-11.87	-11.2367	14	35	14	32	14	32	17	2	4	17	4	17	0.857143	0.866667	1	1	leader	leader	leader
hsa-miR-4290	-8.23	-10.17	-11.48	-11.68	-9.96	26	33	26	32	26	33	18	11	12	18	11	18	0.857143	0.857143	1	1	leader	leader	leader
hsa-miR-3914	-5.1	-6.55	-6.06	-7.44	-5.90333	179	186	179	186	180	186	22	15	15	22	15	21	0.857143	0.857143	1	1	elsewhere	elsewhere	elsewhere
hsa-miR-6776-3p	-8.58	-10.88	-11.67	-12.41	-10.3767	103	110	103	109	103	109	20	12	14	20	14	20	0.857143	0.75	1	1	elsewhere	elsewhere	elsewhere
hsa-miR-4699-5p	-5.9	-6.36	-4.26	-7.25	-5.50667	1	8	1	8	2	8	9	2	2	9	2	8	0.857143	0.857143	1	1	elsewhere	elsewhere	elsewhere
hsa-miR-5186	-5.15	-5.62	-3.34	-6.61	-4.70333	1	8	1	8	2	8	8	1	1	8	1	6	0.857143	0.714286	1	1	elsewhere	elsewhere	elsewhere
hsa-miR-6078	NA	-10.01	-12.02	-12.02	-11.015	NA	NA	176	190	176	188	NA	NA	2	17	4	17	0.857143	0.866667	0.857143	0.866667	NA	elsewhere	elsewhere
hsa-miR-6768-5p	NA	-9.53	-8.95	-11.56	-9.24	NA	NA	63	69	62	69	NA	NA	13	19	13	20	0.857143	0.857143	0.857143	0.857143	NA	leader	leader
hsa-miR-301a-5p	-8.69	-10.12	-9.84	-11.29	-9.55	150	157	150	157	151	157	22	15	15	22	15	21	0.857143	0.857143	1	1	elsewhere	elsewhere	elsewhere
hsa-miR-4537	NA	-3.89	-5.07	-4.57	-4.48	NA	NA	99	113	99	111	NA	NA	4	20	8	20	0.857143	0.75	0.857143	0.75	NA	elsewhere	elsewhere
hsa-miR-548bb-5p	-4.64	-5.86	-5.62	-5.6	-5.37333	39	46	39	45	39	46	19	12	13	19	12	19	0.857143	0.857143	1	1	leader	leader	leader
hsa-miR-6786-3p	-7.48	-10.54	-10.69	-10.36	-9.57	68	86	68	86	68	89	21	3	3	21	1	20	0.857143	0.85	1	1	leader	leader	leader
hsa-miR-3691-3p	-10.52	-12.06	-14.11	-12.85	-12.23	60	72	60	74	60	74	20	7	5	20	5	20	0.857143	0.866667	1	1	leader	leader	leader
hsa-miR-3059-5p	-7.28	-9.87	-10.7	-11.81	-9.28333	26	33	26	32	26	33	10	3	4	10	3	10	0.857143	0.857143	1	1	leader	leader	leader
hsa-miR-25-5p	NA	-9.87	-10.1	-10.34	-9.985	NA	NA	95	115	98	115	NA	NA	1	21	1	16	0.85	0.75	0.85	0.75	NA	elsewhere	elsewhere
hsa-miR-6807-5p	NA	-8.03	-13.17	-9.17	-10.6	NA	NA	50	67	47	67	NA	NA	1	16	1	16	0.85	1	0.85	1	NA	leader	leader
hsa-miR-8088	-8.38	-10.81	-14.56	-14.42	-11.25	43	63	46	63	43	63	20	1	1	20	1	19	0.85	0.947368	1	1	leader	leader	leader
hsa-miR-4432	-8.43	-10.67	-11.43	-11.67	-10.1767	61	74	61	73	62	74	20	5	6	20	5	19	0.846154	0.866667	0.923077	0.933333	leader	leader	leader
hsa-miR-7153-5p	-8.31	-9.26	-11.03	-13.19	-9.53333	44	57	46	57	46	57	23	8	8	20	8	20	0.846154	0.8	1	1	leader	leader	leader
hsa-miR-7112-3p	-3.66	-8.99	-7.38	-10.61	-6.67667	99	112	100	112	101	112	18	8	8	23	8	22	0.846154	0.666667	0.923077	0.933333	elsewhere	elsewhere	elsewhere
hsa-miR-4420	-8.21	-11.11	-11.44	-9.87	-10.2533	11	27	11	30	11	30	21	5	2	21	2	21	0.842105	0.842105	1	1	leader	leader	leader
hsa-miR-548q	NA	-5.46	-9.31	-9.35	-7.385	NA	NA	43	62	43	59	NA	NA	2	20	4	20	0.842105	0.888889	0.842105	0.888889	NA	leader	leader
hsa-miR-196b-5p	-9.23	-12.59	-12.98	-12.01	-11.6	91	116	95	116	95	116	21	1	1	20	1	19	0.84	0.9	1	0.95	elsewhere	elsewhere	elsewhere
hsa-miR-7113-5p	NA	-7.55	-12.03	-11.36	-9.79	NA	NA	48	63	45	63	NA	NA	2	17	2	19	0.833333	0.882353	0.833333	0.882353	NA	leader	leader
hsa-miR-9986	-3.84	-5.98	-6.79	-5.82	-5.53667	192	198	192	197	192	197	14	8	9	14	9	14	0.833333	0.833333	1	1	elsewhere	elsewhere	elsewhere
hsa-miR-3175	NA	-10.22	-11.16	-11.63	-10.69	NA	NA	154	164	152	164	NA	NA	2	14	2	18	0.833333	0.75	0.833333	0.75	NA	elsewhere	elsewhere
hsa-miR-345-5p	-8.02	-9.41	-7.67	-11.22	-8.36667	124	130	124	130	125	130	22	16	16	22	16	21	0.833333	0.833333	1	1	elsewhere	elsewhere	elsewhere
hsa-miR-5580-3p	NA	-7.96	-8.32	-8.3	-8.14	NA	NA	154	169	151	169	NA	NA	3	22	3	20	0.833333	0.894737	0.833333	0.894737	NA	elsewhere	elsewhere
hsa-miR-483-3p	-10.24	-12.2	-13.21	-13.38	-11.8833	27	33	27	32	27	33	16	10	11	16	10	16	0.833333	0.833333	1	1	leader	leader	leader
hsa-miR-3689d	-1.75	-5.08	-3.52	-7.2	-3.45	80	86	80	86	81	86	22	16	16	22	16	21	0.833333	0.833333	1	1	elsewhere	elsewhere	elsewhere
hsa-miR-3620-3p	NA	-10.38	-11.87	-9.49	-11.125	NA	NA	90	105	90	108	NA	NA	4	18	1	17	0.833333	0.764706	0.833333	0.764706	NA	elsewhere	elsewhere
hsa-miR-4484	-2.4	-6.24	-5.31	-8.74	-4.65	179	185	179	184	179	185	16	10	11	16	10	16	0.833333	0.833333	1	1	elsewhere	elsewhere	elsewhere
hsa-let-7g-3p	-3.17	-6.13	-7.28	-8.32	-5.52667	84	90	85	90	84	90	7	1	1	6	1	6	0.833333	0.833333	1	1	elsewhere	elsewhere	elsewhere
hsa-miR-4716-5p	-6.99	-9.09	-9.86	-10.09	-8.64667	27	33	27	32	27	33	15	9	11	16	9	15	0.833333	0.571429	1	1	leader	leader	leader
hsa-miR-345-3p	NA	-4.95	-4.6	-5.14	-4.775	NA	NA	59	64	59	65	NA	NA	15	20	14	20	0.833333	0.833333	0.833333	0.833333	NA	leader	leader
hsa-miR-6856-3p	-3.43	-5.48	-6.34	-7.2	-5.08333	27	33	27	32	27	33	20	14	15	20	14	20	0.833333	0.833333	1	1	leader	leader	leader
hsa-miR-4664-5p	-5.41	-9.39	-8.19	-7.53	-7.66333	68	74	68	73	68	74	17	11	12	17	11	17	0.833333	0.833333	1	1	leader	leader	leader
hsa-miR-4789-5p	-3.79	-6.06	-6.6	-7.74	-5.48333	10	20	10	22	10	22	13	2	1	13	1	12	0.833333	0.833333	1	0.916667	leader	leader	leader
hsa-miR-3116	NA	-5.57	-8.11	-8.75	-6.84	NA	NA	125	137	127	137	NA	NA	9	22	9	19	0.833333	0.769231	0.833333	0.769231	NA	elsewhere	elsewhere
hsa-miR-1203	-7.35	-10.51	-5.87	-10.16	-7.91	107	113	107	113	108	113	21	15	15	21	15	20	0.833333	0.833333	1	1	elsewhere	elsewhere	elsewhere
hsa-miR-6797-3p	-6.63	-11.76	-11.72	-11.97	-10.0367	26	32	27	32	27	32	16	10	14	19	14	19	0.833333	0.222222	1	1	leader	leader	leader
hsa-miR-5001-5p	NA	-11.12	-10.67	-10.03	-10.895	NA	NA	106	130	110	130	NA	NA	1	24	1	19	0.833333	0.782609	0.833333	0.782609	NA	elsewhere	elsewhere
hsa-miR-3150b-3p	-4.94	-5.9	-2.85	-6.09	-4.56333	1	7	1	7	2	7	20	14	14	20	14	19	0.833333	0.833333	1	1	elsewhere	elsewhere	elsewhere
hsa-miR-98-3p	-6.1	-8.09	-6.77	-10.28	-6.98667	103	109	103	109	104	109	22	16	16	22	16	21	0.833333	0.833333	1	1	elsewhere	elsewhere	elsewhere
hsa-miR-1471	-12.88	-13.31	-15.67	-13.29	-13.9533	56	71	56	71	56	74	21	3	3	21	1	20	0.833333	0.85	1	1	leader	leader	leader
hsa-miR-6861-3p	-7.97	-9.94	-11.38	-12.15	-9.76333	27	33	27	32	27	33	15	9	10	15	9	15	0.833333	0.833333	1	1	leader	leader	leader
hsa-miR-3141	-9.27	-10.87	-14.41	-13.76	-11.5167	50	65	47	65	47	65	17	3	3	18	3	18	0.833333	0.933333	1	1	leader	leader	leader
hsa-miR-6887-3p	-8.16	-10.1	-11.11	-11.28	-9.79	27	33	27	32	27	33	19	13	14	19	13	19	0.833333	0.833333	1	1	leader	leader	leader
hsa-miR-4279	-9.93	-11.94	-13.5	-13.8	-11.79	27	33	27	32	27	33	10	4	5	10	4	10	0.833333	0.833333	1	1	leader	leader	leader
hsa-miR-7705	-1.98	-6.46	-6.04	-7.19	-4.82667	106	112	107	112	107	112	22	16	3	8	3	8	0.833333	0	1	1	elsewhere	elsewhere	elsewhere
hsa-miR-6833-3p	-5.92	-8.18	-9.13	-9.64	-7.74333	103	109	104	109	104	109	10	4	6	11	6	11	0.833333	0.571429	1	1	elsewhere	elsewhere	elsewhere
hsa-miR-499a-3p	-2.57	-3.86	-3.59	-5.87	-3.34	31	37	32	37	32	37	17	11	11	16	11	16	0.833333	0.833333	1	1	leader	leader	leader
hsa-miR-8063	-8.06	-9.54	-9.24	-10.78	-8.94667	124	130	125	130	125	130	22	16	16	21	16	21	0.833333	0.833333	1	1	elsewhere	elsewhere	elsewhere
hsa-miR-4700-3p	NA	-5.76	-6.43	-6.95	-6.095	NA	NA	27	32	27	33	NA	NA	14	20	13	20	0.833333	0.857143	0.833333	0.857143	NA	leader	leader
hsa-miR-4277	-8.59	-10.62	-10.56	-11.53	-9.92333	90	113	90	113	94	113	21	1	1	21	1	16	0.826087	0.75	1	1	elsewhere	elsewhere	elsewhere
hsa-miR-92a-2-5p	-13.54	-15.76	-15.29	-17.88	-14.8633	151	166	151	168	152	168	22	3	1	22	1	20	0.823529	0.809524	0.941176	0.904762	elsewhere	elsewhere	elsewhere
hsa-miR-6789-3p	NA	-11.35	-12.47	-11.39	-11.91	NA	NA	60	77	60	74	NA	NA	1	18	5	18	0.823529	0.764706	0.823529	0.764706	NA	leader	leader
hsa-miR-371a-3p	-5.42	-7.52	-9.37	-5.75	-7.43667	33	47	33	50	33	50	21	3	3	21	3	21	0.823529	1	1	1	leader	leader	leader
hsa-miR-3675-5p	-8.48	-11.59	-12.65	-11.8	-10.9067	117	131	117	131	114	131	15	3	3	15	3	18	0.823529	0.8	1	1	elsewhere	elsewhere	elsewhere
hsa-miR-4433b-5p	NA	-7.62	-9.13	-8.69	-8.375	NA	NA	12	34	16	34	NA	NA	3	20	3	15	0.818182	0.705882	0.818182	0.705882	NA	leader	leader
hsa-miR-4697-3p	-9.99	-11.19	-12.61	-12.13	-11.2633	57	79	57	76	58	79	24	2	6	24	2	23	0.818182	0.772727	0.954545	0.954545	leader	leader	leader
hsa-miR-1252-3p	-4.28	-7.14	-6.81	-7.57	-6.07667	102	113	102	111	102	111	20	8	7	19	7	19	0.818182	0.846154	1	1	elsewhere	elsewhere	elsewhere
hsa-miR-105-5p	NA	-9.75	-9.98	-10.8	-9.865	NA	NA	63	73	64	74	NA	NA	14	23	13	22	0.818182	0.8	0.818182	0.8	NA	leader	leader
hsa-miR-1285-5p	-9.59	-10.76	-14.37	-13.13	-11.5733	58	80	62	80	62	80	21	1	1	17	1	16	0.818182	0.75	1	0.9375	leader	leader	leader
hsa-miR-615-3p	-8.72	-9.88	-9.77	-10.24	-9.45667	102	113	102	111	102	111	19	6	10	19	10	19	0.818182	0.692308	1	1	elsewhere	elsewhere	elsewhere
hsa-miR-6751-3p	-8.43	-10.01	-9.49	-10.22	-9.31	102	113	102	111	102	111	17	6	5	15	5	15	0.818182	0.75	1	1	elsewhere	elsewhere	elsewhere
hsa-miR-5580-5p	-10.83	-12.25	-13.71	-13.06	-12.2633	115	128	112	128	115	128	19	5	5	22	5	19	0.8125	0.823529	1	1	elsewhere	elsewhere	elsewhere
hsa-miR-34b-5p	-9.3	-12.17	-12.67	-11.62	-11.38	99	116	95	116	99	116	17	1	1	23	1	16	0.809524	0.681818	1	0.9375	elsewhere	elsewhere	elsewhere
hsa-miR-548h-5p	-6.54	-8.85	-7.82	-8.13	-7.73667	103	113	105	113	103	113	21	11	11	19	11	21	0.8	0.8	1	1	elsewhere	elsewhere	elsewhere
hsa-miR-218-1-3p	NA	-8.34	-9.13	-9.64	-8.735	NA	NA	31	46	34	46	NA	NA	2	18	2	14	0.8	0.75	0.8	0.75	NA	leader	leader
hsa-miR-1245a	NA	-8.47	-9.17	-9.29	-8.82	NA	NA	60	65	61	65	NA	NA	13	19	13	17	0.8	0.666667	0.8	0.666667	NA	leader	leader
hsa-miR-3652	-13.44	-13.03	-16.86	-16.72	-14.4433	48	60	48	60	45	60	14	1	1	14	1	16	0.8	0.866667	1	1	leader	leader	leader
hsa-miR-6516-3p	-2.97	-5.87	-7.61	-6.69	-5.48333	151	171	151	167	151	171	17	1	3	17	1	16	0.8	0.8125	1	0.9375	elsewhere	elsewhere	elsewhere
hsa-miR-2114-3p	NA	-5.56	-5.56	-6.63	-5.56	NA	NA	60	65	60	64	NA	NA	2	8	4	8	0.8	0.666667	0.8	0.666667	NA	leader	leader
hsa-miR-548au-5p	-6.65	-8.2	-6.93	-9.04	-7.26	103	113	105	113	105	113	21	11	11	19	11	19	0.8	0.8	1	1	elsewhere	elsewhere	elsewhere
hsa-miR-6865-3p	-8.85	-10.07	-12.07	-12.42	-10.33	101	109	101	109	99	109	16	8	8	16	8	20	0.8	0.666667	1	1	elsewhere	elsewhere	elsewhere
hsa-miR-4771	NA	-11.99	-13.13	-12.58	-12.56	NA	NA	101	113	98	113	NA	NA	2	15	2	17	0.8	0.866667	0.8	0.866667	NA	elsewhere	elsewhere
hsa-miR-6839-5p	-5.21	-6.55	-7.06	-8.29	-6.27333	4	12	4	14	4	12	13	5	2	13	5	13	0.8	0.727273	1	1	elsewhere	leader	elsewhere
hsa-miR-1226-5p	NA	-9.24	-7.38	-9.89	-8.31	NA	NA	161	166	162	166	NA	NA	21	26	21	25	0.8	0.8	0.8	0.8	NA	elsewhere	elsewhere
hsa-miR-548am-3p	NA	-7.27	-6.43	-6.76	-6.85	NA	NA	105	113	103	113	NA	NA	9	18	9	20	0.8	0.818182	0.8	0.818182	NA	elsewhere	elsewhere
hsa-miR-889-3p	NA	-4.18	-3.54	-5.27	-3.86	NA	NA	87	92	88	92	NA	NA	16	21	16	20	0.8	0.8	0.8	0.8	NA	elsewhere	elsewhere
hsa-miR-6787-5p	-11.06	-12.7	-13.77	-13.71	-12.51	149	164	152	164	152	164	21	5	5	17	5	17	0.8	0.75	1	1	elsewhere	elsewhere	elsewhere
hsa-miR-494-5p	-11.05	-12.64	-16.52	-13.28	-13.4033	60	76	60	76	60	80	19	3	3	19	2	19	0.8	0.941176	1	1	leader	leader	leader
hsa-miR-548ar-5p	-7	-8.55	-7.28	-9.3	-7.61	103	113	105	113	105	113	21	11	11	19	11	19	0.8	0.8	1	1	elsewhere	elsewhere	elsewhere
hsa-miR-4750-5p	-7.02	-9.34	-13.53	-10.97	-9.96333	42	62	46	62	42	62	17	1	1	16	1	16	0.8	0.9375	1	1	leader	leader	leader
hsa-miR-19b-1-5p	-7.57	-6.75	-7.82	-5.42	-7.38	119	143	119	143	124	143	21	1	1	21	1	18	0.791667	0.85	1	1	elsewhere	elsewhere	elsewhere
hsa-miR-218-2-3p	-8.29	-9.33	-10.93	-10.2	-9.51667	27	46	31	46	27	46	21	3	3	19	3	21	0.789474	0.888889	1	1	leader	leader	leader
hsa-miR-346	NA	-11.87	-16.36	-11.85	-14.115	NA	NA	60	75	60	79	NA	NA	5	22	2	22	0.789474	0.85	0.789474	0.85	NA	leader	leader
hsa-miR-3679-3p	NA	-10.62	-12.3	-11.23	-11.46	NA	NA	90	105	90	109	NA	NA	6	21	2	21	0.789474	0.789474	0.789474	0.789474	NA	elsewhere	elsewhere
hsa-miR-193b-3p	NA	-11.45	-12.65	-13.17	-12.05	NA	NA	31	46	27	46	NA	NA	4	18	4	21	0.789474	0.823529	0.789474	0.823529	NA	leader	leader
hsa-miR-4798-5p	-7.92	-9.84	-11.87	-12.07	-9.87667	64	82	64	83	67	83	22	2	1	22	1	15	0.789474	0.619048	0.947368	0.952381	leader	leader	leader
hsa-miR-6756-5p	-10.13	-11.51	-15.41	-15.45	-12.35	40	59	40	59	44	59	23	3	3	23	3	19	0.789474	0.8	1	1	leader	leader	leader
hsa-miR-199b-3p	-11.55	-12.1	-11.94	-13.62	-11.8633	8	22	8	22	9	20	22	7	7	22	10	21	0.785714	0.733333	1	1	leader	leader	leader
hsa-miR-425-3p	-4.66	-9.77	-10.57	-10.89	-8.33333	68	79	68	82	68	79	20	10	2	20	10	20	0.785714	0.555556	1	1	leader	leader	leader
hsa-miR-4449	NA	-8.17	-9.35	-8.71	-8.76	NA	NA	63	77	63	74	NA	NA	6	21	10	21	0.785714	0.733333	0.785714	0.733333	NA	leader	leader
hsa-miR-199a-3p	-11.55	-12.1	-11.94	-13.62	-11.8633	8	22	8	22	9	20	22	7	7	22	10	21	0.785714	0.733333	1	1	leader	leader	leader
hsa-miR-664b-5p	-8.45	-11.73	-13.8	-13.39	-11.3267	43	66	47	65	47	66	23	1	3	21	1	20	0.782609	0.772727	0.947368	0.863636	leader	leader	leader
hsa-miR-340-3p	NA	-7.93	-7.67	-10.03	-7.8	NA	NA	99	122	104	122	NA	NA	1	22	1	16	0.782609	0.714286	0.782609	0.714286	NA	elsewhere	elsewhere
hsa-miR-8055	NA	-6.27	-8.22	-7.34	-7.245	NA	NA	155	169	151	169	NA	NA	8	17	8	20	0.777778	0.75	0.777778	0.75	NA	elsewhere	elsewhere
hsa-miR-215-3p	-7.14	-8.57	-10.72	-10.34	-8.81	183	197	179	197	179	197	17	3	3	18	3	18	0.777778	0.933333	1	1	elsewhere	elsewhere	elsewhere
hsa-miR-4636	-5.79	-8.36	-9.89	-8.51	-8.01333	60	78	60	74	60	74	19	4	2	19	2	19	0.777778	0.882353	1	1	leader	leader	leader
hsa-miR-517c-3p	-7.54	-7.99	-9.45	-10.14	-8.32667	70	79	70	77	70	79	11	1	3	11	1	10	0.777778	0.7	1	0.9	leader	leader	leader
hsa-miR-4766-3p	-6.16	-8.35	-7.74	-7.75	-7.41667	37	44	37	44	35	44	17	10	10	17	10	19	0.777778	0.777778	1	1	leader	leader	leader
hsa-miR-181c-5p	-4.2	-5.2	-7.07	-8.26	-5.49	54	61	54	61	54	63	21	14	14	21	12	21	0.777778	0.777778	1	1	leader	leader	leader
hsa-miR-8080	-6.16	-7.58	-6.85	-7.45	-6.86333	10	19	10	17	10	17	13	4	6	13	6	13	0.777778	0.777778	1	1	leader	leader	leader
hsa-miR-4669	-3.77	-6.71	-10.29	-8.99	-6.92333	44	64	47	66	47	66	22	2	1	16	1	15	0.772727	0.619048	1	0.933333	leader	leader	leader
hsa-miR-19b-2-5p	-7.33	-6.4	-7.63	-6.09	-7.12	121	143	121	143	126	143	21	1	1	21	1	15	0.772727	0.7	1	1	elsewhere	elsewhere	elsewhere
hsa-miR-1298-3p	NA	-9.23	-9	-9.77	-9.115	NA	NA	147	169	152	169	NA	NA	1	20	1	17	0.772727	0.842105	0.772727	0.842105	NA	elsewhere	elsewhere
hsa-miR-4295	-7.69	-8.73	-10.25	-10.72	-8.89	102	113	102	113	103	115	18	5	5	18	2	17	0.769231	0.75	1	1	elsewhere	elsewhere	elsewhere
hsa-miR-6777-3p	-5.77	-9.41	-10.97	-11.87	-8.71667	99	112	99	109	99	109	14	3	5	14	5	14	0.769231	0.818182	1	1	elsewhere	elsewhere	elsewhere
hsa-miR-518c-3p	-5.55	-7.98	-6.87	-8.69	-6.8	100	113	100	113	100	110	18	5	5	18	7	18	0.769231	0.846154	1	1	elsewhere	elsewhere	elsewhere
hsa-miR-381-3p	-11.58	-15.05	-14.47	-13.38	-13.7	102	115	105	115	104	115	22	8	8	19	8	20	0.769231	0.785714	0.909091	0.916667	elsewhere	elsewhere	elsewhere
hsa-miR-5001-3p	-9.73	-10.8	-10.4	-10.71	-10.31	29	46	30	46	30	43	22	4	4	21	7	21	0.764706	0.777778	0.941176	0.944444	leader	leader	leader
hsa-miR-1208	-5.72	-6.76	-9.24	-8.16	-7.24	80	93	80	93	76	93	18	1	1	18	1	17	0.764706	0.941176	1	1	elsewhere	elsewhere	elsewhere
hsa-miR-8058	-5.76	-7.1	-8.14	-9.74	-7	73	90	77	90	77	90	17	1	1	13	1	12	0.764706	0.6875	1	0.916667	leader	elsewhere	elsewhere
hsa-miR-2277-5p	-7.31	-9.48	-9.51	-11.17	-8.76667	151	168	151	168	151	164	19	2	2	19	6	19	0.764706	0.764706	1	1	elsewhere	elsewhere	elsewhere
hsa-miR-200c-5p	NA	-11.09	-12.6	-11.72	-11.845	NA	NA	92	105	92	109	NA	NA	8	20	4	20	0.764706	0.75	0.764706	0.75	NA	elsewhere	elsewhere
hsa-miR-4482-5p	-8.55	-9.49	-9.97	-11.44	-9.33667	50	71	50	71	51	67	22	4	4	22	7	21	0.761905	0.777778	1	1	leader	leader	leader
hsa-miR-6886-5p	-6.12	-8.71	-11.17	-14.38	-8.66667	42	59	42	63	43	59	21	7	2	21	7	20	0.761905	0.684211	0.941176	0.928571	leader	leader	leader
hsa-miR-876-3p	-10.33	-11	-13.13	-14.19	-11.4867	28	49	33	49	33	49	21	1	1	16	1	15	0.761905	0.7	1	0.933333	leader	leader	leader
hsa-miR-1264	-8.78	-7.77	-10.82	-11.04	-9.12333	12	37	12	35	16	37	21	1	3	21	1	17	0.76	0.7	0.92	0.9	leader	leader	leader
hsa-miR-7108-5p	-11.37	-12.06	-14.68	-11.28	-12.7033	44	69	47	69	50	69	21	1	1	21	1	19	0.76	0.9	0.88	1	leader	leader	leader
hsa-miR-1273c	NA	-5.1	-7.58	-7.12	-6.34	NA	NA	30	45	25	45	NA	NA	1	19	1	19	0.75	1	0.75	1	NA	leader	leader
hsa-miR-376c-3p	NA	-6.65	-9.38	-7.7	-8.015	NA	NA	119	131	119	135	NA	NA	5	18	2	18	0.75	0.8125	0.75	0.8125	NA	elsewhere	elsewhere
hsa-miR-558	-6.33	-8.01	-8.83	-8.98	-7.72333	85	91	85	91	83	91	13	7	7	13	7	14	0.75	0.857143	1	1	elsewhere	elsewhere	elsewhere
hsa-miR-6875-3p	-8.09	-12.07	-12.25	-11.74	-10.8033	99	107	99	105	99	107	17	8	11	17	8	17	0.75	0.666667	1	1	elsewhere	elsewhere	elsewhere
hsa-miR-4268	-11.5	-11.05	-10.91	-10.96	-11.1533	21	45	21	45	27	45	20	1	1	20	1	12	0.75	0.578947	1	1	leader	leader	leader
hsa-miR-4257	-7.58	-10.34	-11.35	-10.7	-9.75667	160	166	160	168	160	168	13	7	5	13	5	13	0.75	0.75	1	1	elsewhere	elsewhere	elsewhere
hsa-miR-6798-3p	NA	-8.15	-9.54	-9.91	-8.845	NA	NA	26	32	25	33	NA	NA	12	17	11	18	0.75	0.714286	0.75	0.714286	NA	leader	leader
hsa-miR-4269	-6.31	-8.85	-5.69	-9.13	-6.95	99	115	99	115	100	112	21	3	3	21	8	20	0.75	0.666667	1	1	elsewhere	elsewhere	elsewhere
hsa-miR-4685-3p	-7.8	-11.79	-11.95	-11.39	-10.5133	99	107	99	105	99	107	19	10	13	19	10	19	0.75	0.666667	1	1	elsewhere	elsewhere	elsewhere
hsa-miR-6736-5p	-9.86	-12.9	-14.6	-13.2	-12.4533	46	59	46	62	47	62	21	4	1	21	1	19	0.75	0.75	0.9375	0.9	leader	leader	leader
hsa-miR-4718	-5.56	-6.48	-8.27	-9.1	-6.77	82	91	82	91	79	91	10	2	2	10	2	12	0.75	0.8	1	1	elsewhere	elsewhere	elsewhere
hsa-miR-5581-3p	-11.38	-12.88	-15.03	-15.01	-13.0967	178	194	178	190	178	194	20	4	9	20	4	20	0.75	0.6875	1	1	elsewhere	elsewhere	elsewhere
hsa-miR-4763-3p	-9.27	-12.03	-13.33	-12.73	-11.5433	152	164	152	168	152	168	18	6	3	18	3	18	0.75	0.8	1	1	elsewhere	elsewhere	elsewhere
hsa-miR-493-3p	-7.74	-10.23	-12.93	-9.8	-10.3	62	76	62	81	62	80	19	5	1	19	2	19	0.736842	0.777778	0.947368	0.944444	leader	leader	leader
hsa-miR-6513-3p	-10.18	-11.17	-9.96	-13.4	-10.4367	100	112	100	115	101	112	21	9	4	21	9	20	0.733333	0.647059	0.916667	0.916667	elsewhere	elsewhere	elsewhere
hsa-miR-6790-5p	-10.84	-11.75	-15.23	-15.19	-12.6067	43	56	43	54	43	58	17	1	3	17	1	16	0.733333	0.8125	0.866667	0.9375	leader	leader	leader
hsa-miR-6071	NA	-8.79	-9.41	-8.67	-9.1	NA	NA	62	73	58	73	NA	NA	1	14	1	17	0.733333	0.8125	0.733333	0.8125	NA	leader	leader
hsa-miR-3910	NA	-4.98	-6.02	-6.03	-5.5	NA	NA	100	115	104	115	NA	NA	3	17	3	14	0.733333	0.785714	0.733333	0.785714	NA	elsewhere	elsewhere
hsa-miR-10a-5p	NA	-7.86	-9.83	-10.43	-8.845	NA	NA	79	90	75	90	NA	NA	5	16	5	22	0.733333	0.647059	0.733333	0.647059	NA	elsewhere	leader
hsa-miR-126-3p	NA	-7.36	-9	-7.93	-8.18	NA	NA	67	78	63	78	NA	NA	1	10	1	12	0.733333	0.818182	0.733333	0.818182	NA	leader	leader
hsa-miR-4497	NA	-7.82	-8.63	-9.71	-8.225	NA	NA	62	73	58	73	NA	NA	1	13	1	15	0.733333	0.857143	0.733333	0.857143	NA	leader	leader
hsa-miR-3908	-7.21	-11.89	-12.05	-11.85	-10.3833	104	119	108	119	105	119	22	6	6	18	6	21	0.733333	0.75	0.933333	0.9375	elsewhere	elsewhere	elsewhere
hsa-miR-1224-5p	-9.3	-13.67	-14.98	-19.48	-12.65	50	69	47	69	53	69	18	1	1	19	1	15	0.727273	0.777778	0.863636	0.944444	leader	leader	leader
hsa-miR-2116-5p	-7.97	-12.41	-11.97	-12.12	-10.7833	112	128	106	128	112	128	19	1	1	21	1	18	0.727273	0.85	1	0.944444	elsewhere	elsewhere	elsewhere
hsa-miR-185-5p	-8.68	-12.69	-11.63	-12.07	-11	104	115	107	115	104	115	20	10	10	18	10	20	0.727273	0.8	1	1	elsewhere	elsewhere	elsewhere
hsa-miR-4732-3p	NA	-9.66	-10.59	-9.92	-10.125	NA	NA	92	105	92	110	NA	NA	2	19	1	18	0.722222	0.888889	0.722222	0.888889	NA	elsewhere	elsewhere
hsa-miR-4677-5p	-6.9	-7.98	-10.01	-10	-8.29667	28	44	31	46	28	44	17	3	9	21	3	17	0.722222	0.444444	1	1	leader	leader	leader
hsa-miR-548t-3p	-7.61	-7.87	-8.6	-8.54	-8.02667	134	147	134	152	134	147	23	10	5	23	10	23	0.722222	0.722222	1	1	elsewhere	elsewhere	elsewhere
hsa-miR-548aa	-7.61	-7.87	-8.6	-8.54	-8.02667	134	147	134	152	134	147	23	10	5	23	10	23	0.722222	0.722222	1	1	elsewhere	elsewhere	elsewhere
hsa-miR-7706	-9.37	-11.46	-11.02	-10.09	-10.6167	68	81	68	86	68	86	19	6	5	19	5	19	0.722222	0.928571	1	1	leader	leader	leader
hsa-miR-4729	-12.45	-13.34	-15.29	-15.14	-13.6933	177	195	177	191	178	195	22	1	8	22	1	20	0.722222	0.571429	0.944444	0.904762	elsewhere	elsewhere	elsewhere
hsa-miR-518d-3p	-3.02	-6.33	-6.44	-6.87	-5.26333	22	32	18	32	22	32	17	8	8	21	8	17	0.714286	0.692308	1	1	leader	leader	leader
hsa-miR-3130-5p	NA	-10.16	-9.49	-10.91	-9.825	NA	NA	62	73	63	76	NA	NA	9	21	7	20	0.714286	0.785714	0.714286	0.785714	NA	leader	leader
hsa-miR-9898	NA	-7.99	-8.96	-8.81	-8.475	NA	NA	27	32	27	34	NA	NA	14	20	10	16	0.714286	0.2	0.714286	0.2	NA	leader	leader
hsa-miR-7162-5p	-6.17	-7.86	-9.62	-10.32	-7.88333	99	113	99	113	99	109	16	2	2	16	7	16	0.714286	0.642857	1	1	elsewhere	elsewhere	elsewhere
hsa-miR-592	NA	-4.84	-4.05	-4.35	-4.445	NA	NA	10	24	10	20	NA	NA	3	20	10	20	0.714286	0.588235	0.714286	0.588235	NA	leader	leader
hsa-miR-4722-3p	-8.48	-11.54	-12.85	-13.21	-10.9567	101	112	102	112	98	112	19	7	7	18	7	21	0.714286	0.785714	0.909091	0.916667	elsewhere	elsewhere	elsewhere
hsa-miR-28-3p	-9.06	-12.5	-13.44	-12.32	-11.6667	64	85	70	85	64	85	21	1	1	18	1	20	0.714286	0.85	1	0.95	leader	leader	leader
hsa-miR-4664-3p	NA	-9.7	-10.17	-8.18	-9.935	NA	NA	62	73	59	72	NA	NA	2	17	3	20	0.714286	0.777778	0.714286	0.777778	NA	leader	leader
hsa-miR-2909	-8.54	-9.04	-11.94	-11.55	-9.84	126	133	126	131	126	133	8	1	3	8	1	7	0.714286	0.571429	1	0.857143	elsewhere	elsewhere	elsewhere
hsa-miR-5572	-7.62	-8.29	-10.01	-9.69	-8.64	126	133	126	131	126	133	8	1	3	8	1	7	0.714286	0.571429	1	0.857143	elsewhere	elsewhere	elsewhere
hsa-miR-6727-5p	-6.61	-12.04	-13.67	-10.64	-10.7733	99	130	108	130	108	130	22	4	4	16	4	16	0.709677	0.666667	1	1	elsewhere	elsewhere	elsewhere
hsa-miR-181b-2-3p	-6.84	-9.05	-8.93	-9.02	-8.27333	1	16	1	16	4	18	18	3	3	18	1	14	0.705882	0.647059	1	1	leader	leader	leader
hsa-miR-6810-5p	-9.55	-11.59	-12.58	-14.01	-11.24	151	166	151	166	154	168	23	1	1	23	7	20	0.705882	0.590909	1	1	elsewhere	elsewhere	elsewhere
hsa-miR-371a-5p	-8.65	-11.84	-12.1	-10.82	-10.8633	153	167	153	170	154	166	20	9	3	20	10	19	0.705882	0.529412	0.857143	0.818182	elsewhere	elsewhere	elsewhere
hsa-miR-4273	-1.92	-7.98	-12.51	-12.01	-7.47	22	34	17	34	17	34	13	3	1	17	1	16	0.705882	0.625	1	0.9375	leader	leader	leader
hsa-miR-6715a-3p	-9.46	-9.75	-12.61	-11.47	-10.6067	67	79	67	84	67	79	20	9	5	20	9	20	0.705882	0.733333	1	1	leader	leader	leader
hsa-miR-376a-2-5p	-7.58	-9.13	-9.59	-10.55	-8.76667	102	114	102	114	97	114	14	1	1	14	1	17	0.705882	0.8125	1	1	elsewhere	elsewhere	elsewhere
hsa-miR-4633-5p	NA	-12.27	-10.94	-12.62	-11.605	NA	NA	107	114	104	114	NA	NA	9	17	9	19	0.7	0.8	0.7	0.8	NA	elsewhere	elsewhere
hsa-miR-6728-3p	-13.28	-14.61	-14.88	-16.11	-14.2567	103	113	103	110	103	110	18	6	11	18	11	18	0.7	0.583333	1	1	elsewhere	elsewhere	elsewhere
hsa-miR-188-5p	-4.19	-7.85	-8.23	-10.82	-6.75667	160	170	160	170	161	168	18	7	7	18	9	17	0.7	0.727273	1	1	elsewhere	elsewhere	elsewhere
hsa-miR-4764-5p	-6.59	-8.27	-9.1	-9.95	-7.98667	47	54	47	54	44	54	9	2	2	9	2	13	0.7	0.636364	1	1	leader	leader	leader
hsa-miR-3173-3p	-7.57	-11.73	-10.17	-10.44	-9.82333	110	117	107	117	110	117	18	11	11	21	11	18	0.7	0.7	1	1	elsewhere	elsewhere	elsewhere
hsa-miR-3529-3p	-9.01	-9.39	-10.72	-11.05	-9.70667	28	38	28	35	28	35	23	11	16	23	16	23	0.7	0.583333	1	1	leader	leader	leader
hsa-miR-499b-3p	-7.37	-8.01	-9.51	-9.37	-8.29667	27	37	30	37	27	37	21	11	11	18	11	21	0.7	0.7	1	1	leader	leader	leader
hsa-miR-3650	-7.6	-15.25	-15.14	-16.84	-12.6633	31	54	31	48	32	48	19	1	2	19	2	18	0.695652	0.888889	0.941176	0.944444	leader	leader	leader
hsa-miR-92a-3p	-10.31	-10.96	-9.23	-12.44	-10.1667	61	87	68	87	69	87	20	4	4	22	4	21	0.692308	0.888889	0.947368	0.944444	leader	leader	leader
hsa-miR-4763-5p	NA	-10.45	-11.19	-11.48	-10.82	NA	NA	103	112	99	112	NA	NA	9	18	9	20	0.692308	0.818182	0.692308	0.818182	NA	elsewhere	elsewhere
hsa-miR-6132	-9.66	-12.24	-12.59	-14.87	-11.4967	155	165	155	168	156	165	19	9	7	19	9	18	0.692308	0.75	0.9	0.9	elsewhere	elsewhere	elsewhere
hsa-miR-377-5p	-8.91	-10.22	-11.88	-12.45	-10.3367	54	66	54	67	54	63	19	7	5	19	10	19	0.692308	0.642857	0.923077	0.857143	leader	leader	leader
hsa-miR-4754	NA	-7.46	-7.4	-8.79	-7.43	NA	NA	155	168	156	165	NA	NA	7	19	10	18	0.692308	0.666667	0.692308	0.666667	NA	elsewhere	elsewhere
hsa-miR-4776-5p	-9.44	-11.33	-12.52	-12.58	-11.0967	150	166	155	166	155	166	22	1	1	16	1	15	0.6875	0.666667	1	0.933333	elsewhere	elsewhere	elsewhere
hsa-miR-12114	-15.12	-15.34	-20.07	-19.99	-16.8433	48	59	43	59	43	59	14	3	3	18	3	18	0.6875	0.733333	1	1	leader	leader	leader
hsa-miR-6872-3p	NA	-9.26	-8.85	-9.17	-9.055	NA	NA	62	73	57	73	NA	NA	8	21	8	20	0.6875	0.923077	0.6875	0.923077	NA	leader	leader
hsa-miR-519e-3p	-8.49	-8.8	-11.6	-9.11	-9.63	20	36	20	32	21	36	22	1	6	22	1	20	0.6875	0.666667	0.9375	0.904762	leader	leader	leader
hsa-miR-3117-5p	-4.1	-5.75	-8.57	-8.59	-6.14	165	184	165	179	166	184	20	1	6	20	1	18	0.684211	0.631579	0.947368	0.894737	elsewhere	elsewhere	elsewhere
hsa-miR-4469	-5.3	-9.62	-12.21	-10.56	-9.04333	79	110	89	110	89	110	21	1	1	18	1	17	0.677419	0.8	1	0.941176	elsewhere	elsewhere	elsewhere
hsa-miR-370-3p	-3.73	-6.09	-5.75	-8.04	-5.19	46	64	46	64	47	59	22	5	5	22	10	21	0.666667	0.647059	1	1	leader	leader	leader
hsa-miR-374b-3p	-5.84	-10.71	-10.43	-11.06	-8.99333	90	104	89	104	83	104	21	1	1	22	1	20	0.666667	0.904762	0.933333	0.952381	elsewhere	elsewhere	elsewhere
hsa-miR-6754-3p	NA	-9.04	-10.44	-11.77	-9.74	NA	NA	98	113	99	109	NA	NA	10	22	12	21	0.666667	0.75	0.666667	0.75	NA	elsewhere	elsewhere
hsa-miR-1234-3p	NA	-6.93	-7.92	-9.02	-7.425	NA	NA	59	65	61	65	NA	NA	3	8	3	7	0.666667	0.8	0.666667	0.8	NA	leader	leader
hsa-miR-455-5p	NA	-7.27	-7.73	-8.46	-7.5	NA	NA	58	64	58	67	NA	NA	6	13	4	13	0.666667	0.777778	0.666667	0.777778	NA	leader	leader
hsa-miR-6727-3p	NA	-9.4	-10.23	-10.78	-9.815	NA	NA	27	32	28	33	NA	NA	9	14	11	16	0.666667	0.428571	0.666667	0.428571	NA	leader	leader
hsa-miR-100-5p	NA	-7.55	-8.29	-7.33	-7.92	NA	NA	65	77	59	77	NA	NA	5	22	5	20	0.666667	0.882353	0.666667	0.882353	NA	leader	leader
hsa-miR-4426	-6.46	-8.21	-8.6	-9.16	-7.75667	71	77	71	80	71	80	16	10	8	16	8	16	0.666667	0.75	1	1	leader	leader	leader
hsa-miR-1193	-9.41	-10.94	-12.06	-12.67	-10.8033	155	163	155	163	151	163	9	1	1	9	1	11	0.666667	0.8	1	1	elsewhere	elsewhere	elsewhere
hsa-miR-4309	NA	-1.37	-1.84	-5.15	-1.605	NA	NA	182	188	183	187	NA	NA	7	13	8	12	0.666667	0.666667	0.666667	0.666667	NA	elsewhere	elsewhere
hsa-miR-4786-5p	NA	-7.76	-8.73	-8.83	-8.245	NA	NA	154	169	154	164	NA	NA	7	21	9	21	0.666667	0.857143	0.666667	0.857143	NA	elsewhere	elsewhere
hsa-miR-6731-3p	-9.51	-11.47	-12.16	-13.37	-11.0467	103	112	103	109	103	109	18	10	12	18	12	18	0.666667	0.75	1	1	elsewhere	elsewhere	elsewhere
hsa-miR-298	-7.65	-9.49	-6.62	-9.83	-7.92	103	115	103	115	103	111	23	11	11	23	15	23	0.666667	0.666667	1	1	elsewhere	elsewhere	elsewhere
hsa-miR-1249-5p	-8.11	-8.46	-11.63	-11.01	-9.4	47	59	47	65	47	65	17	6	2	17	2	17	0.666667	0.733333	1	1	leader	leader	leader
hsa-miR-6893-5p	-8.07	-12.77	-15.83	-16.86	-12.2233	53	65	47	65	47	65	20	7	3	18	3	18	0.666667	0.647059	1	1	leader	leader	leader
hsa-miR-6767-5p	-7.43	-10.35	-10.97	-11.66	-9.58333	163	169	160	169	163	169	20	14	14	23	14	20	0.666667	0.666667	1	1	elsewhere	elsewhere	elsewhere
hsa-miR-6765-3p	NA	-8.2	-8.42	-8.77	-8.31	NA	NA	60	66	62	66	NA	NA	10	15	10	14	0.666667	0.8	0.666667	0.8	NA	leader	leader
hsa-miR-6747-3p	-5.94	-11.3	-13.63	-11.73	-10.29	16	38	14	32	14	33	18	1	2	19	1	18	0.666667	0.888889	0.947368	1	leader	leader	leader
hsa-miR-3162-5p	-12.46	-13.06	-7.97	-18.04	-11.1633	160	187	160	184	166	187	22	1	4	22	1	20	0.666667	0.761905	0.888889	0.904762	elsewhere	elsewhere	elsewhere
hsa-miR-496	-7.27	-8.66	-10.58	-10.99	-8.83667	163	171	163	171	163	175	14	6	6	14	1	13	0.666667	0.538462	1	1	elsewhere	elsewhere	elsewhere
hsa-miR-5699-3p	-7.03	-8.28	-11.43	-10.56	-8.91333	17	38	20	34	17	34	20	1	5	17	5	20	0.666667	0.631579	0.823529	0.8	leader	leader	leader
hsa-miR-5190	NA	-2.53	-4.96	-5.22	-3.745	NA	NA	11	17	11	15	NA	NA	6	11	7	11	0.666667	0.8	0.666667	0.8	NA	leader	leader
hsa-miR-4705	-7.03	-8.41	-11.27	-11.15	-8.90333	149	172	156	171	156	172	21	3	4	19	3	19	0.652174	0.833333	0.9375	0.9375	elsewhere	elsewhere	elsewhere
hsa-miR-4756-3p	-9.21	-11.29	-13.53	-12.01	-11.3433	101	114	101	121	101	121	21	9	1	21	1	20	0.65	0.55	1	0.95	elsewhere	elsewhere	elsewhere
hsa-miR-1321	-7.09	-10.9	-14.25	-13.37	-10.7467	48	59	48	65	48	65	16	7	3	16	3	16	0.647059	0.692308	1	1	leader	leader	leader
hsa-miR-6860	-9.16	-10.4	-11.52	-11.71	-10.36	54	71	54	69	54	65	21	2	6	21	10	21	0.647059	0.578947	0.882353	0.789474	leader	leader	leader
hsa-miR-135a-2-3p	-6.41	-8.13	-9.52	-9.92	-8.02	154	163	154	168	154	168	16	6	1	16	1	15	0.642857	0.6	1	0.933333	elsewhere	elsewhere	elsewhere
hsa-miR-4655-5p	-14.42	-17.23	-18.51	-19.33	-16.72	155	164	155	164	155	169	14	5	5	14	1	13	0.642857	0.615385	1	1	elsewhere	elsewhere	elsewhere
hsa-miR-4784	-7.8	-8.09	-10.08	-9.96	-8.65667	47	56	47	56	42	56	14	4	4	14	4	18	0.642857	0.714286	1	1	leader	leader	leader
hsa-miR-4463	-10.21	-12.82	-14.4	-14.16	-12.4767	154	163	154	168	154	168	16	7	4	16	4	16	0.642857	0.75	1	1	elsewhere	elsewhere	elsewhere
hsa-miR-520e-3p	-5.9	-5.96	-9.25	-8.68	-7.03667	22	36	26	35	22	36	17	2	3	12	2	17	0.642857	0.6	1	1	leader	leader	leader
hsa-miR-4800-5p	NA	-7.71	-11.6	-9.85	-9.655	NA	NA	58	67	53	67	NA	NA	2	12	2	19	0.642857	0.588235	0.642857	0.588235	NA	leader	leader
hsa-miR-323a-5p	-12.59	-14.09	-10.75	-15.56	-12.4767	90	115	90	114	98	115	22	1	2	22	1	14	0.64	0.571429	0.96	0.952381	elsewhere	elsewhere	elsewhere
hsa-miR-3178	NA	-10.36	-10.85	-12.59	-10.605	NA	NA	62	69	58	69	NA	NA	4	11	4	13	0.636364	0.777778	0.636364	0.777778	NA	leader	leader
hsa-miR-576-3p	-7.71	-9.14	-10.23	-10.85	-9.02667	47	55	47	54	44	55	9	1	2	9	1	17	0.636364	0.4375	0.875	0.875	leader	leader	leader
hsa-miR-4646-3p	-10.75	-12.14	-12.76	-13.46	-11.8833	102	113	102	109	102	109	15	4	8	15	8	15	0.636364	0.636364	1	1	elsewhere	elsewhere	elsewhere
hsa-miR-487a-5p	-5.82	-17.77	-19.64	-17.51	-14.41	80	113	92	113	92	113	22	1	1	21	1	20	0.636364	0.904762	1	0.952381	elsewhere	elsewhere	elsewhere
hsa-miR-342-5p	-8.16	-11.29	-10.56	-12.12	-10.0033	142	158	142	164	144	164	21	4	2	21	2	19	0.636364	0.789474	0.909091	0.894737	elsewhere	elsewhere	elsewhere
hsa-miR-1537-5p	-3.38	-6.65	-6.33	-6.16	-5.45333	105	112	105	116	105	112	21	14	10	21	14	21	0.636364	0.636364	1	1	elsewhere	elsewhere	elsewhere
hsa-miR-6894-3p	-8.29	-9.25	-9.86	-10.57	-9.13333	102	113	102	109	102	109	17	7	10	17	10	17	0.636364	0.7	1	1	elsewhere	elsewhere	elsewhere
hsa-miR-3922-3p	-9.7	-13.2	-13.39	-13.22	-12.0967	59	66	59	66	55	66	10	3	3	10	3	16	0.636364	0.538462	1	1	leader	leader	leader
hsa-miR-145-3p	-5.27	-9.03	-10.89	-10.37	-8.39667	92	106	92	104	87	106	21	4	6	21	4	19	0.631579	0.764706	0.857143	0.882353	elsewhere	elsewhere	elsewhere
hsa-miR-5193	-7.72	-10.04	-11.19	-11.53	-9.65	27	33	25	32	25	33	7	1	2	10	1	9	0.625	0.555556	0.875	0.777778	leader	leader	leader
hsa-miR-1202	-6.11	-8.81	-8.51	-9.55	-7.81	160	166	161	166	161	168	19	13	13	18	10	18	0.625	0.555556	0.833333	0.833333	elsewhere	elsewhere	elsewhere
hsa-miR-10401-3p	NA	-12.77	-11.4	-13.58	-12.085	NA	NA	62	83	68	86	NA	NA	3	20	1	14	0.625	0.578947	0.625	0.578947	NA	leader	leader
hsa-miR-1207-3p	NA	-11.89	-12.98	-13.55	-12.435	NA	NA	102	112	96	112	NA	NA	2	12	2	16	0.625	0.714286	0.625	0.714286	NA	elsewhere	elsewhere
hsa-miR-4520-3p	NA	-7.06	-7.23	-7.81	-7.145	NA	NA	14	19	11	19	NA	NA	12	17	12	21	0.625	0.555556	0.625	0.555556	NA	leader	leader
hsa-miR-767-3p	-6.69	-7.43	-8.17	-7.47	-7.43	60	78	60	77	62	84	22	6	7	22	4	20	0.625	0.722222	0.944444	0.9375	leader	leader	leader
hsa-miR-4252	NA	-7.45	-7.38	-8.24	-7.415	NA	NA	11	16	11	19	NA	NA	4	9	2	9	0.625	0.714286	0.625	0.714286	NA	leader	leader
hsa-miR-5094	NA	-8.57	-9.13	-8.68	-8.85	NA	NA	59	64	59	67	NA	NA	12	17	6	17	0.625	0.454545	0.625	0.454545	NA	leader	leader
hsa-miR-6852-3p	-7.65	-9.2	-10.96	-11.12	-9.27	26	34	29	34	26	34	10	2	2	7	2	10	0.625	0.625	1	1	leader	leader	leader
hsa-miR-4680-5p	NA	-8.21	-8.18	-7.34	-8.195	NA	NA	30	43	22	43	NA	NA	5	17	5	22	0.619048	0.705882	0.619048	0.705882	NA	leader	leader
hsa-miR-3713	-8.25	-10.4	-10.25	-12.58	-9.63333	156	165	156	169	157	165	20	11	7	20	11	19	0.615385	0.615385	0.888889	0.888889	elsewhere	elsewhere	elsewhere
hsa-miR-2277-3p	NA	-10.6	-8.77	-9.78	-9.685	NA	NA	99	112	99	107	NA	NA	4	19	11	19	0.615385	0.533333	0.615385	0.533333	NA	elsewhere	elsewhere
hsa-miR-6822-5p	-9.15	-8.53	-9.28	-11.44	-8.98667	124	137	124	137	125	133	20	7	7	20	11	19	0.615385	0.615385	1	1	elsewhere	elsewhere	elsewhere
hsa-miR-4755-5p	-5.46	-7.98	-7.34	-9.38	-6.92667	60	69	61	73	61	69	22	13	6	21	13	21	0.615385	0.5	0.888889	0.888889	leader	leader	leader
hsa-miR-6797-5p	-7.62	-10.43	-11.46	-12.12	-9.83667	146	164	152	163	152	163	19	2	5	16	5	16	0.611111	0.647059	1	1	elsewhere	elsewhere	elsewhere
hsa-miR-3165	NA	-7.68	-11.41	-10.95	-9.545	NA	NA	48	59	41	59	NA	NA	2	16	2	21	0.611111	0.736842	0.611111	0.736842	NA	leader	leader
hsa-miR-519d-3p	-11.01	-11.28	-13.53	-12.85	-11.94	26	36	26	32	26	36	14	3	8	14	3	14	0.6	0.545455	1	1	leader	leader	leader
hsa-miR-520h	-8.96	-9.25	-11.49	-10.93	-9.9	26	36	26	32	26	36	15	4	9	15	4	15	0.6	0.545455	1	1	leader	leader	leader
hsa-miR-6759-3p	-9.6	-11.41	-11.79	-12.43	-10.9333	103	113	103	110	103	109	17	9	9	17	11	17	0.6	0.75	0.857143	1	elsewhere	elsewhere	elsewhere
hsa-miR-513a-3p	-6.41	-7.9	-8.66	-7.91	-7.65667	180	195	180	189	180	190	22	7	13	22	12	22	0.6	0.6	0.9	0.9	elsewhere	elsewhere	elsewhere
hsa-miR-205-3p	NA	-3.55	-5.97	-6.03	-4.76	NA	NA	45	50	47	50	NA	NA	8	13	8	11	0.6	0.6	0.6	0.6	NA	leader	leader
hsa-miR-7976	-4.91	-7.86	-8.07	-8.35	-6.94667	178	188	182	188	178	188	18	4	4	10	4	18	0.6	0.428571	1	1	elsewhere	elsewhere	elsewhere
hsa-miR-1271-5p	-7.1	-11.02	-11.45	-11.01	-9.85667	89	114	89	104	89	104	20	4	8	20	8	20	0.6	0.75	1	1	elsewhere	elsewhere	elsewhere
hsa-miR-548e-5p	-3.84	-5.98	-4.04	-8.13	-4.62	103	113	107	113	105	113	22	12	12	18	12	20	0.6	0.6	0.8	0.8	elsewhere	elsewhere	elsewhere
hsa-miR-4728-3p	-9.15	-12.21	-12.02	-12.64	-11.1267	22	32	26	32	26	32	19	9	9	15	9	15	0.6	0.6	1	1	leader	leader	leader
hsa-miR-644a	-9.86	-11.82	-12.89	-13.06	-11.5233	60	69	60	69	54	69	11	2	2	11	2	18	0.6	0.5625	1	1	leader	leader	leader
hsa-miR-611	NA	-5.97	-4.85	-3.78	-5.41	NA	NA	58	63	59	62	NA	NA	10	15	11	14	0.6	0.6	0.6	0.6	NA	leader	leader
hsa-miR-513c-3p	-7.33	-8.83	-10.94	-9.44	-9.03333	180	195	180	189	180	195	22	7	13	22	7	22	0.6	0.6	1	1	elsewhere	elsewhere	elsewhere
hsa-miR-1296-3p	-4.54	-8.53	-8.42	-9.82	-7.16333	59	69	59	65	59	65	13	3	7	13	7	13	0.6	0.6	1	1	leader	leader	leader
hsa-miR-449b-5p	-9.88	-10.88	-12.52	-13.68	-11.0933	88	115	99	115	99	115	20	1	1	18	1	17	0.592593	0.842105	1	0.941176	elsewhere	elsewhere	elsewhere
hsa-miR-92b-3p	-15.34	-15.19	-12.33	-17.33	-14.2867	60	87	70	87	71	87	21	4	4	22	4	21	0.592593	0.944444	0.941176	1	leader	leader	leader
hsa-miR-6858-3p	NA	-8.75	-9.02	-10.03	-8.885	NA	NA	90	112	99	112	NA	NA	1	18	1	13	0.590909	0.705882	0.590909	0.705882	NA	elsewhere	elsewhere
hsa-miR-4794	NA	-8.45	-9.6	-8.36	-9.025	NA	NA	90	104	82	103	NA	NA	1	14	2	20	0.590909	0.631579	0.590909	0.631579	NA	elsewhere	elsewhere
hsa-miR-1976	-9.6	-11.87	-12.15	-13.13	-11.2067	21	38	21	32	22	32	20	3	9	20	9	19	0.588235	0.588235	0.909091	0.909091	leader	leader	leader
hsa-miR-6847-5p	-6.38	-7.59	-8.7	-8.89	-7.55667	48	58	48	65	48	58	20	11	6	20	11	20	0.588235	0.642857	1	1	leader	leader	leader
hsa-miR-4795-3p	-1.72	-6.25	-7.26	-6.45	-5.07667	149	156	147	159	147	159	9	2	8	21	8	21	0.583333	0.0526316	1	1	elsewhere	elsewhere	elsewhere
hsa-miR-3195	NA	-11.46	-9.57	-11.29	-10.515	NA	NA	58	70	58	65	NA	NA	1	14	8	14	0.583333	0.461538	0.583333	0.461538	NA	leader	leader
hsa-miR-6794-5p	-8.36	-11.36	-10.03	-13.49	-9.91667	156	165	156	168	158	165	20	10	8	20	10	17	0.583333	0.583333	0.777778	0.833333	elsewhere	elsewhere	elsewhere
hsa-miR-548j-5p	-7.11	-8.96	-9.66	-10.25	-8.57667	57	70	57	76	58	69	22	10	5	22	11	21	0.578947	0.588235	0.846154	0.833333	leader	leader	leader
hsa-miR-6831-5p	-9.21	-11.13	-13.94	-13.26	-11.4267	48	59	46	65	46	65	13	3	3	23	3	23	0.578947	0.5	1	1	leader	leader	leader
hsa-miR-4659a-3p	-7.1	-9.94	-12.41	-11.14	-9.81667	97	109	90	108	90	109	15	2	3	21	2	21	0.578947	0.631579	0.947368	0.947368	elsewhere	elsewhere	elsewhere
hsa-miR-449a	-9.68	-11.08	-12.69	-12.89	-11.15	88	114	99	114	99	114	20	2	2	18	2	18	0.576923	0.888889	1	1	elsewhere	elsewhere	elsewhere
hsa-miR-1915-5p	NA	-8.42	-6.13	-9.5	-7.275	NA	NA	62	83	63	75	NA	NA	3	22	10	21	0.571429	0.578947	0.571429	0.578947	NA	leader	leader
hsa-miR-3124-5p	NA	-10.34	-11.15	-10.21	-10.745	NA	NA	63	71	58	72	NA	NA	2	9	1	13	0.571429	0.583333	0.571429	0.583333	NA	leader	leader
hsa-miR-4281	NA	-7.66	-9.92	-9.99	-8.79	NA	NA	157	164	160	164	NA	NA	8	15	8	12	0.571429	0.571429	0.571429	0.571429	NA	elsewhere	elsewhere
hsa-miR-217-5p	-5.77	-6.47	-5.61	-8.1	-5.95	6	20	6	20	7	15	23	4	4	23	14	22	0.571429	0.421053	1	1	leader	leader	leader
hsa-miR-5699-5p	NA	-3.89	-4.27	-4.76	-4.08	NA	NA	154	168	154	162	NA	NA	8	19	12	19	0.571429	0.636364	0.571429	0.636364	NA	elsewhere	elsewhere
hsa-miR-1291	NA	-6.29	-8.09	-8.48	-7.19	NA	NA	59	66	62	66	NA	NA	1	8	1	4	0.571429	0.428571	0.571429	0.428571	NA	leader	leader
hsa-miR-101-2-5p	NA	-4.38	-5.82	-6.11	-5.1	NA	NA	163	170	163	167	NA	NA	6	13	9	13	0.571429	0.571429	0.571429	0.571429	NA	elsewhere	elsewhere
hsa-miR-1268a	-13.06	-14.26	-12.96	-18.19	-13.4267	53	69	53	69	48	65	17	4	4	17	2	14	0.571429	0.666667	1	1	leader	leader	leader
hsa-miR-1275	-9.69	-12.4	-12.61	-13.03	-11.5667	152	166	152	166	156	164	15	1	1	15	4	13	0.571429	0.642857	1	1	elsewhere	elsewhere	elsewhere
hsa-miR-663a	NA	-8.85	-7.88	-9.47	-8.365	NA	NA	64	71	67	71	NA	NA	11	17	11	15	0.571429	0.666667	0.571429	0.666667	NA	leader	leader
hsa-miR-668-5p	-11.01	-12.94	-14.63	-15.11	-12.86	50	66	50	66	55	64	19	1	1	19	4	14	0.5625	0.555556	1	1	leader	leader	leader
hsa-miR-196a-5p	-6.85	-11.06	-10.41	-10.09	-9.44	107	116	107	116	100	116	10	1	1	10	1	20	0.5625	0.473684	1	1	elsewhere	elsewhere	elsewhere
hsa-miR-339-3p	NA	-9.31	-8.9	-8.99	-9.105	NA	NA	59	64	55	64	NA	NA	6	11	6	15	0.555556	0.555556	0.555556	0.555556	NA	leader	leader
hsa-miR-6084	-3.83	-9.84	-10.11	-6.69	-7.92667	55	72	62	73	62	73	16	2	1	18	1	17	0.555556	0.823529	1	0.941176	leader	leader	leader
hsa-miR-2355-3p	-6.37	-7.85	-7.18	-9.24	-7.13333	3	23	3	23	4	15	22	3	3	22	10	21	0.55	0.578947	1	1	leader	leader	leader
hsa-miR-3120-5p	-4.93	-9	-11.88	-9.75	-8.60333	84	96	85	104	85	104	21	7	1	20	1	19	0.55	0.6	1	0.947368	elsewhere	elsewhere	elsewhere
hsa-miR-34a-3p	-3.84	-6.59	-6.15	-7.25	-5.52667	82	93	82	88	82	88	17	4	11	17	11	17	0.545455	0.461538	1	1	elsewhere	elsewhere	elsewhere
hsa-miR-3919	NA	-4.35	-5.62	-6.8	-4.985	NA	NA	124	130	124	135	NA	NA	12	18	8	18	0.545455	0.6	0.545455	0.6	NA	elsewhere	elsewhere
hsa-miR-4324	-6.38	-7.65	-9.52	-9.76	-7.85	177	188	182	188	177	188	13	2	2	8	2	13	0.545455	0.545455	1	1	elsewhere	elsewhere	elsewhere
hsa-miR-1224-3p	-8.69	-9.85	-10.94	-11.01	-9.82667	26	37	26	32	26	33	15	4	9	15	8	15	0.545455	0.545455	0.857143	0.857143	leader	leader	leader
hsa-miR-3123	-4.37	-6.88	-7.5	-7.12	-6.25	91	98	91	104	91	104	14	7	1	14	1	13	0.538462	0.461538	1	0.923077	elsewhere	elsewhere	elsewhere
hsa-miR-6755-3p	-8.97	-10.27	-9.74	-12.93	-9.66	100	113	100	108	101	109	22	10	14	22	13	21	0.538462	0.583333	0.777778	0.777778	elsewhere	elsewhere	elsewhere
hsa-miR-8057	-11.45	-12.12	-14	-13.26	-12.5233	40	47	34	47	34	47	8	1	1	16	1	15	0.538462	0.466667	1	0.933333	leader	leader	leader
hsa-miR-218-5p	-7.12	-10.54	-10.41	-10.48	-9.35667	77	84	77	89	77	90	12	5	2	12	1	11	0.538462	0.545455	0.923077	0.818182	elsewhere	elsewhere	elsewhere
hsa-miR-4323	NA	-8.36	-8.63	-9.8	-8.495	NA	NA	105	112	99	112	NA	NA	9	15	1	11	0.538462	0.142857	0.538462	0.142857	NA	elsewhere	elsewhere
hsa-miR-5092	-6.8	-8.41	-8.42	-9.05	-7.87667	11	18	11	18	5	18	12	5	5	12	5	18	0.538462	0.538462	1	1	leader	leader	leader
hsa-miR-892c-5p	NA	-5.76	-6.49	-6.35	-6.125	NA	NA	81	88	81	94	NA	NA	12	20	3	20	0.538462	0.470588	0.538462	0.470588	NA	elsewhere	elsewhere
hsa-miR-375-5p	NA	-5.57	-4.17	-6.04	-4.87	NA	NA	98	105	98	111	NA	NA	10	17	7	17	0.538462	0.7	0.538462	0.7	NA	elsewhere	elsewhere
hsa-miR-4523	-9.76	-11.44	-10.65	-11.71	-10.6167	58	71	58	71	58	65	17	3	3	17	10	17	0.538462	0.5	1	1	leader	leader	leader
hsa-miR-4638-3p	NA	-9.32	-6.81	-10.91	-8.065	NA	NA	62	83	68	90	NA	NA	2	22	2	21	0.535714	0.95	0.535714	0.95	NA	leader	leader
hsa-miR-6764-3p	-8.52	-7.86	-10.97	-9.71	-9.11667	26	38	26	35	26	43	15	3	6	15	2	15	0.529412	0.692308	0.75	0.923077	leader	leader	leader
hsa-miR-3660	NA	-7.96	-8.46	-8.74	-8.21	NA	NA	153	170	153	162	NA	NA	3	17	8	17	0.529412	0.642857	0.529412	0.642857	NA	elsewhere	elsewhere
hsa-miR-1306-5p	NA	-11.4	-13.37	-12.71	-12.385	NA	NA	98	107	90	107	NA	NA	5	14	5	21	0.529412	0.5625	0.529412	0.5625	NA	elsewhere	elsewhere
hsa-miR-181b-3p	NA	-8.69	-9.95	-10.1	-9.32	NA	NA	84	93	76	93	NA	NA	2	11	2	18	0.529412	0.5625	0.529412	0.5625	NA	elsewhere	elsewhere
hsa-miR-383-5p	-8.91	-9.51	-11.57	-11.75	-9.99667	42	56	42	56	47	59	22	7	7	22	10	20	0.529412	0.666667	1	1	leader	leader	leader
hsa-miR-6769b-5p	-10.69	-13.23	-13.04	-15.6	-12.32	151	166	151	168	157	168	23	7	5	23	5	17	0.529412	0.555556	0.882353	0.888889	elsewhere	elsewhere	elsewhere
hsa-miR-4648	NA	-9.03	-10.43	-10.24	-9.73	NA	NA	155	165	146	165	NA	NA	1	12	1	18	0.526316	0.647059	0.526316	0.647059	NA	elsewhere	elsewhere
hsa-miR-23c	-3.46	-5.88	-6.71	-6.77	-5.35	2	18	8	21	8	21	18	3	7	19	7	19	0.526316	0.6875	1	1	leader	leader	leader
hsa-miR-4726-3p	-5.8	-7.47	-8.77	-8.1	-7.34667	99	111	99	111	90	110	18	6	6	18	7	21	0.52381	0.733333	1	1	elsewhere	elsewhere	elsewhere
hsa-miR-8054	NA	-11.69	-13.72	-13.58	-12.705	NA	NA	162	183	162	173	NA	NA	1	20	9	20	0.52381	0.578947	0.52381	0.578947	NA	elsewhere	elsewhere
hsa-miR-301a-3p	-3.23	-6.16	-5.42	-5.14	-4.93667	91	112	91	105	91	102	19	1	6	19	9	19	0.52381	0.555556	0.785714	0.769231	elsewhere	elsewhere	elsewhere
hsa-miR-92a-1-5p	-3.64	-7.73	-8.41	-8.65	-6.59333	150	177	150	165	151	165	23	3	5	23	5	22	0.518519	0.85	0.933333	0.944444	elsewhere	elsewhere	elsewhere
hsa-miR-11181-5p	-10.46	-12.15	-13.16	-13.36	-11.9233	27	37	27	32	27	33	19	8	14	19	13	19	0.5	0.454545	0.833333	0.833333	leader	leader	leader
hsa-miR-556-5p	-2.43	-4.34	-5.14	-5.55	-3.97	86	93	86	93	79	93	15	8	8	15	8	21	0.5	0.538462	1	1	elsewhere	elsewhere	elsewhere
hsa-miR-6748-3p	-8.41	-8.63	-11.89	-11.93	-9.64333	185	197	185	191	185	197	18	4	12	18	4	18	0.5	0.428571	1	1	elsewhere	elsewhere	elsewhere
hsa-miR-6864-3p	-7.19	-9.14	-9.71	-10.37	-8.68	102	112	102	112	98	109	17	7	7	17	10	20	0.5	0.538462	1	1	elsewhere	elsewhere	elsewhere
hsa-miR-517b-3p	-7.79	-8.14	-9.63	-10.03	-8.52	70	79	70	77	65	79	11	1	3	11	1	20	0.5	0.421053	0.777778	0.8	leader	leader	leader
hsa-miR-206	-9.52	-10.19	-13.56	-15.26	-11.09	44	56	44	56	45	66	22	11	11	22	1	20	0.5	0.428571	1	1	leader	leader	leader
hsa-miR-3938	NA	-7.97	-8.9	-8.62	-8.435	NA	NA	98	106	90	106	NA	NA	4	12	4	18	0.5	0.571429	0.5	0.571429	NA	elsewhere	elsewhere
hsa-miR-129-2-3p	NA	-7.48	-7.02	-8.44	-7.25	NA	NA	97	105	98	111	NA	NA	4	22	2	21	0.5	0.85	0.5	0.85	NA	elsewhere	elsewhere
hsa-miR-3678-5p	-9.26	-11.03	-9.53	-10.66	-9.94	65	77	65	77	68	74	20	3	3	20	10	16	0.5	0.352941	1	1	leader	leader	leader
hsa-miR-1299	-8.36	-10.35	-11.95	-10.06	-10.22	65	74	65	74	65	83	17	8	8	17	3	17	0.5	0.642857	1	1	leader	leader	leader
hsa-miR-3657	-3.34	-3.93	-4.37	-5.7	-3.88	55	67	55	67	55	61	19	2	2	19	13	19	0.5	0.352941	1	1	leader	leader	leader
hsa-miR-7155-5p	-8.11	-9.99	-10.67	-12.55	-9.59	58	72	58	65	58	72	13	1	6	13	1	12	0.5	0.5	1	0.916667	leader	leader	leader
hsa-miR-4684-3p	-8.02	-8.66	-10.05	-10.17	-8.91	49	67	49	67	52	61	22	2	2	22	10	19	0.5	0.45	1	1	leader	leader	leader
hsa-miR-4473	-9.46	-11.59	-12.39	-12.93	-11.1467	104	110	104	110	98	110	12	6	6	12	6	18	0.5	0.5	1	1	elsewhere	elsewhere	elsewhere
hsa-miR-4762-3p	-7.75	-8.73	-7.59	-11.04	-8.02333	45	51	45	51	46	55	22	16	16	22	12	21	0.5	0.5	1	1	leader	leader	leader
hsa-miR-6731-5p	-5.57	-9.24	-10.27	-10.79	-8.36	152	165	155	163	149	163	18	1	2	10	2	18	0.5	0.470588	0.6875	0.941176	elsewhere	elsewhere	elsewhere
hsa-miR-2682-5p	-6.69	-9.4	-10.3	-9.08	-8.79667	97	115	106	115	97	115	22	2	2	12	2	22	0.5	0.5	1	1	elsewhere	elsewhere	elsewhere
hsa-miR-5011-5p	-5.83	-7.98	-5.79	-9.09	-6.53333	81	91	81	87	82	91	21	11	15	21	11	20	0.5	0.5	0.9	0.9	elsewhere	elsewhere	elsewhere
hsa-miR-548t-5p	-8.27	-9.94	-12.53	-12.21	-10.2467	39	47	39	54	39	55	20	12	4	20	3	20	0.5	0.470588	0.9375	0.941176	leader	leader	leader
hsa-miR-5583-3p	-6.18	-8.53	-9.75	-9.59	-8.15333	162	168	156	168	156	168	9	3	3	18	3	18	0.5	0.4	1	1	elsewhere	elsewhere	elsewhere
hsa-miR-4421	-6.1	-6.63	-7.4	-8.63	-6.71	177	185	177	191	178	185	22	14	6	22	14	21	0.5	0.4375	0.875	0.875	elsewhere	elsewhere	elsewhere
hsa-miR-127-5p	-9.07	-11.59	-12.14	-10.78	-10.9333	123	137	123	130	123	130	19	6	12	19	12	19	0.5	0.538462	1	1	elsewhere	elsewhere	elsewhere
hsa-miR-517a-3p	-7.79	-8.14	-9.63	-10.03	-8.52	70	79	70	77	65	79	11	1	3	11	1	20	0.5	0.421053	0.777778	0.8	leader	leader	leader
hsa-miR-153-5p	-7.33	-11.26	-10.82	-10.01	-9.80333	13	26	13	31	17	31	22	10	5	22	5	19	0.5	0.529412	0.777778	0.823529	leader	leader	leader
hsa-miR-1587	NA	-9.13	-12.11	-11.17	-10.62	NA	NA	47	66	55	69	NA	NA	2	20	5	19	0.5	0.777778	0.5	0.777778	NA	leader	leader
hsa-miR-4313	-7.88	-9.87	-11.2	-11.84	-9.65	99	111	99	105	99	111	11	1	5	11	1	10	0.5	0.5	1	0.9	elsewhere	elsewhere	elsewhere
hsa-miR-940	NA	-8.79	-4.72	-8.97	-6.755	NA	NA	103	115	104	110	NA	NA	2	20	15	20	0.5	0.277778	0.5	0.277778	NA	elsewhere	elsewhere
hsa-miR-3161	NA	-7.65	-7.67	-7.97	-7.66	NA	NA	59	65	62	65	NA	NA	15	21	15	18	0.5	0.5	0.5	0.5	NA	leader	leader
hsa-miR-4452	-10.67	-11.29	-14.01	-13.36	-11.99	55	78	55	66	55	66	22	1	10	22	10	22	0.478261	0.571429	1	1	leader	leader	leader
hsa-miR-3674	-7.16	-9.49	-10.27	-10.21	-8.97333	179	188	179	188	179	198	21	10	10	21	2	21	0.473684	0.578947	1	1	elsewhere	elsewhere	elsewhere
hsa-miR-424-3p	-11.14	-13.54	-15.16	-15.12	-13.28	149	158	149	168	149	168	20	11	5	20	5	20	0.473684	0.6	1	1	elsewhere	elsewhere	elsewhere
hsa-miR-3925-3p	-7.49	-9.99	-13.38	-10.96	-10.2867	103	112	103	122	103	122	20	11	3	20	3	20	0.473684	0.529412	1	1	elsewhere	elsewhere	elsewhere
hsa-miR-1267	-5.18	-7.5	-9.21	-8.37	-7.29667	170	179	170	179	169	188	11	2	2	11	1	16	0.473684	0.6	1	1	elsewhere	elsewhere	elsewhere
hsa-miR-500a-5p	-7.55	-8.48	-9.7	-11.24	-8.57667	53	72	53	72	54	63	23	4	4	23	13	22	0.473684	0.473684	1	1	leader	leader	leader
hsa-miR-6788-5p	-7.69	-14.96	-19.46	-19.03	-14.0367	52	60	45	62	45	62	21	13	1	17	1	16	0.470588	0.15	1	0.9375	leader	leader	leader
hsa-miR-567	-5.67	-8.74	-10.04	-8.63	-8.15	119	127	110	127	110	127	14	6	6	20	6	20	0.470588	0.571429	1	1	elsewhere	elsewhere	elsewhere
hsa-miR-3975	-7.85	-9.15	-8.92	-10.46	-8.64	150	164	150	165	150	157	18	4	1	18	11	18	0.466667	0.411765	0.933333	0.823529	elsewhere	elsewhere	elsewhere
hsa-miR-31-3p	-4.29	-5.88	-5.25	-5.72	-5.14	12	19	12	27	12	19	18	11	3	18	11	18	0.466667	0.466667	1	1	leader	leader	leader
hsa-miR-12132	-5.41	-7.08	-8.45	-8	-6.98	78	93	86	93	78	93	21	3	3	10	3	21	0.466667	0.388889	1	1	elsewhere	elsewhere	elsewhere
hsa-miR-4495	-6.53	-8.59	-8.3	-7.93	-7.80667	38	45	38	45	38	53	18	11	11	18	1	17	0.466667	0.352941	1	1	leader	leader	leader
hsa-miR-4655-3p	-8.74	-10.18	-11.46	-13.56	-10.1267	28	38	31	38	28	43	17	8	8	15	4	17	0.466667	0.538462	0.7	0.777778	leader	leader	leader
hsa-miR-7160-3p	-6.68	-10.04	-9.84	-9.44	-8.85333	99	112	99	105	99	112	12	1	6	12	1	11	0.461538	0.454545	1	0.909091	elsewhere	elsewhere	elsewhere
hsa-miR-4434	-5.39	-6.73	-8.03	-8.11	-6.71667	179	185	179	185	172	185	9	3	3	9	3	17	0.461538	0.428571	1	1	elsewhere	elsewhere	elsewhere
hsa-miR-12136	-5.23	-7.37	-8.51	-9.1	-7.03667	161	174	161	167	161	174	16	4	9	16	4	16	0.461538	0.583333	1	1	elsewhere	elsewhere	elsewhere
hsa-miR-3928-3p	-8.1	-9.45	-9.93	-11.37	-9.16	58	71	58	64	58	71	21	8	15	21	8	21	0.461538	0.461538	1	1	leader	leader	leader
hsa-miR-4292	-10.42	-11.66	-9.45	-13.07	-10.51	58	71	58	71	59	65	18	4	4	18	11	17	0.461538	0.428571	1	1	leader	leader	leader
hsa-miR-3192-5p	-9.98	-11.09	-12.14	-13.84	-11.07	176	187	163	187	176	187	13	2	2	21	2	13	0.458333	0.578947	1	1	elsewhere	elsewhere	elsewhere
hsa-miR-219a-1-3p	-6.46	-6.63	-8.27	-7.4	-7.12	27	38	27	32	27	38	21	5	16	21	5	21	0.454545	0.3125	1	1	leader	leader	leader
hsa-miR-5009-5p	-8.11	-10.46	-10.24	-11.37	-9.60333	159	165	159	165	160	170	24	18	18	24	11	23	0.454545	0.384615	1	1	elsewhere	elsewhere	elsewhere
hsa-miR-6868-3p	-7.62	-9.9	-10.04	-12.56	-9.18667	84	96	84	105	86	106	20	8	2	20	1	17	0.454545	0.473684	0.863636	0.789474	elsewhere	elsewhere	elsewhere
hsa-miR-4755-3p	NA	-10.19	-10.39	-9.66	-10.29	NA	NA	40	45	34	45	NA	NA	6	11	6	16	0.454545	0.5	0.454545	0.5	NA	leader	leader
hsa-miR-6795-3p	-8.1	-9.08	-10.09	-10.28	-9.09	27	38	27	32	27	33	17	6	12	17	11	17	0.454545	0.454545	0.833333	0.833333	leader	leader	leader
hsa-miR-5687	-8.26	-8.03	-10.24	-9.97	-8.84333	126	137	126	131	126	137	17	6	12	17	6	17	0.454545	0.454545	1	1	elsewhere	elsewhere	elsewhere
hsa-miR-501-5p	-8.35	-9.53	-10.99	-11.75	-9.62333	53	63	53	73	54	63	22	12	5	22	12	21	0.45	0.529412	0.9	0.9	leader	leader	leader
hsa-miR-302d-3p	-6.75	-9.75	-9.78	-9.75	-8.76	116	127	116	124	109	127	15	4	7	15	4	21	0.444444	0.470588	0.727273	0.727273	elsewhere	elsewhere	elsewhere
hsa-miR-545-3p	NA	-3.92	-2.47	-5.28	-3.195	NA	NA	83	101	86	94	NA	NA	3	22	11	19	0.444444	0.421053	0.444444	0.421053	NA	elsewhere	elsewhere
hsa-miR-7107-3p	-8.66	-9.25	-11.96	-12.66	-9.95667	187	195	179	197	179	197	17	9	6	26	6	26	0.444444	0.4	1	1	elsewhere	elsewhere	elsewhere
hsa-miR-302b-3p	-7.26	-10.27	-10.58	-10.63	-9.37	116	127	116	124	109	127	15	4	7	15	4	21	0.444444	0.470588	0.727273	0.727273	elsewhere	elsewhere	elsewhere
hsa-miR-4659b-5p	-7.3	-9.23	-10.96	-10.07	-9.16333	180	198	180	188	180	198	17	1	9	17	1	16	0.444444	0.4375	1	0.9375	elsewhere	elsewhere	elsewhere
hsa-miR-551a	-4.94	-7.02	-6.64	-7.63	-6.2	60	81	70	85	70	85	19	2	7	20	7	20	0.44	0.666667	1	1	leader	leader	leader
hsa-miR-637	-11.52	-11.12	-7.26	-8.79	-9.96667	66	91	67	91	67	78	24	1	1	23	12	23	0.44	0.478261	0.96	0.956522	leader	leader	leader
hsa-miR-618	-7.81	-8.79	-10.95	-10.92	-9.18333	27	43	27	34	27	43	19	4	12	19	4	19	0.4375	0.466667	1	1	leader	leader	leader
hsa-miR-100-3p	-3.93	-6.53	-3.93	-4.24	-4.79667	111	127	111	127	111	118	20	4	4	20	13	20	0.4375	0.4375	1	1	elsewhere	elsewhere	elsewhere
hsa-miR-7974	-9.45	-11.33	-12.38	-14.39	-11.0533	103	110	103	110	99	115	18	11	11	18	1	21	0.4375	0.35	1	1	elsewhere	elsewhere	elsewhere
hsa-miR-3667-5p	-3.45	-7.96	-7.78	-7.99	-6.39667	4	11	3	19	4	19	16	9	5	22	5	21	0.4375	0.411765	0.9375	0.941176	elsewhere	leader	leader
hsa-miR-582-5p	-6.1	-7.39	-7.86	-8.82	-7.11667	91	98	82	98	83	98	13	6	6	23	6	22	0.4375	0.411765	0.9375	0.941176	elsewhere	elsewhere	elsewhere
hsa-miR-765	-4.74	-7.22	-11.29	-10.94	-7.75	50	56	45	59	45	59	18	12	2	18	2	18	0.428571	0.375	1	1	leader	leader	leader
hsa-miR-591	-6.73	-8.97	-9.9	-9.69	-8.53333	123	137	123	129	123	137	14	3	8	14	3	14	0.428571	0.545455	1	1	elsewhere	elsewhere	elsewhere
hsa-miR-6724-5p	-1.72	-6.45	-3.02	-7.65	-3.73	161	168	161	166	162	165	23	16	18	23	19	22	0.428571	0.428571	0.714286	0.714286	elsewhere	elsewhere	elsewhere
hsa-miR-5684	-2.99	-7.73	-8.09	-8.35	-6.27	99	105	99	105	91	105	9	3	3	9	3	16	0.428571	0.461538	1	1	elsewhere	elsewhere	elsewhere
hsa-miR-4743-3p	-8.86	-8.83	-11.55	-10.4	-9.74667	23	40	31	44	23	40	17	1	6	19	1	16	0.428571	0.555556	1	0.9375	leader	leader	leader
hsa-miR-4291	NA	-6.43	-6.88	-7.08	-6.655	NA	NA	108	115	109	122	NA	NA	7	16	1	14	0.428571	0.466667	0.428571	0.466667	NA	elsewhere	elsewhere
hsa-miR-4465	NA	-8.06	-7.58	-9.48	-7.82	NA	NA	160	167	161	164	NA	NA	16	22	18	21	0.428571	0.5	0.428571	0.5	NA	elsewhere	elsewhere
hsa-miR-6882-3p	-7.04	-9.82	-10.85	-11.45	-9.23667	103	113	99	113	99	109	13	2	2	18	7	18	0.428571	0.375	0.714286	0.6875	elsewhere	elsewhere	elsewhere
hsa-miR-143-5p	NA	-5.35	-3.52	-6.77	-4.435	NA	NA	99	113	100	106	NA	NA	4	22	15	21	0.428571	0.333333	0.428571	0.333333	NA	elsewhere	elsewhere
hsa-miR-892a	-10.72	-11.19	-11.45	-13.03	-11.12	66	92	66	85	74	92	19	1	1	19	1	19	0.423077	1	0.730769	1	leader	leader	leader
hsa-miR-3187-5p	-7.51	-8.94	-8.15	-9.01	-8.2	62	74	58	77	62	70	18	6	3	23	10	18	0.421053	0.4	0.666667	0.666667	leader	leader	leader
hsa-miR-6730-5p	-7.44	-10.29	-13.65	-13.18	-10.46	46	59	35	56	35	56	19	6	2	22	2	22	0.416667	0.65	1	1	leader	leader	leader
hsa-miR-3194-5p	NA	-3.5	-5.51	-8.88	-4.505	NA	NA	125	130	125	137	NA	NA	15	20	9	20	0.416667	0.454545	0.416667	0.454545	NA	elsewhere	elsewhere
hsa-miR-520a-3p	-6.67	-7.72	-11.35	-9.55	-8.58	22	36	12	32	16	36	16	2	7	21	2	19	0.416667	0.473684	0.7	0.823529	leader	leader	leader
hsa-miR-422a	-6.11	-5.9	-7.14	-8.47	-6.38333	126	138	126	131	126	135	14	3	9	14	6	14	0.416667	0.454545	0.75	0.727273	elsewhere	elsewhere	elsewhere
hsa-miR-6740-3p	-10.35	-12.29	-13.26	-13.49	-11.9667	27	39	27	32	27	33	16	5	11	16	10	16	0.416667	0.454545	0.833333	0.833333	leader	leader	leader
hsa-miR-6891-3p	-7.93	-10.17	-10.27	-10.31	-9.45667	27	38	26	32	26	32	13	4	13	19	13	19	0.416667	0	1	1	leader	leader	leader
hsa-miR-128-2-5p	-8.91	-10.69	-12.64	-12.26	-10.7467	84	92	85	92	84	101	20	12	12	19	4	20	0.411765	0.4375	0.875	0.875	elsewhere	elsewhere	elsewhere
hsa-miR-3171	NA	-3.06	-2.57	-4.81	-2.815	NA	NA	83	100	83	90	NA	NA	5	21	14	21	0.411765	0.4375	0.411765	0.4375	NA	elsewhere	elsewhere
hsa-miR-6806-5p	-5.74	-9.05	-11.44	-10.55	-8.74333	111	118	111	118	103	120	8	1	1	8	7	21	0.411765	0.05	1	1	elsewhere	elsewhere	elsewhere
hsa-miR-6510-3p	-5.96	-10.5	-10.84	-10.27	-9.1	63	77	68	85	68	85	19	4	1	19	1	18	0.409091	0.777778	1	0.944444	leader	leader	leader
hsa-miR-2116-3p	NA	-11.86	-9.53	-12.68	-10.695	NA	NA	27	32	28	37	NA	NA	1	6	11	20	0.4	0	0.4	0	NA	leader	leader
hsa-miR-4271	-4.57	-10.59	-15.05	-14.73	-10.07	53	59	44	59	44	59	19	13	2	17	3	17	0.4	0.235294	1	0.933333	leader	leader	leader
hsa-miR-6741-5p	-6.98	-8.6	-9.75	-10.86	-8.44333	48	69	48	69	44	58	22	1	1	22	1	13	0.4	0.571429	1	1	leader	leader	leader
hsa-miR-30b-5p	-8.04	-8.98	-10.28	-10.25	-9.1	81	96	81	87	81	92	18	1	12	18	7	18	0.4	0.352941	0.733333	0.647059	elsewhere	elsewhere	elsewhere
hsa-miR-30c-5p	-7.94	-8.87	-10.03	-10.1	-8.94667	81	96	81	87	81	92	18	1	12	18	7	18	0.4	0.352941	0.733333	0.647059	elsewhere	elsewhere	elsewhere
hsa-miR-574-3p	-6.53	-8.04	-7.35	-7.94	-7.30667	14	20	14	29	14	20	15	9	3	17	9	15	0.4	0.428571	1	1	leader	leader	leader
hsa-miR-216b-5p	-6.6	-10.15	-11.27	-11.46	-9.34	48	73	63	73	56	73	21	5	5	14	5	21	0.4	0.5625	0.68	1	leader	leader	leader
hsa-miR-376c-5p	-7.85	-6.87	-7.41	-9.94	-7.37667	20	48	27	48	37	48	21	1	1	16	1	14	0.392857	0.65	0.75	0.866667	leader	leader	leader
hsa-miR-4731-5p	-7.51	-9.27	-8.99	-11.3	-8.59	48	71	48	71	62	71	22	3	3	22	3	11	0.391304	0.421053	1	1	leader	leader	leader
hsa-miR-6828-3p	-7.72	-9.95	-12.24	-11.86	-9.97	103	110	92	110	92	110	12	5	5	16	5	16	0.388889	0.636364	1	1	elsewhere	elsewhere	elsewhere
hsa-miR-6780a-3p	-7.85	-8.5	-11.71	-10.77	-9.35333	25	43	25	32	25	43	20	4	13	20	4	20	0.388889	0.4375	1	1	leader	leader	leader
hsa-miR-6769b-3p	-7.59	-11.25	-12.41	-11.38	-10.4167	25	32	14	32	14	32	9	2	2	19	2	19	0.388889	0.411765	1	1	leader	leader	leader
hsa-miR-6773-5p	NA	-8.12	-9.63	-9.32	-8.875	NA	NA	58	65	47	65	NA	NA	4	11	4	21	0.388889	0.411765	0.388889	0.411765	NA	leader	leader
hsa-miR-4717-3p	-10.21	-12.41	-13.18	-15.03	-11.9333	162	169	153	169	151	169	9	2	2	21	2	19	0.388889	0.368421	0.888889	0.894737	elsewhere	elsewhere	elsewhere
hsa-miR-1908-3p	-7.55	-10.76	-9.02	-10.47	-9.11	68	81	68	73	68	74	17	2	12	17	11	17	0.384615	0.333333	0.833333	0.833333	leader	leader	leader
hsa-miR-572	-9.77	-12.89	-11.07	-8.6	-11.2433	62	88	62	73	62	72	18	1	6	18	2	18	0.384615	0.705882	0.909091	0.941176	leader	leader	leader
hsa-miR-101-3p	-3.09	-5.32	-5.85	-5.86	-4.75333	82	92	86	91	79	92	18	6	7	12	6	20	0.384615	0.357143	0.769231	0.857143	elsewhere	elsewhere	elsewhere
hsa-miR-4519	NA	-8.32	-11.14	-11.68	-9.73	NA	NA	125	130	125	138	NA	NA	12	17	7	17	0.384615	0.5	0.384615	0.5	NA	elsewhere	elsewhere
hsa-miR-6504-5p	-4.17	-8.2	-11.12	-10.32	-7.83	85	93	83	104	83	103	11	3	1	19	2	19	0.380952	0.444444	0.952381	0.944444	elsewhere	elsewhere	elsewhere
hsa-miR-4441	-5.92	-8.12	-6.07	-8.51	-6.70333	1	8	1	17	2	17	15	8	1	15	1	13	0.375	0.357143	0.9375	0.857143	elsewhere	leader	leader
hsa-miR-4720-3p	-4.72	-6.47	-6.27	-7.29	-5.82	73	79	73	84	68	84	14	8	2	14	2	19	0.375	0.352941	0.6875	0.705882	leader	leader	leader
hsa-miR-4769-3p	-11.1	-12.86	-13.81	-13.89	-12.59	26	42	26	32	26	33	15	1	9	15	8	15	0.375	0.428571	0.857143	0.857143	leader	leader	leader
hsa-miR-6854-5p	-5.58	-6.97	-6.56	-8.6	-6.37	148	155	148	155	149	164	24	17	17	24	8	23	0.375	0.375	1	1	elsewhere	elsewhere	elsewhere
hsa-miR-1910-5p	NA	-10.15	-9.94	-10.82	-10.045	NA	NA	61	77	68	85	NA	NA	8	21	2	19	0.375	0.578947	0.375	0.578947	NA	leader	leader
hsa-miR-4526	NA	-6.73	-8.39	-8.2	-7.56	NA	NA	108	130	120	135	NA	NA	10	22	5	19	0.37037	0.529412	0.37037	0.529412	NA	elsewhere	elsewhere
hsa-miR-411-3p	NA	-7.61	-7.8	-7.39	-7.705	NA	NA	77	89	82	96	NA	NA	3	14	3	18	0.368421	0.733333	0.368421	0.733333	NA	elsewhere	elsewhere
hsa-miR-142-5p	-8.12	-9.97	-8.88	-11.82	-8.99	150	161	150	169	151	158	21	10	1	21	13	20	0.368421	0.35	0.636364	0.636364	elsewhere	elsewhere	elsewhere
hsa-miR-3942-3p	-5.94	-7.67	-9.02	-8.88	-7.54333	151	158	151	158	151	170	19	12	12	19	3	19	0.368421	0.4375	1	1	elsewhere	elsewhere	elsewhere
hsa-miR-6834-5p	-6.52	-10.38	-10.82	-13.56	-9.24	47	58	47	69	50	69	21	1	1	21	1	19	0.363636	0.9	0.863636	1	leader	leader	leader
hsa-miR-3170	-7.96	-10.24	-11.16	-12.11	-9.78667	123	131	109	131	110	131	10	2	2	22	2	21	0.363636	0.4	0.954545	0.95	elsewhere	elsewhere	elsewhere
hsa-miR-3690	NA	-7.86	-7.54	-7.88	-7.7	NA	NA	97	105	83	105	NA	NA	8	15	8	19	0.363636	0.636364	0.363636	0.636364	NA	elsewhere	elsewhere
hsa-miR-5590-5p	NA	-4.25	-5.16	-4.97	-4.705	NA	NA	132	137	123	137	NA	NA	6	11	6	18	0.357143	0.416667	0.357143	0.416667	NA	elsewhere	elsewhere
hsa-miR-337-3p	-3.37	-9.11	-9.52	-9.15	-7.33333	26	32	18	31	18	31	20	14	1	14	1	13	0.357143	0	1	0.923077	leader	leader	leader
hsa-miR-1255b-5p	-5.46	-8.82	-11.28	-11.51	-8.52	50	56	46	60	43	60	19	13	1	21	1	20	0.352941	0.3	0.823529	0.95	leader	leader	leader
hsa-miR-5579-5p	-8.53	-9.69	-12.18	-10.4	-10.1333	70	79	70	76	62	79	11	2	5	11	2	18	0.352941	0.375	0.666667	0.666667	leader	leader	leader
hsa-miR-203a-3p	-2.31	-5.66	-7.46	-7.11	-5.14333	49	55	49	58	41	58	9	3	1	9	1	16	0.352941	0.4	0.666667	0.75	leader	leader	leader
hsa-miR-10398-3p	NA	-4.48	-5.55	-7.81	-5.015	NA	NA	58	64	47	64	NA	NA	1	6	1	14	0.352941	0.384615	0.352941	0.384615	NA	leader	leader
hsa-miR-297	-3.21	-5.35	-7.37	-4.68	-5.31	83	100	83	89	83	100	20	3	8	14	3	20	0.352941	0.352941	1	1	elsewhere	elsewhere	elsewhere
hsa-miR-33b-3p	-4.71	-7.99	-8.49	-9.65	-7.06333	58	67	58	64	50	67	11	3	5	11	3	16	0.352941	0.461538	0.666667	0.75	leader	leader	leader
hsa-let-7g-5p	-6.01	-8.7	-9.12	-8.11	-7.94333	101	115	109	115	98	115	17	3	3	9	3	19	0.352941	0.375	0.823529	0.875	elsewhere	elsewhere	elsewhere
hsa-miR-653-3p	-5.13	-7.51	-8.42	-8.83	-7.02	88	94	88	94	77	94	7	1	1	7	1	17	0.352941	0.375	1	1	elsewhere	elsewhere	elsewhere
hsa-miR-4720-5p	-7.04	-11.41	-12.36	-12.67	-10.27	97	104	97	104	84	104	8	1	1	8	1	17	0.35	0.4375	1	1	elsewhere	elsewhere	elsewhere
hsa-miR-4745-3p	NA	-9.15	-12.41	-12.57	-10.78	NA	NA	58	65	46	66	NA	NA	2	8	1	21	0.35	0.3	0.35	0.3	NA	leader	leader
hsa-miR-4280	-4.25	-8.04	-8.46	-6.98	-6.91667	106	113	106	115	95	115	12	5	2	12	2	20	0.35	0.388889	0.777778	0.7	elsewhere	elsewhere	elsewhere
hsa-miR-3115	-5.6	-8.1	-9.68	-9.31	-7.79333	162	168	152	168	150	168	7	1	1	14	1	15	0.333333	0.428571	0.888889	0.928571	elsewhere	elsewhere	elsewhere
hsa-miR-10396b-3p	NA	-8.66	-7.9	-8.44	-8.28	NA	NA	59	64	62	65	NA	NA	9	15	1	3	0.333333	0	0.333333	0	NA	leader	leader
hsa-miR-10396a-3p	NA	-8.69	-7.97	-9.25	-8.33	NA	NA	59	64	62	65	NA	NA	9	15	1	3	0.333333	0	0.333333	0	NA	leader	leader
hsa-miR-1207-5p	-5.26	-7.68	-8	-10.23	-6.98	177	185	161	185	171	185	14	6	6	21	6	20	0.333333	0.533333	0.583333	0.933333	elsewhere	elsewhere	elsewhere
hsa-miR-3622b-3p	NA	-13.3	-10.66	-13.66	-11.98	NA	NA	61	73	65	85	NA	NA	10	20	2	17	0.333333	0.388889	0.333333	0.388889	NA	leader	leader
hsa-miR-3180-5p	-6.79	-11.27	-9.2	-9.59	-9.08667	59	74	68	73	60	74	25	10	11	16	10	24	0.333333	0.333333	0.933333	0.933333	leader	leader	leader
hsa-miR-4491	-6.13	-7.49	-9.73	-9.26	-7.78333	43	53	47	53	35	53	13	1	1	7	1	20	0.333333	0.315789	0.6	0.631579	leader	leader	leader
hsa-miR-6866-3p	-8.36	-9.65	-11.55	-11.44	-9.85333	28	43	29	34	28	43	20	6	14	19	6	20	0.333333	0.357143	1	1	leader	leader	leader
hsa-miR-636	-5.43	-12.24	-14.28	-13.23	-10.65	62	77	68	89	68	89	19	1	1	22	1	21	0.333333	0.857143	1	0.952381	leader	leader	leader
hsa-miR-335-3p	-8.66	-9.1	-12.48	-11.99	-10.08	184	202	184	190	184	202	20	1	14	20	1	19	0.333333	0.263158	1	0.947368	elsewhere	elsewhere	elsewhere
hsa-miR-34c-3p	NA	-6.87	-7.06	-8.72	-6.965	NA	NA	62	71	62	65	NA	NA	10	19	16	19	0.333333	0.333333	0.333333	0.333333	NA	leader	leader
hsa-miR-1199-5p	NA	-8.66	-7.64	-7.12	-8.15	NA	NA	62	71	62	65	NA	NA	8	14	11	14	0.333333	0.5	0.333333	0.5	NA	leader	leader
hsa-miR-6822-3p	-13.74	-15.49	-10.57	-18.76	-13.2667	98	128	98	115	105	128	24	2	1	24	2	18	0.333333	0.695652	0.766667	0.956522	elsewhere	elsewhere	elsewhere
hsa-miR-12115	-3.53	-8.27	-5.51	-8	-5.77	107	115	107	131	107	115	22	14	1	22	14	22	0.333333	0.380952	1	1	elsewhere	elsewhere	elsewhere
hsa-miR-27a-5p	-6.88	-8.78	-9.69	-11.23	-8.45	124	130	124	130	112	130	7	1	1	7	1	20	0.333333	0.315789	1	1	elsewhere	elsewhere	elsewhere
hsa-miR-1468-3p	NA	-3.96	-5.98	-5.78	-4.97	NA	NA	163	169	163	181	NA	NA	12	18	1	17	0.333333	0.294118	0.333333	0.294118	NA	elsewhere	elsewhere
hsa-miR-6085	-6.35	-14.44	-14.02	-15.53	-11.6033	154	185	154	168	154	164	18	1	6	18	9	18	0.322581	0.529412	0.714286	0.75	elsewhere	elsewhere	elsewhere
hsa-miR-1265	-7.61	-9.51	-11.01	-10.9	-9.37667	46	55	30	54	34	55	11	2	3	19	2	15	0.32	0.470588	0.8	0.705882	leader	leader	leader
hsa-miR-937-5p	-9.33	-10.53	-14.88	-13.89	-11.58	50	67	42	58	42	58	19	1	1	18	1	17	0.32	0.888889	1	0.944444	leader	leader	leader
hsa-miR-181a-2-3p	-10.42	-12.63	-13.62	-15.58	-12.2233	85	95	85	95	73	92	21	11	11	21	3	21	0.318182	0.555556	1	1	elsewhere	elsewhere	leader
hsa-miR-4524a-3p	-3.21	-4.77	-4.26	-5.12	-4.08	149	158	149	168	149	155	21	8	5	21	15	21	0.315789	0.375	0.666667	0.8125	elsewhere	elsewhere	elsewhere
hsa-miR-4712-3p	-5.66	-6.98	-8.47	-8.34	-7.03667	85	92	85	92	86	104	21	14	14	21	10	20	0.315789	0.545455	1	1	elsewhere	elsewhere	elsewhere
hsa-miR-3614-3p	-5.2	-6.87	-10.1	-8.89	-7.39	56	63	56	62	45	64	19	12	13	19	3	19	0.315789	0.375	0.857143	0.857143	leader	leader	leader
hsa-miR-3611	-2.51	-3.49	-5.2	-5.5	-3.73333	52	58	52	58	39	58	9	3	3	9	3	20	0.315789	0.352941	1	1	leader	leader	leader
hsa-miR-19a-5p	-3.97	-6.18	-6.03	-7.86	-5.39333	151	157	151	170	151	157	21	15	5	21	15	21	0.315789	0.375	1	1	elsewhere	elsewhere	elsewhere
hsa-miR-4423-3p	-4.36	-7.94	-7.92	-7.05	-6.74	98	117	111	117	98	117	17	1	1	7	1	16	0.315789	0.375	1	0.9375	elsewhere	elsewhere	elsewhere
hsa-miR-210-3p	-3.38	-9.22	-10.84	-9.51	-7.81333	62	90	55	73	56	73	20	1	1	22	1	20	0.314286	0.904762	0.944444	1	leader	leader	leader
hsa-miR-6809-3p	-8.61	-9.6	-11.93	-11.42	-10.0467	27	43	27	32	27	43	18	4	14	19	4	18	0.3125	0.266667	1	1	leader	leader	leader
hsa-miR-4262	NA	-5.93	-6.86	-7.88	-6.395	NA	NA	81	86	70	86	NA	NA	2	7	2	16	0.3125	0.357143	0.3125	0.357143	NA	elsewhere	leader
hsa-miR-532-3p	NA	-11.38	-11.79	-11.84	-11.585	NA	NA	27	32	16	32	NA	NA	1	6	1	9	0.3125	0.625	0.3125	0.625	NA	leader	leader
hsa-miR-4689	-7.08	-11.84	-14.72	-13.6	-11.2133	160	166	156	168	156	176	20	14	9	21	1	20	0.3	0.3	0.6	0.55	elsewhere	elsewhere	elsewhere
hsa-miR-412-3p	NA	-6.78	-8.35	-7.67	-7.565	NA	NA	99	105	89	109	NA	NA	13	20	2	17	0.3	0.222222	0.3	0.222222	NA	elsewhere	elsewhere
hsa-miR-6871-5p	-9.94	-11.37	-15.42	-15.11	-12.2433	42	48	42	62	42	59	20	14	1	20	4	20	0.3	0.315789	0.85	0.842105	leader	leader	leader
hsa-miR-7161-3p	-2.5	-11.35	-10.04	-9.35	-7.96333	98	112	104	125	104	114	19	1	5	25	16	25	0.296296	0.125	0.5	0.583333	elsewhere	elsewhere	elsewhere
hsa-miR-5694	-4.08	-7.52	-7.52	-8.07	-6.37333	156	173	162	167	162	167	16	2	6	11	6	11	0.294118	0.357143	1	1	elsewhere	elsewhere	elsewhere
hsa-miR-1297	-6.58	-6.65	-9.51	-10.83	-7.58	22	39	33	38	28	39	17	1	2	7	1	11	0.294118	0.3125	0.647059	0.625	leader	leader	leader
hsa-miR-3169	-5.02	-6.52	-8.34	-7.66	-6.62667	68	80	63	73	63	74	16	4	6	16	5	16	0.294118	0.833333	0.909091	0.916667	leader	leader	leader
hsa-miR-6775-3p	-7.78	-9.46	-10.49	-11.76	-9.24333	28	45	29	34	28	45	14	2	8	13	2	14	0.294118	0.416667	1	1	leader	leader	leader
hsa-miR-6779-3p	-10.99	-12.26	-14.33	-13.94	-12.5267	27	44	27	32	27	44	17	3	12	17	3	17	0.294118	0.357143	1	1	leader	leader	leader
hsa-miR-6886-3p	-8.18	-9.59	-11.45	-11.16	-9.74	27	44	27	32	27	44	17	2	12	17	2	17	0.294118	0.333333	1	1	leader	leader	leader
hsa-miR-6880-3p	-10.36	-11.79	-13.67	-13.29	-11.94	27	44	27	32	27	44	17	3	12	17	3	17	0.294118	0.357143	1	1	leader	leader	leader
hsa-miR-4757-5p	-7.91	-11.29	-17.33	-13.42	-12.1767	56	76	46	65	45	65	22	2	2	21	2	22	0.290323	0.95	0.95	1	leader	leader	leader
hsa-miR-8082	-3.83	-6.73	-7.36	-6.45	-5.97333	177	183	170	183	162	183	11	5	5	16	5	13	0.285714	0.545455	0.619048	0.75	elsewhere	elsewhere	elsewhere
hsa-let-7a-5p	-6.69	-9.47	-8.07	-7.7	-8.07667	109	115	109	115	94	115	9	3	3	9	3	16	0.285714	0.461538	1	1	elsewhere	elsewhere	elsewhere
hsa-miR-6831-3p	NA	-8.2	-9.17	-9.42	-8.685	NA	NA	17	31	27	31	NA	NA	8	20	8	12	0.285714	0.333333	0.285714	0.333333	NA	leader	leader
hsa-miR-548az-3p	NA	-3.92	-4.91	-5.01	-4.415	NA	NA	89	103	89	93	NA	NA	6	16	12	16	0.285714	0.4	0.285714	0.4	NA	elsewhere	elsewhere
hsa-miR-96-3p	-3.69	-6.53	-8.36	-8.62	-6.19333	151	172	151	157	151	172	15	1	9	15	1	14	0.285714	0.357143	1	0.928571	elsewhere	elsewhere	elsewhere
hsa-miR-654-5p	-4.58	-9.65	-14.63	-11.49	-9.62	54	60	48	69	48	67	7	1	3	21	3	21	0.285714	0.2	0.904762	1	leader	leader	leader
hsa-miR-1-5p	-4.9	-6.41	-5.63	-6.42	-5.64667	13	19	14	31	13	19	7	1	6	18	1	6	0.277778	0	1	0.833333	leader	leader	leader
hsa-miR-1249-3p	-4.36	-9.1	-9.06	-9.29	-7.50667	26	44	27	32	27	32	20	3	6	11	6	11	0.277778	0.294118	1	1	leader	leader	leader
hsa-miR-6828-5p	-5.54	-6.79	-8.68	-9.61	-7.00333	179	185	163	185	164	185	7	1	1	22	1	20	0.272727	0.285714	0.954545	0.904762	elsewhere	elsewhere	elsewhere
hsa-miR-3943	-4.24	-8.35	-6.67	-10.23	-6.42	98	111	89	105	99	110	23	10	6	18	11	22	0.272727	0.411765	0.846154	0.846154	elsewhere	elsewhere	elsewhere
hsa-miR-16-1-3p	-4.38	-6.99	-8.82	-8.37	-6.73	85	91	82	104	85	104	16	10	1	20	1	15	0.272727	0.263158	0.863636	0.736842	elsewhere	elsewhere	elsewhere
hsa-let-7i-5p	-4.56	-7.62	-9.05	-6.55	-7.07667	93	115	109	115	94	115	22	3	3	9	3	21	0.272727	0.315789	0.954545	0.947368	elsewhere	elsewhere	elsewhere
hsa-miR-5192	-6.86	-8.75	-10.34	-11.64	-8.65	43	56	43	48	44	58	22	3	17	22	7	21	0.266667	0.210526	0.8	0.736842	leader	leader	leader
hsa-miR-191-5p	NA	-10.52	-8.45	-8.93	-9.485	NA	NA	108	113	98	112	NA	NA	17	22	4	19	0.266667	0.111111	0.266667	0.111111	NA	elsewhere	elsewhere
hsa-miR-4703-3p	-3.94	-6.7	-7.45	-8.01	-6.03	94	100	94	100	95	113	14	8	8	14	2	18	0.263158	0.375	1	1	elsewhere	elsewhere	elsewhere
hsa-miR-548aj-3p	NA	-5.66	-5.52	-6.37	-5.59	NA	NA	150	157	138	155	NA	NA	9	17	6	20	0.263158	0.571429	0.263158	0.571429	NA	elsewhere	elsewhere
hsa-miR-4687-5p	-9.79	-12.19	-13.93	-13.39	-11.97	27	33	27	32	14	33	13	7	8	13	7	19	0.263158	0.416667	0.833333	0.833333	leader	leader	leader
hsa-miR-331-5p	NA	-6.01	-6.71	-6.76	-6.36	NA	NA	111	116	97	116	NA	NA	2	7	2	20	0.263158	0.277778	0.263158	0.277778	NA	elsewhere	elsewhere
hsa-miR-182-3p	-5.51	-5.94	-8.4	-8.49	-6.61667	27	46	40	45	27	46	16	1	2	7	1	15	0.263158	0.333333	1	0.933333	leader	leader	leader
hsa-miR-5007-3p	-5.37	-6.96	-7.92	-9.77	-6.75	148	171	148	170	164	171	21	1	2	21	1	7	0.26087	0.25	0.956522	0.95	elsewhere	elsewhere	elsewhere
hsa-miR-96-5p	-6.13	-8.46	-8.89	-10.87	-7.82667	136	159	153	159	152	159	22	3	3	9	3	10	0.26087	0.315789	0.857143	0.857143	elsewhere	elsewhere	elsewhere
hsa-miR-668-3p	-9.58	-10.85	-12.57	-12.94	-11	70	89	62	77	68	89	18	1	1	17	1	19	0.259259	0.888889	0.904762	0.944444	leader	leader	leader
hsa-miR-6783-3p	-9.29	-12.94	-12.95	-13.5	-11.7267	98	123	114	129	115	129	21	1	6	22	6	21	0.258065	0.714286	0.933333	0.9375	elsewhere	elsewhere	elsewhere
hsa-miR-4739	-4.27	-6.06	-7.68	-9.39	-6.00333	179	185	161	185	161	185	14	8	8	21	2	21	0.25	0.315789	1	0.684211	elsewhere	elsewhere	elsewhere
hsa-miR-3622a-3p	NA	-11.76	-12.69	-12.08	-12.225	NA	NA	27	32	12	32	NA	NA	9	14	9	21	0.25	0.416667	0.25	0.416667	NA	leader	leader
hsa-miR-324-3p	-5.17	-7.58	-6.75	-7.06	-6.5	149	169	149	169	151	156	22	3	3	22	3	8	0.25	0.263158	1	1	elsewhere	elsewhere	elsewhere
hsa-miR-6721-5p	-10.5	-10.59	-10.91	-11.57	-10.6667	113	138	113	130	124	138	21	1	7	21	1	12	0.24	0.25	0.68	0.7	elsewhere	elsewhere	elsewhere
hsa-miR-6821-3p	-9.22	-12.43	-8.84	-13	-10.1633	68	74	68	86	69	89	17	11	3	17	1	15	0.238095	0.25	0.809524	0.75	leader	leader	leader
hsa-miR-4539	NA	-6.6	-8.42	-9.73	-7.51	NA	NA	112	129	125	129	NA	NA	9	22	9	13	0.235294	0.307692	0.235294	0.307692	NA	elsewhere	elsewhere
hsa-miR-1199-3p	NA	-7.42	-6.08	-9.14	-6.75	NA	NA	101	114	107	110	NA	NA	8	20	11	14	0.230769	0.25	0.230769	0.25	NA	elsewhere	elsewhere
hsa-miR-4433a-5p	NA	-8.59	-9.11	-8.89	-8.85	NA	NA	12	32	27	34	NA	NA	1	20	2	10	0.227273	0.421053	0.227273	0.421053	NA	leader	leader
hsa-miR-1287-3p	-4.65	-9.52	-10.6	-10.25	-8.25667	78	105	99	105	84	105	22	1	1	7	1	16	0.222222	0.285714	0.777778	0.714286	elsewhere	elsewhere	elsewhere
hsa-miR-193b-5p	-6.09	-8.44	-7.74	-9.45	-7.42333	112	130	112	130	126	130	15	2	2	15	11	15	0.222222	0.307692	1	1	elsewhere	elsewhere	elsewhere
hsa-miR-875-3p	-7.14	-8.85	-8.64	-9.07	-8.21	1	23	1	17	11	28	19	3	8	19	1	13	0.222222	0.277778	0.727273	0.6875	leader	leader	leader
hsa-miR-6887-5p	-2.78	-9.38	-10.23	-10.47	-7.46333	154	186	157	164	157	164	22	1	4	11	4	11	0.21875	0.333333	1	1	elsewhere	elsewhere	elsewhere
hsa-miR-6754-5p	-4.21	-6.86	-6.24	-8.51	-5.77	160	188	177	183	163	184	22	1	6	12	5	18	0.214286	0.285714	0.75	0.619048	elsewhere	elsewhere	elsewhere
hsa-miR-3689c	-10.54	-13.25	-7.7	-15.82	-10.4967	43	56	46	66	50	71	22	4	2	22	1	19	0.214286	0.714286	0.64	0.9	leader	leader	leader
hsa-miR-3689b-3p	-10.54	-13.25	-7.7	-15.82	-10.4967	43	56	46	66	50	71	22	4	2	22	1	19	0.214286	0.714286	0.64	0.9	leader	leader	leader
hsa-miR-3162-3p	NA	-9.47	-9.17	-9.5	-9.32	NA	NA	13	30	26	32	NA	NA	1	16	9	16	0.210526	0.466667	0.210526	0.466667	NA	leader	leader
hsa-miR-3160-5p	-12.16	-16.9	-12.27	-17.69	-13.7767	104	112	104	128	107	128	22	14	1	22	1	18	0.208333	0.190476	0.875	0.809524	elsewhere	elsewhere	elsewhere
hsa-miR-512-5p	NA	-8.65	-6.46	-8.94	-7.555	NA	NA	105	126	121	130	NA	NA	3	23	13	22	0.2	0.45	0.2	0.45	NA	elsewhere	elsewhere
hsa-miR-6126	-4.17	-12.93	-16.87	-16.22	-11.3233	44	58	52	69	53	69	15	1	1	18	1	16	0.2	0.823529	0.941176	0.933333	leader	leader	leader
hsa-miR-7109-5p	NA	-6.11	-6.13	-7.96	-6.12	NA	NA	150	164	161	165	NA	NA	5	21	2	6	0.2	0.0526316	0.2	0.0526316	NA	elsewhere	elsewhere
hsa-miR-6826-5p	-3.99	-6.7	-9.46	-10.57	-6.71667	53	59	44	56	44	56	20	14	7	18	7	18	0.2	0.307692	1	1	leader	leader	leader
hsa-miR-148b-3p	-4.4	-5.5	-5.14	-7.04	-5.01333	68	88	83	88	83	93	22	4	4	9	1	8	0.2	0.190476	0.5	0.5	leader	elsewhere	elsewhere
hsa-miR-1915-3p	NA	-6.97	-6.72	-7.09	-6.845	NA	NA	109	130	126	130	NA	NA	5	17	5	9	0.190476	0.333333	0.190476	0.333333	NA	elsewhere	elsewhere
hsa-miR-4436b-5p	NA	-10.09	-10.27	-11.04	-10.18	NA	NA	61	73	68	88	NA	NA	7	19	1	20	0.185185	0.631579	0.185185	0.631579	NA	leader	leader
hsa-miR-4428	NA	-7.79	-7.65	-11.04	-7.72	NA	NA	163	168	164	185	NA	NA	14	19	2	18	0.181818	0.235294	0.181818	0.235294	NA	elsewhere	elsewhere
hsa-miR-125a-3p	-6.79	-8.32	-10.67	-8.12	-8.59333	31	48	31	48	43	59	22	4	4	22	4	21	0.178571	0.944444	1	1	leader	leader	leader
hsa-miR-939-5p	-7.38	-10.34	-9.57	-11.3	-9.09667	158	186	159	164	159	165	24	1	18	23	17	23	0.178571	0.217391	0.833333	0.833333	elsewhere	elsewhere	elsewhere
hsa-miR-6745	-7.65	-9.76	-13.12	-12.91	-10.1767	46	59	31	51	43	59	15	3	1	17	3	20	0.178571	0.631579	0.8125	0.75	leader	leader	leader
hsa-miR-5187-3p	-5.24	-7.31	-8.16	-8.69	-6.90333	26	33	26	32	29	43	14	7	8	14	9	19	0.176471	0.416667	0.857143	0.857143	leader	leader	leader
hsa-miR-4713-5p	-7.12	-9.54	-9.77	-10.96	-8.81	103	109	103	126	105	126	7	1	1	21	1	20	0.173913	0.3	0.913043	0.95	elsewhere	elsewhere	elsewhere
hsa-miR-7852-3p	-1.93	-9.13	-10.7	-9.71	-7.25333	109	120	96	113	96	113	11	1	4	21	4	21	0.166667	0.35	1	1	elsewhere	elsewhere	elsewhere
hsa-miR-4764-3p	-5.65	-10.11	-9.98	-9.15	-8.58	27	38	14	31	14	31	12	1	5	16	5	16	0.166667	0.466667	1	1	leader	leader	leader
hsa-miR-2276-3p	NA	-5.3	-5.48	-6.2	-5.39	NA	NA	64	69	63	65	NA	NA	17	22	16	18	0.166667	0.166667	0.166667	0.166667	NA	leader	leader
hsa-miR-6763-5p	-8.33	-11.28	-12.2	-13.7	-10.6033	160	187	156	165	156	165	18	1	2	12	2	12	0.16129	0.588235	1	1	elsewhere	elsewhere	elsewhere
hsa-miR-6833-5p	-8.03	-10.87	-14.74	-13.23	-11.2133	44	56	52	69	52	69	17	6	1	21	1	20	0.16	0.55	1	0.95	leader	leader	leader
hsa-miR-3131	-4.91	-7.03	-7.94	-9.48	-6.62667	53	59	53	59	40	56	16	10	10	16	3	22	0.157895	0.315789	1	1	leader	leader	leader
hsa-miR-548as-3p	NA	-3.85	-4.58	-4.75	-4.215	NA	NA	92	105	103	105	NA	NA	6	20	6	8	0.153846	0.142857	0.153846	0.142857	NA	elsewhere	elsewhere
hsa-miR-410-5p	-4.39	-8.69	-11.89	-11.06	-8.32333	31	48	22	35	22	36	20	2	2	15	1	14	0.153846	0.631579	0.928571	0.857143	leader	leader	leader
hsa-miR-504-3p	-9.14	-9.9	-11.74	-11.33	-10.26	124	138	105	129	124	138	20	6	1	21	6	20	0.151515	0.7	1	1	elsewhere	elsewhere	elsewhere
hsa-miR-421	-4.93	-8.37	-11.2	-11.04	-8.16667	134	146	126	137	126	137	23	11	7	21	7	21	0.15	0.625	1	1	elsewhere	elsewhere	elsewhere
hsa-miR-191-3p	-6.92	-10.32	-12.09	-11.94	-9.77667	70	87	59	74	59	74	21	3	1	17	1	16	0.142857	0.65	1	0.9375	leader	leader	leader
hsa-miR-4711-5p	NA	-6.48	-7.9	-8.06	-7.19	NA	NA	62	69	48	65	NA	NA	2	11	8	21	0.142857	0.157895	0.142857	0.157895	NA	leader	leader
hsa-miR-9718	-9.42	-10.69	-9.54	-12.12	-9.88333	43	71	46	70	44	50	20	1	2	20	13	19	0.142857	0.315789	0.857143	0.947368	leader	leader	leader
hsa-miR-6790-3p	NA	-10.96	-11.62	-11.03	-11.29	NA	NA	60	77	55	63	NA	NA	1	18	4	12	0.136364	0.470588	0.136364	0.470588	NA	leader	leader
hsa-miR-451b	NA	-4.73	-4.67	-5.74	-4.7	NA	NA	151	156	155	159	NA	NA	13	18	1	4	0.125	0	0.125	0	NA	elsewhere	elsewhere
hsa-miR-599	-0.19	-6.44	-6.71	-6.75	-4.44667	73	79	77	89	77	90	7	1	3	16	2	16	0.117647	0.266667	0.923077	0.928571	leader	elsewhere	elsewhere
hsa-miR-548ay-3p	NA	-7.42	-7.7	-6.94	-7.56	NA	NA	68	86	60	71	NA	NA	5	21	6	17	0.115385	0.6875	0.115385	0.6875	NA	leader	leader
hsa-miR-3151-5p	-8.35	-11.59	-12.99	-12.76	-10.9767	47	59	33	50	34	50	13	1	2	21	2	20	0.115385	0.55	0.941176	0.947368	leader	leader	leader
hsa-miR-6842-3p	-10.49	-13.22	-6.83	-13.54	-10.18	68	94	68	84	81	94	20	1	4	20	1	11	0.115385	0.368421	0.615385	0.842105	leader	leader	elsewhere
hsa-miR-1914-5p	NA	-10.43	-9.84	-10.17	-10.135	NA	NA	62	73	70	90	NA	NA	3	14	3	20	0.107143	0.647059	0.107143	0.647059	NA	leader	leader
hsa-miR-665	NA	-3.17	-0.26	-5.62	-1.715	NA	NA	102	121	103	105	NA	NA	2	20	17	19	0.105263	0.111111	0.105263	0.111111	NA	elsewhere	elsewhere
hsa-miR-4796-5p	-6.57	-9.41	-9.15	-9.46	-8.37667	68	79	77	87	77	87	14	2	5	15	5	15	0.105263	0.692308	1	1	leader	elsewhere	elsewhere
hsa-miR-138-1-3p	NA	-8.78	-5.64	-12.36	-7.21	NA	NA	126	137	134	155	NA	NA	12	21	1	14	0.103448	0.1	0.103448	0.1	NA	elsewhere	elsewhere
hsa-miR-6771-3p	NA	-7.8	-7.01	-7.63	-7.405	NA	NA	14	29	27	34	NA	NA	6	19	10	17	0.1	0.538462	0.1	0.538462	NA	leader	leader
hsa-miR-3186-5p	-9.61	-11.07	-10.48	-13.83	-10.3867	62	77	61	72	47	65	21	5	11	22	3	19	0.1	0.421053	0.625	0.777778	leader	leader	leader
hsa-miR-6804-5p	-3.73	-5.13	-8.16	-7.23	-5.67333	45	57	55	65	45	57	18	1	5	19	1	17	0.1	0.666667	1	0.941176	leader	leader	leader
hsa-miR-4746-5p	NA	-4.59	-6.1	-5.92	-5.345	NA	NA	31	37	27	32	NA	NA	1	7	1	7	0.1	1	0.1	1	NA	leader	leader
hsa-miR-513c-5p	-6.73	-7.67	-9.43	-9.28	-7.94333	190	197	176	192	176	192	20	13	1	15	1	14	0.0952381	0.0526316	1	0.928571	elsewhere	elsewhere	elsewhere
hsa-miR-3180-3p	NA	-12.56	-12.93	-12.49	-12.745	NA	NA	112	131	99	115	NA	NA	1	21	3	21	0.09375	0.9	0.09375	0.9	NA	elsewhere	elsewhere
hsa-miR-3977	-6.1	-7.97	-9.77	-10.13	-7.94667	66	76	74	84	74	88	12	1	3	13	1	12	0.0909091	0.75	0.714286	1	leader	leader	leader
hsa-miR-4658	-8.66	-10.68	-14.12	-12.43	-11.1533	47	56	54	69	54	69	10	1	5	22	5	22	0.0909091	0.238095	1	1	leader	leader	leader
hsa-miR-6090	-4.41	-9.14	-10.11	-10.27	-7.88667	161	185	154	164	151	164	18	1	1	14	1	13	0.0882353	0.705882	0.769231	0.923077	elsewhere	elsewhere	elsewhere
hsa-miR-3678-3p	-4.23	-7.31	-8.39	-6.85	-6.64333	80	100	69	87	84	103	21	3	2	21	1	15	0.0882353	0.6	0.695652	0.947368	elsewhere	leader	elsewhere
hsa-miR-4294	NA	-7.89	-7.95	-9.6	-7.92	NA	NA	151	163	161	174	NA	NA	1	10	2	16	0.0869565	0.533333	0.0869565	0.533333	NA	elsewhere	elsewhere
hsa-miR-873-3p	NA	-4	-5.05	-6.09	-4.525	NA	NA	160	183	161	163	NA	NA	1	22	19	21	0.0869565	0.0952381	0.0869565	0.0952381	NA	elsewhere	elsewhere
hsa-miR-5002-5p	-4.44	-7.89	-9.32	-9.16	-7.21667	60	84	81	95	81	95	21	2	7	21	7	21	0.0857143	0.736842	1	1	leader	elsewhere	elsewhere
hsa-miR-371b-3p	-2.03	-6.01	-8.24	-8.2	-5.42667	31	39	27	32	27	36	23	15	6	10	1	9	0.0833333	0	0.555556	0.333333	leader	leader	leader
hsa-miR-448	-8.05	-8.43	-10.4	-9.78	-8.96	118	139	103	123	120	139	22	1	1	20	1	18	0.0833333	0.809524	0.904762	0.904762	elsewhere	elsewhere	elsewhere
hsa-miR-3177-3p	-6.77	-12.86	-14.37	-14.89	-11.3333	132	157	154	169	154	169	21	2	8	19	8	19	0.0810811	0.578947	1	1	elsewhere	elsewhere	elsewhere
hsa-miR-5787	-3.46	-9.57	-6.66	-11.29	-6.56333	179	185	160	181	163	182	20	14	2	17	1	15	0.08	0.0526316	0.818182	0.8125	elsewhere	elsewhere	elsewhere
hsa-miR-5088-3p	-7.33	-8.85	-8.51	-10.7	-8.23	107	126	107	126	100	109	20	5	5	20	5	14	0.0769231	0.6	1	1	elsewhere	elsewhere	elsewhere
hsa-miR-7106-5p	-4.96	-9.14	-9.68	-10.71	-7.92667	162	186	159	164	160	164	20	1	9	14	9	13	0.0740741	0.210526	0.8	0.8	elsewhere	elsewhere	elsewhere
hsa-miR-3621	NA	-8.72	-10.35	-12.42	-9.535	NA	NA	68	85	57	70	NA	NA	1	17	1	12	0.0714286	0.6875	0.0714286	0.6875	NA	leader	leader
hsa-miR-6726-5p	-5.8	-9.22	-10.12	-10.53	-8.38	163	184	155	168	155	165	20	2	6	18	8	18	0.0689655	0.555556	0.769231	0.833333	elsewhere	elsewhere	elsewhere
hsa-miR-374c-3p	-7.04	-10.72	-9.28	-10.63	-9.01333	72	92	90	104	72	92	18	1	3	20	1	17	0.0625	0.736842	1	0.941176	leader	elsewhere	leader
hsa-miR-5087	-11.04	-13.35	-9.57	-12.76	-11.32	97	113	97	113	111	129	22	7	7	22	1	20	0.0625	0.619048	1	1	elsewhere	elsewhere	elsewhere
hsa-miR-6841-3p	NA	-6.7	-5.71	-6.26	-6.205	NA	NA	90	104	103	106	NA	NA	2	15	15	18	0.0625	0	0.0625	0	NA	elsewhere	elsewhere
hsa-miR-1256	-6.96	-12	-12.72	-12.13	-10.56	82	101	99	115	99	115	18	2	1	21	1	20	0.0606061	0.8	1	0.95	elsewhere	elsewhere	elsewhere
hsa-let-7b-5p	-10.42	-11.52	-14.9	-13.95	-12.28	63	76	62	80	46	65	21	8	4	22	4	21	0.0588235	0.722222	0.722222	0.944444	leader	leader	leader
hsa-miR-3917	NA	-8.29	-9.52	-9.27	-8.905	NA	NA	47	62	44	48	NA	NA	2	19	15	19	0.0555556	0.235294	0.0555556	0.235294	NA	leader	leader
hsa-miR-3918	NA	-8.1	-10.63	-9.09	-9.365	NA	NA	64	71	52	65	NA	NA	7	16	5	19	0.0526316	0.642857	0.0526316	0.642857	NA	leader	leader
hsa-miR-492	NA	-7.27	-8.37	-7.99	-7.82	NA	NA	64	71	51	65	NA	NA	6	12	2	19	0.05	0.352941	0.05	0.352941	NA	leader	leader
hsa-miR-641	-4.52	-7.94	-9.14	-9.49	-7.2	167	175	154	168	154	168	21	13	5	21	5	21	0.047619	0.5	1	1	elsewhere	elsewhere	elsewhere
hsa-miR-6742-3p	NA	-6.28	-6.38	-7.21	-6.33	NA	NA	89	104	103	111	NA	NA	2	16	6	14	0.0454545	0.571429	0.0454545	0.571429	NA	elsewhere	elsewhere
hsa-miR-202-3p	-8.89	-11.71	-6.6	-14.67	-9.06667	162	168	162	183	167	184	18	12	2	18	1	14	0.0454545	0.117647	0.727273	0.705882	elsewhere	elsewhere	elsewhere
hsa-miR-1183	-13.76	-14.75	-16.69	-17.54	-15.0667	63	92	47	71	43	65	26	1	3	25	8	26	0.0408163	0.68	0.642857	0.88	leader	leader	leader
hsa-miR-3915	-4.55	-7.18	-10.44	-10.12	-7.39	60	66	46	61	41	61	19	13	1	16	1	18	0.04	0.166667	0.75	0.882353	leader	leader	leader
hsa-miR-4651	-7.5	-10.89	-12.73	-13.96	-10.3733	47	59	34	48	44	59	19	8	4	19	4	18	0.04	0.666667	0.8	0.933333	leader	leader	leader
hsa-miR-4479	-6.91	-11.67	-12.53	-12.35	-10.37	69	85	62	70	58	70	17	1	1	9	1	16	0.037037	0.5	0.666667	0.9375	leader	leader	leader
hsa-miR-452-5p	-3.31	-4.39	-4.93	-5.68	-4.21	90	96	88	107	79	91	10	4	3	21	2	16	0.0357143	0.315789	0.315789	0.684211	elsewhere	elsewhere	elsewhere
hsa-miR-3074-3p	-4.7	-8.18	-8.19	-7.2	-7.02333	111	127	107	112	98	112	19	8	6	11	6	19	0.0344828	0.230769	0.357143	0.846154	elsewhere	elsewhere	elsewhere
hsa-miR-181b-5p	-5.38	-6.9	-8.62	-9.46	-6.96667	54	64	63	86	54	64	22	11	2	23	11	22	0.03125	0.52381	1	1	leader	leader	leader
hsa-miR-450a-1-3p	-5.41	-6.98	-10.26	-8.6	-7.55	132	152	132	152	115	133	20	1	1	20	1	20	0.027027	1	1	1	elsewhere	elsewhere	elsewhere
hsa-miR-6738-3p	-8.46	-11.16	-14.13	-12.52	-11.25	70	90	89	108	89	109	21	4	3	19	2	19	0.025641	0.789474	0.95	0.941176	leader	elsewhere	elsewhere
hsa-miR-485-5p	-6.23	-11.56	-15.18	-13.95	-10.99	177	184	54	69	54	69	8	1	5	19	5	19	0	0.166667	1	1	elsewhere	leader	leader
hsa-miR-3166	-3.09	-8.47	-8.15	-8.77	-6.57	148	169	61	66	61	66	19	1	17	22	17	22	0	0.0952381	1	1	elsewhere	leader	leader
hsa-miR-432-3p	-9.83	-12.11	-12.94	-12.92	-11.6267	116	128	31	49	116	128	19	7	2	21	7	19	0	0.631579	1	1	elsewhere	leader	elsewhere
hsa-miR-4637	-4.4	-7.05	-6.9	-6.91	-6.11667	33	39	107	113	81	91	20	14	9	16	6	16	0	0.142857	0	0.7	leader	elsewhere	elsewhere
hsa-miR-548c-3p	NA	-3.74	-4.59	-4.81	-4.165	NA	NA	68	75	166	174	NA	NA	14	22	3	11	0	0	0	0	NA	leader	elsewhere
hsa-miR-3188	-7.98	-9.54	-11.18	-11.5	-9.56667	58	74	161	183	162	184	21	5	2	23	1	21	0	0.727273	0.913043	0.863636	leader	elsewhere	elsewhere
hsa-miR-3159	-4.09	-10.08	-10.2	-10.2	-8.12333	166	175	62	69	62	69	10	1	12	20	12	20	0	0	1	1	elsewhere	leader	leader
hsa-miR-6781-3p	-5.76	-10.12	-9.99	-10.19	-8.62333	119	126	60	65	60	65	13	6	15	20	15	20	0	0	1	1	elsewhere	leader	leader
hsa-miR-518a-5p	-0.49	-4.68	-6.2	-6.33	-3.79	179	185	153	168	153	168	14	8	3	17	3	17	0	0.428571	1	1	elsewhere	elsewhere	elsewhere
hsa-miR-140-5p	-7.64	-8.91	-7.77	-8.36	-8.10667	101	113	110	130	41	47	16	3	2	22	3	9	0	0.3	0.103448	0.65	elsewhere	elsewhere	leader
hsa-miR-6855-5p	-5.3	-8.46	-9.57	-9.75	-7.77667	124	132	151	165	151	165	9	1	9	25	2	16	0	0	1	0.466667	elsewhere	elsewhere	elsewhere
hsa-miR-518e-5p	-3.64	-8.95	-9.86	-10.05	-7.48333	179	190	153	170	153	163	14	1	2	17	8	17	0	0.375	0.588235	0.75	elsewhere	elsewhere	elsewhere
hsa-miR-1178-5p	NA	-8.69	-7.01	-7.19	-7.85	NA	NA	108	115	151	163	NA	NA	3	11	3	15	0	0.666667	0	0.666667	NA	elsewhere	elsewhere
hsa-miR-532-5p	-5.43	-8.97	-10.35	-9.7	-8.25	113	127	68	87	52	64	17	4	3	22	4	18	0	0.684211	0	0.928571	elsewhere	leader	leader
hsa-miR-197-3p	NA	-8.45	-7.35	-8.86	-7.9	NA	NA	187	192	104	109	NA	NA	10	15	10	15	0	1	0	1	NA	elsewhere	elsewhere
hsa-miR-2053	-1.95	-3.93	-6.33	-7.01	-4.07	140	146	60	69	28	32	9	3	1	16	13	17	0	0	0	0.4	elsewhere	leader	leader
hsa-miR-8068	-4.37	-9.85	-14.19	-13.02	-9.47	192	199	75	96	75	96	10	3	1	19	1	18	0	0.388889	1	0.944444	elsewhere	leader	leader
hsa-miR-4536-5p	-2.19	-6.05	-5.06	-6.7	-4.43333	10	20	154	166	46	51	21	12	2	18	1	5	0	0	0	0.315789	leader	elsewhere	leader
hsa-miR-518c-5p	-5.17	-10.95	-10.25	-10.86	-8.79	179	191	153	170	153	163	15	1	1	18	9	18	0	0.352941	0.588235	0.823529	elsewhere	elsewhere	elsewhere
hsa-miR-4474-5p	NA	-5.25	-6.28	-5.55	-5.765	NA	NA	15	30	154	172	NA	NA	5	21	3	20	0	0.833333	0	0.833333	NA	leader	elsewhere
hsa-miR-548ad-3p	-2.44	-3.9	-3.17	-4.12	-3.17	135	141	68	74	103	109	22	16	14	21	15	21	0	0.625	0	0.857143	elsewhere	leader	elsewhere
hsa-miR-450b-5p	-4.96	-8.64	-10.47	-9.61	-8.02333	184	200	88	100	88	100	19	1	5	18	5	18	0	0.722222	1	1	elsewhere	elsewhere	elsewhere
hsa-miR-3688-3p	-3.53	-5.83	-7.91	-7.64	-5.75667	68	80	103	118	103	118	16	5	1	17	1	16	0	0.6875	1	0.9375	leader	elsewhere	elsewhere
hsa-miR-6722-3p	NA	-8.2	-6.06	-9.22	-7.13	NA	NA	110	130	45	48	NA	NA	4	21	12	15	0	0.176471	0	0.176471	NA	elsewhere	leader
hsa-miR-1263	-12.2	-14.62	-16.17	-15.36	-14.33	11	29	11	29	88	105	20	7	7	20	7	19	0	0.923077	1	1	leader	leader	elsewhere
hsa-miR-887-5p	-6.37	-8.23	-10	-10.17	-8.2	172	188	147	165	172	188	18	1	3	18	1	17	0	0.823529	1	0.941176	elsewhere	elsewhere	elsewhere
hsa-miR-6840-5p	NA	-6.34	-5.23	-6.93	-5.785	NA	NA	98	105	27	32	NA	NA	4	11	2	6	0	0.222222	0	0.222222	NA	elsewhere	leader
hsa-miR-625-5p	-6.64	-13.43	-14.91	-14.48	-11.66	117	130	151	164	151	164	17	3	3	16	3	16	0	0.928571	1	1	elsewhere	elsewhere	elsewhere
hsa-miR-3120-3p	NA	-4.86	-3.23	-5.42	-4.045	NA	NA	14	25	112	115	NA	NA	8	20	17	20	0	0.25	0	0.25	NA	leader	elsewhere
hsa-miR-891b	-1.73	-10.38	-11.62	-9.79	-7.91	167	173	95	113	95	113	19	13	2	21	2	21	0	0.315789	1	1	elsewhere	elsewhere	elsewhere
hsa-miR-3923	-4.86	-7.7	-4.47	-10.35	-5.67667	127	155	91	103	143	155	22	2	3	15	2	14	0	0.55	0.428571	0.846154	elsewhere	elsewhere	elsewhere
hsa-miR-139-3p	-3.04	-7.52	-10.77	-8.92	-7.11	5	19	62	70	53	68	22	6	7	13	7	22	0	0.375	0.352941	0.9375	leader	leader	leader
hsa-miR-6720-3p	NA	-4.94	-7.02	-5.76	-5.98	NA	NA	57	77	88	104	NA	NA	1	19	5	17	0	0.666667	0	0.666667	NA	leader	elsewhere
hsa-miR-4652-3p	-2.75	-8.03	-11.15	-10.65	-7.31	173	179	27	44	27	44	10	4	1	18	1	17	0	0.352941	1	0.941176	elsewhere	leader	leader
hsa-miR-27b-3p	-8.65	-10.79	-10.95	-13.29	-10.13	28	47	151	170	30	47	21	7	2	21	7	19	0	0.631579	0.894737	0.857143	leader	elsewhere	leader
hsa-miR-6871-3p	-4.71	-5.26	-3.99	-8.95	-4.65333	41	47	102	112	103	107	16	10	1	9	14	18	0	0	0.4	0.25	leader	elsewhere	elsewhere
hsa-miR-1205	-5.59	-8.85	-6.61	-7.06	-7.01667	89	100	89	104	124	130	15	4	1	15	6	12	0	0.428571	0.733333	0.785714	elsewhere	elsewhere	elsewhere
hsa-miR-7109-3p	-7.93	-10.26	-12.95	-12.78	-10.38	103	111	103	111	25	37	12	3	3	12	1	12	0	0.818182	1	1	elsewhere	elsewhere	leader
hsa-miR-378f	NA	-4.2	-4.37	-6.87	-4.285	NA	NA	79	84	58	66	NA	NA	6	11	3	11	0	0.625	0	0.625	NA	elsewhere	leader
hsa-miR-628-3p	-5.75	-10.54	-7.07	-12.06	-7.78667	79	104	59	67	84	103	21	1	11	20	2	20	0	0.45	0.76	0.9	elsewhere	leader	elsewhere
hsa-miR-26a-5p	-7.93	-10	-10.24	-10.66	-9.39	28	39	112	122	23	39	12	1	10	21	1	16	0	0.1	0.6875	0.733333	leader	elsewhere	leader
hsa-miR-520e-5p	-4.25	-7.99	-8.21	-8.4	-6.81667	107	113	106	113	179	190	19	13	13	21	1	13	0	0	0.857143	0.75	elsewhere	elsewhere	elsewhere
hsa-miR-4312	-8.45	-11.67	-13.01	-13.78	-11.0433	59	65	59	65	28	45	7	1	1	7	1	17	0	0.375	1	1	leader	leader	leader
hsa-miR-6780b-5p	-4.29	-13.71	-15.16	-15.12	-11.0533	95	113	151	165	151	165	19	2	1	15	1	14	0	0.666667	1	0.928571	elsewhere	elsewhere	elsewhere
hsa-miR-4508	NA	-7.74	-8.47	-10.68	-8.105	NA	NA	154	164	56	69	NA	NA	3	14	1	12	0	0.692308	0	0.692308	NA	elsewhere	leader
hsa-miR-409-3p	-10.88	-12.06	-13.48	-13.48	-12.14	11	25	54	62	54	62	16	2	9	17	9	17	0	0.466667	1	1	leader	leader	leader
hsa-miR-541-3p	-4.31	-7.98	-9.88	-10.13	-7.39	47	60	111	117	44	49	19	1	3	9	1	5	0	0.111111	0.125	0.333333	leader	elsewhere	leader
hsa-miR-3672	-0.89	-4.52	-4.19	-4.56	-3.2	115	121	81	86	81	89	14	8	4	9	2	9	0	0.0833333	0.625	0.714286	elsewhere	elsewhere	elsewhere
hsa-miR-188-3p	-8.66	-12.81	-15.44	-12.3	-12.3033	124	136	90	107	90	107	18	5	1	20	1	19	0	0.684211	1	0.947368	elsewhere	elsewhere	elsewhere
hsa-miR-10392-3p	-7.96	-9.95	-8.21	-9.03	-8.70667	68	78	68	78	58	64	21	12	12	21	9	15	0	0.25	1	1	leader	leader	leader
hsa-miR-4490	-6.49	-8.4	-8.13	-8.25	-7.67333	2	14	1	14	126	137	14	2	2	16	8	19	0	0.352941	0.923077	0.857143	leader	leader	elsewhere
hsa-miR-3186-3p	-8.81	-13.44	-14.93	-14.49	-12.3933	59	70	156	170	156	170	21	4	1	17	1	16	0	0.6	1	0.9375	leader	elsewhere	elsewhere
hsa-miR-6749-5p	-3.26	-10.11	-12.92	-12.44	-8.76333	127	135	109	129	47	68	18	10	3	22	2	17	0	0.35	0.0769231	0.7	elsewhere	elsewhere	leader
hsa-miR-320b	-3.78	-7.27	-10.55	-9.75	-7.2	166	182	154	168	43	62	21	3	5	20	6	20	0	0.777778	0.0714286	0.933333	elsewhere	elsewhere	leader
hsa-miR-624-5p	-1.98	-6.98	-8.9	-8.01	-5.95333	71	78	80	88	92	112	21	14	9	16	7	21	0	0.142857	0	0.5	leader	elsewhere	elsewhere
hsa-miR-4439	-3.78	-9.26	-9.67	-10.06	-7.57	4	15	179	188	179	188	19	4	11	20	11	20	0	0.5	1	1	leader	elsewhere	elsewhere
hsa-miR-4692	-7.71	-10.19	-9.97	-9.71	-9.29	109	115	109	115	41	56	9	3	3	9	4	18	0	0.333333	1	1	elsewhere	elsewhere	leader
hsa-miR-6876-3p	-6.84	-7.6	-9.77	-9.62	-8.07	186	197	102	110	186	197	18	4	11	19	4	18	0	0.466667	1	1	elsewhere	elsewhere	elsewhere
hsa-miR-1229-5p	-6.16	-12.31	-12.63	-14.87	-10.3667	124	131	156	180	157	180	13	6	1	23	1	21	0	0.318182	0.958333	0.909091	elsewhere	elsewhere	elsewhere
hsa-miR-3615	-7.32	-14.54	-16.81	-13.26	-12.89	107	128	62	83	63	83	21	7	2	20	2	19	0	0.631579	0.952381	0.944444	elsewhere	leader	leader
hsa-miR-7973	-3.33	-10.05	-9.46	-10.54	-7.61333	140	151	100	105	100	105	18	8	6	11	6	11	0	0.25	1	1	elsewhere	elsewhere	elsewhere
hsa-miR-4778-5p	-1.65	-4.08	-5.66	-5.2	-3.79667	64	74	180	193	180	193	13	2	2	16	2	16	0	0.785714	1	1	leader	elsewhere	elsewhere
hsa-miR-12135	-4.57	-5.88	-5.86	-5.64	-5.43667	2	9	37	45	117	128	8	1	5	13	5	16	0	0.2	0	0.727273	elsewhere	leader	elsewhere
hsa-miR-4524b-3p	-4.11	-5.86	-5.95	-6.97	-5.30667	12	22	90	95	90	95	17	8	8	13	8	13	0	0.555556	1	1	leader	elsewhere	elsewhere
hsa-miR-1197	-5.67	-10.58	-11.03	-10.57	-9.09333	163	175	70	86	70	86	12	1	5	20	5	20	0	0.368421	1	1	elsewhere	leader	leader
hsa-miR-519b-5p	-3.64	-8.95	-9.86	-10.05	-7.48333	179	190	153	170	153	163	14	1	2	17	8	17	0	0.375	0.588235	0.75	elsewhere	elsewhere	elsewhere
hsa-miR-874-3p	-2.38	-9.82	-7.31	-8.03	-6.50333	99	107	59	65	99	107	10	1	8	13	1	9	0	0.0833333	1	0.888889	elsewhere	leader	elsewhere
hsa-miR-548s	-4.23	-7.26	-8.32	-8.77	-6.60333	189	196	108	113	62	66	23	16	13	18	2	6	0	0	0	0.2	elsewhere	elsewhere	leader
hsa-miR-1253	-4.71	-7.41	-8.72	-10.46	-6.94667	151	185	151	161	168	185	20	2	10	20	2	14	0	0.222222	0.5	0.666667	elsewhere	elsewhere	elsewhere
hsa-miR-4786-3p	-6.13	-8.34	-7.71	-8.72	-7.39333	100	112	100	115	58	66	20	7	4	20	13	21	0	0.411765	0.8	0.8125	elsewhere	elsewhere	leader
hsa-let-7i-3p	-0.52	-6.93	-5.91	-6.79	-4.45333	149	155	99	113	99	111	15	9	5	21	8	21	0	0.375	0.857143	0.8125	elsewhere	elsewhere	elsewhere
hsa-miR-8052	NA	-7.19	-11.12	-9.44	-9.155	NA	NA	111	129	43	60	NA	NA	2	17	1	15	0	0.8125	0	0.8125	NA	elsewhere	leader
hsa-miR-6814-3p	-9.9	-12.71	-16.38	-12.62	-12.9967	98	113	98	113	63	84	21	5	5	21	1	19	0	0.7	1	1	elsewhere	elsewhere	leader
hsa-miR-548ah-3p	NA	-6.41	-4.35	-6.3	-5.38	NA	NA	105	113	137	155	NA	NA	9	18	6	21	0	0.6	0	0.6	NA	elsewhere	elsewhere
hsa-miR-6758-5p	-9.62	-10.11	-12.4	-12.63	-10.71	48	59	154	164	45	59	19	8	7	16	8	22	0	0.533333	0.785714	0.785714	leader	elsewhere	leader
hsa-miR-6894-5p	-4.33	-11.07	-12.4	-12.35	-9.26667	50	56	147	164	147	164	9	3	2	19	2	19	0	0.352941	1	1	leader	elsewhere	elsewhere
hsa-miR-4480	-4.65	-6.06	-8.83	-8.04	-6.51333	51	64	64	71	51	64	14	2	3	10	2	14	0	0.583333	1	1	leader	leader	leader
hsa-miR-6809-5p	-2.43	-6.97	-10.11	-8.93	-6.50333	168	185	47	66	47	66	22	10	1	18	1	17	0	0.333333	1	0.941176	elsewhere	leader	leader
hsa-miR-6068	-3.08	-8.73	-9.82	-11.05	-7.21	22	37	47	71	56	71	20	5	2	21	2	20	0	0.789474	0.625	0.947368	leader	leader	leader
hsa-miR-8074	-4.02	-9.23	-10.37	-5.95	-7.87333	71	77	150	167	150	167	24	18	2	23	2	23	0	0.227273	1	1	leader	elsewhere	elsewhere
hsa-miR-555	-0.64	-7.12	-8.02	-7.75	-5.26	23	29	102	115	81	95	21	15	2	16	4	17	0	0.0526316	0	0.8	leader	elsewhere	elsewhere
hsa-miR-4518	-1.74	-5.9	-4.26	-7.8	-3.96667	85	91	146	163	86	91	21	15	6	26	15	20	0	0.25	0.833333	0.833333	elsewhere	elsewhere	elsewhere
hsa-miR-490-3p	-3.25	-5.98	-4.75	-5.93	-4.66	12	28	68	86	28	35	22	4	3	20	9	16	0	0.368421	0	0.842105	leader	leader	leader
hsa-miR-3152-3p	-3.67	-6.35	-7.86	-8.72	-5.96	161	178	109	117	126	130	16	3	10	17	13	17	0	0.214286	0	0.571429	elsewhere	elsewhere	elsewhere
hsa-miR-2681-3p	-3.11	-8.24	-9.65	-8.39	-7	167	183	151	167	151	167	22	7	4	20	4	20	0	0.722222	1	1	elsewhere	elsewhere	elsewhere
hsa-miR-7110-3p	-9.52	-11.36	-13.28	-12.78	-11.3867	25	43	103	109	88	109	19	2	4	10	4	19	0	0.352941	0.285714	0.882353	leader	elsewhere	elsewhere
hsa-miR-19b-3p	NA	-3.37	-3.57	-5.47	-3.47	NA	NA	11	20	164	173	NA	NA	13	23	6	14	0	0.0588235	0	0.0588235	NA	leader	elsewhere
hsa-miR-4477a	-3.81	-5.59	-4.81	-8.16	-4.73667	4	11	80	86	191	199	10	3	10	16	13	21	0	0	0	0.272727	elsewhere	elsewhere	elsewhere
hsa-miR-4999-5p	-4.55	-6.93	-7.51	-7.78	-6.33	74	91	109	115	165	180	20	2	13	19	2	16	0	0.166667	0	0.777778	leader	elsewhere	elsewhere
hsa-miR-511-5p	-7.33	-9.55	-11.32	-10.53	-9.4	62	79	68	75	81	100	20	3	9	16	1	19	0	0.368421	0.411765	0.842105	leader	leader	elsewhere
hsa-miR-6500-5p	-5.27	-8.04	-8.95	-9.45	-7.42	176	184	62	73	112	130	9	1	13	24	1	19	0	0	0	0.444444	elsewhere	leader	elsewhere
hsa-miR-122b-5p	-3.06	-7.96	-9.54	-9.02	-6.85333	96	102	39	53	39	53	20	14	4	21	4	21	0	0.352941	1	1	elsewhere	leader	leader
hsa-miR-6813-5p	-2.76	-9.55	-5.92	-8.6	-6.07667	124	130	30	48	112	130	15	9	3	23	3	20	0	0.3	0.333333	0.85	elsewhere	leader	elsewhere
hsa-miR-433-3p	-10.12	-12.78	-14.13	-13.92	-12.3433	56	66	117	129	117	134	21	8	9	21	3	21	0	0.666667	0.705882	0.923077	leader	elsewhere	elsewhere
hsa-miR-4264	-0.9	-8.35	-10.16	-9.39	-6.47	166	172	62	73	62	74	11	5	2	14	1	13	0	0.461538	0.916667	0.846154	elsewhere	leader	leader
hsa-miR-548ab	-3.66	-4.89	-6.77	-6.9	-5.10667	136	143	59	67	47	51	21	14	11	20	10	14	0	0	0	0.6	elsewhere	leader	leader
hsa-miR-3065-3p	NA	-5.05	-1.74	-5.44	-3.395	NA	NA	93	112	6	19	NA	NA	2	19	10	22	0	0.45	0	0.45	NA	elsewhere	leader
hsa-miR-4298	-6.03	-9.86	-12.36	-12.16	-9.41667	179	185	155	169	155	175	20	14	7	21	2	21	0	0.315789	0.7	0.736842	elsewhere	elsewhere	elsewhere
hsa-miR-4460	-2.24	-5.79	-9.48	-8.8	-5.83667	74	81	54	67	54	67	12	5	4	14	4	14	0	0.7	1	1	leader	leader	leader
hsa-miR-3124-3p	-2.54	-8.02	-7.07	-8.33	-5.87667	103	109	65	74	27	31	8	2	10	18	11	15	0	0	0	0.5	elsewhere	leader	leader
hsa-miR-4733-5p	-2.95	-10.68	-10.96	-10	-8.19667	147	153	10	30	10	30	15	9	3	21	3	21	0	0.333333	1	1	elsewhere	leader	leader
hsa-miR-3129-3p	-7.66	-10.12	-9.45	-9.79	-9.07667	149	156	12	27	149	156	21	14	4	21	14	21	0	0.411765	1	1	elsewhere	leader	elsewhere
hsa-miR-1292-3p	NA	-8.12	-8.57	-10.06	-8.345	NA	NA	104	112	58	70	NA	NA	9	16	2	11	0	0.142857	0	0.142857	NA	elsewhere	leader
hsa-miR-6749-3p	-9.08	-13.59	-12.45	-12.85	-11.7067	27	33	62	73	15	33	8	2	4	18	2	20	0	0.222222	0.333333	0.777778	leader	leader	leader
hsa-miR-488-3p	-2.57	-7.09	-6.47	-6.03	-5.37667	77	83	32	45	33	45	21	15	7	21	7	20	0	0.357143	0.923077	0.928571	elsewhere	leader	leader
hsa-miR-7844-5p	-9.51	-11.81	-11.01	-11.46	-10.7767	61	71	63	71	45	56	21	11	11	19	9	20	0	0.666667	0.8	0.8	leader	leader	leader
hsa-miR-6784-3p	-6.96	-9.56	-8.32	-9.47	-8.28	68	74	68	74	103	109	17	11	11	17	12	19	0	0.625	1	1	leader	leader	elsewhere
hsa-miR-1282	-3.76	-6.5	-8.6	-8.67	-6.28667	37	46	68	73	178	195	15	6	13	18	1	18	0	0.117647	0	0.529412	leader	leader	elsewhere
hsa-miR-4737	-3.86	-5.29	-6.12	-6.23	-5.09	11	19	11	17	156	166	15	7	9	15	1	11	0	0.142857	0.75	0.75	leader	leader	elsewhere
hsa-miR-5697	-3.24	-6.5	-7.11	-6.42	-5.61667	107	113	107	113	23	38	11	5	5	11	1	16	0	0.4	1	1	elsewhere	elsewhere	leader
hsa-miR-601	-5.35	-9.7	-9.55	-9.82	-8.2	1	13	91	104	47	66	13	1	4	17	1	19	0	0.5	0	0.722222	elsewhere	elsewhere	leader
hsa-miR-509-3-5p	-0.31	-9.6	-11.69	-9.43	-7.2	166	172	63	71	60	75	22	16	3	15	1	18	0	0	0.533333	0.705882	elsewhere	leader	leader
hsa-miR-3085-5p	-0.8	-7.36	-7.19	-7.25	-5.11667	183	189	58	76	126	130	15	9	3	22	14	18	0	0.0526316	0	0.315789	elsewhere	leader	elsewhere
hsa-miR-3928-5p	-1.83	-9.21	-12.05	-9.36	-7.69667	65	74	12	29	25	44	22	13	6	22	5	22	0	0.529412	0.125	0.941176	leader	leader	leader
hsa-miR-4457	-5.16	-8.39	-9.4	-8.61	-7.65	97	115	97	103	156	170	21	6	15	21	1	18	0	0.15	0.333333	0.6	elsewhere	elsewhere	elsewhere
hsa-miR-548at-3p	NA	-5.87	-5.48	-5.69	-5.675	NA	NA	105	113	68	71	NA	NA	8	17	6	9	0	0.0909091	0	0.0909091	NA	elsewhere	leader
hsa-miR-103b	-5.63	-9.46	-7.87	-8.35	-7.65333	84	90	12	29	84	90	15	9	7	21	9	15	0	0.428571	1	1	elsewhere	leader	elsewhere
hsa-miR-614	NA	-3.35	-0.51	-8.7	-1.93	NA	NA	120	127	45	48	NA	NA	9	17	19	22	0	0	0	0	NA	elsewhere	leader
hsa-miR-6767-3p	-7.35	-10.45	-9.52	-10.85	-9.10667	120	136	68	92	77	92	17	2	2	20	2	17	0	0.833333	0.625	1	elsewhere	leader	elsewhere
hsa-miR-4310	-0.69	-9.74	-9.99	-12.23	-6.80667	116	127	105	113	105	113	13	4	1	9	1	8	0	0.333333	1	0.875	elsewhere	elsewhere	elsewhere
hsa-miR-3912-5p	-4.17	-6.99	-9.9	-9.25	-7.02	109	122	125	136	125	136	21	4	6	18	6	18	0	0.705882	1	1	elsewhere	elsewhere	elsewhere
hsa-miR-149-3p	-6.01	-9.27	-12.88	-11.86	-9.38667	176	184	125	130	40	59	19	11	12	17	2	19	0	0.294118	0	0.625	elsewhere	elsewhere	leader
hsa-miR-6859-3p	NA	-9.38	-10.32	-10.15	-9.85	NA	NA	12	32	60	71	NA	NA	4	20	7	18	0	0.6875	0	0.6875	NA	leader	leader
hsa-miR-5587-5p	NA	-6.59	-7.57	-8.46	-7.08	NA	NA	58	63	28	32	NA	NA	8	14	8	12	0	0.666667	0	0.666667	NA	leader	leader
hsa-miR-4759	-5.44	-5.94	-8.36	-7.85	-6.58	143	159	143	159	169	186	21	1	1	21	1	19	0	0.9	1	1	elsewhere	elsewhere	elsewhere
hsa-miR-433-5p	-6.54	-8.08	-8.81	-7.9	-7.81	49	60	61	70	49	60	14	3	3	12	3	14	0	0.818182	1	1	leader	leader	leader
hsa-miR-1913	-5.78	-13.36	-12.82	-11.12	-10.6533	149	156	62	73	62	73	19	12	9	21	9	21	0	0.583333	1	1	elsewhere	leader	leader
hsa-miR-6734-3p	-6.7	-10.17	-7.96	-10.48	-8.27667	26	32	26	32	89	105	9	3	3	9	1	12	0	0.545455	1	1	leader	leader	elsewhere
hsa-miR-6858-5p	-6.72	-9.66	-11.92	-11.76	-9.43333	31	58	155	164	43	58	22	1	8	17	1	15	0	0.333333	0.555556	0.666667	leader	elsewhere	leader
hsa-miR-7850-5p	-9.48	-11.68	-12.79	-15.04	-11.3167	62	78	63	69	45	62	19	3	12	18	2	20	0	0.333333	0.375	0.888889	leader	leader	leader
hsa-miR-501-3p	-5.39	-8.05	-9.47	-7.98	-7.63667	2	20	92	105	126	138	20	3	7	21	3	13	0	0.333333	0	0.722222	leader	elsewhere	elsewhere
hsa-miR-6825-3p	-3.67	-10.26	-3.49	-11.81	-5.80667	11	17	68	86	77	92	7	1	1	21	2	16	0	0.25	0.375	0.7	leader	leader	elsewhere
hsa-miR-6850-5p	-5.39	-12.01	-13.92	-11.35	-10.44	11	17	58	76	58	76	14	8	1	20	1	19	0	0.315789	1	0.947368	leader	leader	leader
hsa-miR-520a-5p	-4.74	-10.38	-11.92	-9.86	-9.01333	179	190	153	170	153	170	14	1	2	17	2	17	0	0.75	1	1	elsewhere	elsewhere	elsewhere
hsa-miR-432-5p	-7.09	-9.87	-11.54	-12.72	-9.5	162	189	162	183	45	66	20	1	5	20	4	22	0	0.714286	0.777778	0.833333	elsewhere	elsewhere	leader
hsa-miR-6529-5p	-5.59	-7.72	-10.3	-9.92	-7.87	154	174	109	115	154	174	16	3	11	16	3	16	0	0.384615	1	1	elsewhere	elsewhere	elsewhere
hsa-miR-518b	-4.45	-10.05	-10.1	-11.45	-8.2	3	19	103	111	103	111	22	5	4	12	4	12	0	0.388889	1	1	leader	elsewhere	elsewhere
hsa-miR-34b-3p	NA	-9.03	-10.46	-10.6	-9.745	NA	NA	62	73	151	172	NA	NA	11	20	2	19	0	0.444444	0	0.444444	NA	leader	elsewhere
hsa-miR-4645-5p	NA	-4.94	-6.69	-6.47	-5.815	NA	NA	110	115	88	104	NA	NA	4	10	2	18	0	0.375	0	0.375	NA	elsewhere	elsewhere
hsa-miR-3679-5p	-6.02	-9.22	-10.76	-11.17	-8.66667	47	57	110	119	161	183	11	1	6	14	2	22	0	0.238095	0	0.428571	leader	elsewhere	elsewhere
hsa-miR-137-5p	-9.52	-9.69	-8.25	-8.25	-9.15333	64	76	110	129	44	48	18	5	3	18	14	18	0	0.266667	0	0.866667	leader	elsewhere	leader
hsa-miR-4766-5p	-2.47	-7.16	-7.5	-7.56	-5.71	20	26	108	115	56	72	21	15	7	15	1	18	0	0	0	0.470588	leader	elsewhere	leader
hsa-miR-5196-5p	-5.77	-8.78	-8.96	-9.68	-7.83667	1	8	152	164	154	163	20	13	7	20	2	12	0	0	0.75	0.538462	elsewhere	elsewhere	elsewhere
hsa-miR-219b-3p	-4.41	-5.3	-8.2	-8.4	-5.97	160	174	64	70	160	174	15	1	8	14	1	14	0	0.428571	1	0.928571	elsewhere	leader	elsewhere
hsa-miR-6503-3p	-2.91	-7.45	-5.17	-9.6	-5.17667	145	164	104	113	105	113	11	1	12	21	12	20	0	0	0.888889	0.888889	elsewhere	elsewhere	elsewhere
hsa-miR-4765	-3.14	-8.14	-8.15	-10.18	-6.47667	7	15	92	111	93	111	11	3	3	22	3	21	0	0.421053	0.947368	0.947368	leader	elsewhere	elsewhere
hsa-miR-4782-5p	NA	-4.69	-4.65	-4.8	-4.67	NA	NA	4	14	158	162	NA	NA	3	15	5	9	0	0.333333	0	0.333333	NA	leader	elsewhere
hsa-miR-3147	-11.05	-14.03	-16.38	-15.01	-13.82	48	65	1	22	48	65	23	6	2	23	6	23	0	0.809524	1	1	leader	leader	leader
hsa-miR-5584-5p	-5.76	-7.9	-7.66	-8.27	-7.10667	47	56	152	166	148	163	12	4	8	20	3	21	0	0.222222	0.611111	0.666667	leader	elsewhere	elsewhere
hsa-miR-4686	-5.62	-11.74	-13.08	-11.16	-10.1467	116	129	56	72	56	72	22	9	3	21	3	21	0	0.631579	1	1	elsewhere	leader	leader
hsa-miR-8070	-3.55	-8.95	-8.9	-9.69	-7.13333	1	13	104	112	104	112	16	4	11	21	11	21	0	0.294118	1	1	elsewhere	elsewhere	elsewhere
hsa-miR-3670	-8.82	-11.24	-10.89	-11.39	-10.3167	25	45	102	112	102	112	24	2	9	19	9	19	0	0.454545	1	1	leader	elsewhere	elsewhere
hsa-miR-144-5p	-5.7	-6.73	-8.01	-8.03	-6.81333	12	19	12	19	149	162	18	11	11	18	1	17	0	0.352941	1	1	leader	leader	elsewhere
hsa-miR-10397-3p	-3.08	-6.3	-6.74	-7.91	-5.37333	146	157	72	83	162	170	24	14	8	20	16	23	0	0.25	0	0.7	elsewhere	leader	elsewhere
hsa-miR-4679	-4.23	-6.44	-5.02	-8.31	-5.23	2	13	68	90	77	90	15	5	2	21	2	15	0	0.526316	0.590909	0.769231	elsewhere	leader	elsewhere
hsa-miR-4535	-1.4	-9.03	-13.18	-11.01	-7.87	146	160	53	67	53	67	16	1	1	16	1	15	0	0.933333	1	1	elsewhere	leader	leader
hsa-miR-10b-3p	-3.88	-6.53	-9.22	-9.63	-6.54333	77	84	160	167	160	164	12	5	14	20	16	20	0	0	0.571429	0.666667	elsewhere	elsewhere	elsewhere
hsa-miR-30e-5p	-1.11	-3.34	-2.48	-5.44	-2.31	22	30	22	30	88	94	18	9	9	18	12	18	0	0.666667	1	1	leader	leader	elsewhere
hsa-miR-4674	NA	-10.11	-11.59	-11.01	-10.85	NA	NA	108	129	47	66	NA	NA	3	21	2	19	0	0.842105	0	0.842105	NA	elsewhere	leader
hsa-miR-409-5p	-4.34	-7.82	-9.59	-9.13	-7.25	68	88	90	105	90	111	21	2	7	21	1	20	0	0.65	0.714286	0.9	leader	elsewhere	elsewhere
hsa-miR-4701-5p	NA	-7.37	-8.06	-8.84	-7.715	NA	NA	27	32	62	66	NA	NA	13	19	2	6	0	0	0	0	NA	leader	leader
hsa-miR-4448	NA	-7.73	-4.85	-8.34	-6.29	NA	NA	61	66	41	45	NA	NA	8	13	1	4	0	0	0	0	NA	leader	leader
hsa-miR-4699-3p	-8.19	-10.89	-11.3	-10.69	-10.1267	68	75	68	75	27	43	12	5	5	12	7	21	0	0.3125	1	1	leader	leader	leader
hsa-miR-3940-5p	-7.46	-11.71	-8.92	-13.39	-9.36333	126	135	106	129	58	67	12	3	3	19	1	9	0	0.333333	0.103448	0.5625	elsewhere	elsewhere	leader
hsa-miR-122-5p	-4.46	-7.18	-10.34	-9.26	-7.32667	43	55	56	69	56	69	17	2	5	18	5	18	0	0.75	1	1	leader	leader	leader
hsa-miR-4482-3p	-9.39	-11.09	-10.35	-13.91	-10.2767	124	136	41	50	42	50	22	10	14	22	14	21	0	0.583333	0.888889	0.875	elsewhere	leader	leader
hsa-miR-376a-5p	-7.56	-8.63	-8.73	-9.94	-8.30667	102	113	186	192	102	113	13	1	6	12	1	12	0	0.5	1	0.916667	elsewhere	elsewhere	elsewhere
hsa-miR-1236-5p	-9.68	-11.73	-15.38	-15.04	-12.2633	47	59	160	173	155	173	20	10	2	14	2	21	0	0.210526	0.722222	0.631579	leader	elsewhere	elsewhere
hsa-miR-2115-5p	-3.46	-7.83	-7.37	-7.68	-6.22	117	124	185	190	185	190	10	3	12	17	12	17	0	0	1	1	elsewhere	elsewhere	elsewhere
hsa-miR-524-3p	-3.44	-10.01	-10.93	-9.66	-8.12667	22	32	102	115	95	115	17	8	3	14	3	17	0	0.428571	0.65	0.785714	leader	elsewhere	elsewhere
hsa-miR-4706	-10.89	-12.46	-12.58	-12.82	-11.9767	150	164	150	164	40	60	24	4	4	24	3	24	0	0.952381	1	1	elsewhere	elsewhere	leader
hsa-miR-3666	NA	-5.2	-7.09	-5.9	-6.145	NA	NA	62	76	43	58	NA	NA	3	19	3	18	0	0.9375	0	0.9375	NA	leader	leader
hsa-miR-363-5p	-3.2	-8.07	-8.8	-9.52	-6.69	164	173	64	70	41	48	16	6	1	7	3	10	0	0.0666667	0	0.444444	elsewhere	leader	leader
hsa-miR-508-3p	-4.97	-7.26	-8.86	-6.94	-7.03	70	81	98	113	64	80	11	1	6	21	2	17	0	0.25	0.588235	0.578947	leader	elsewhere	leader
hsa-miR-1324	-5.59	-6.96	-9.97	-8.03	-7.50667	13	20	81	104	81	104	21	14	1	22	1	21	0	0.333333	1	0.952381	leader	elsewhere	elsewhere
hsa-miR-10395-3p	-7.2	-8.08	-6.05	-8.92	-7.11	72	78	72	78	23	31	13	7	7	13	12	20	0	0.0769231	1	1	leader	leader	leader
hsa-miR-514a-3p	-2.07	-4.19	-6.06	-5.93	-4.10667	110	124	81	91	81	91	20	8	1	10	1	9	0	0.0526316	1	0.888889	elsewhere	elsewhere	elsewhere
hsa-miR-4529-3p	-5.89	-9.77	-10.12	-9.71	-8.59333	148	157	62	71	59	71	13	4	7	18	7	20	0	0.375	0.75	0.846154	elsewhere	leader	leader
hsa-miR-4673	NA	-5.05	-5.19	-5.1	-5.12	NA	NA	62	69	179	184	NA	NA	6	14	8	13	0	0.625	0	0.625	NA	leader	elsewhere
hsa-miR-33b-5p	-3.41	-4.17	-4.35	-5.79	-3.97667	134	157	82	100	149	157	17	3	3	18	3	11	0	0.533333	0.347826	0.933333	elsewhere	elsewhere	elsewhere
hsa-miR-6880-5p	-10.78	-14.78	-12.95	-14.41	-12.8367	107	115	107	115	43	59	22	14	14	22	2	17	0	0.15	1	1	elsewhere	elsewhere	leader
hsa-miR-548ap-3p	NA	-3.54	-5.24	-4.95	-4.39	NA	NA	150	155	81	92	NA	NA	11	16	7	17	0	0.5	0	0.5	NA	elsewhere	elsewhere
hsa-miR-5196-3p	-7.68	-12.28	-12.32	-12.47	-10.76	102	108	27	32	27	32	16	10	14	19	14	19	0	0.222222	1	1	elsewhere	leader	leader
hsa-miR-1227-3p	-4.57	-7.25	-7.17	-8.48	-6.33	120	126	26	32	103	109	16	10	5	11	11	17	0	0	0	0.714286	elsewhere	leader	elsewhere
hsa-miR-4761-5p	-4.95	-6.54	-5.18	-6.35	-5.55667	11	25	11	28	43	48	19	5	2	19	5	11	0	0.352941	0.823529	0.823529	leader	leader	leader
hsa-miR-222-3p	-2.62	-6.1	-7.24	-7.89	-5.32	147	155	88	111	99	111	20	12	1	18	1	12	0	0	0.521739	0.647059	elsewhere	elsewhere	elsewhere
hsa-miR-6506-3p	-3.52	-5.61	-6.74	-6.56	-5.29	2	8	70	82	70	82	14	8	1	16	1	15	0	0.4	1	0.933333	elsewhere	leader	leader
hsa-miR-675-3p	-5.32	-8.33	-8.08	-10.08	-7.24333	83	90	27	32	71	90	8	1	9	15	1	18	0	0	0.368421	0.411765	elsewhere	leader	leader
hsa-miR-4644	NA	-4.19	-5.54	-5.05	-4.865	NA	NA	4	12	166	183	NA	NA	7	15	2	19	0	0.470588	0	0.470588	NA	elsewhere	elsewhere
hsa-miR-3139	-5.76	-11.18	-10.82	-10.9	-9.25333	178	184	107	116	124	131	8	2	1	9	1	8	0	0.75	0	0.875	elsewhere	elsewhere	elsewhere
hsa-miR-335-5p	-2.15	-3.78	-3.89	-4.2	-3.27333	49	55	145	158	145	158	23	17	6	21	6	21	0	0.235294	1	1	leader	elsewhere	elsewhere
hsa-miR-671-5p	NA	-3.67	-2.04	-5.74	-2.855	NA	NA	125	130	163	165	NA	NA	14	19	10	12	0	0	0	0	NA	elsewhere	elsewhere
hsa-miR-6839-3p	-2.95	-6.17	-5.54	-8.08	-4.88667	186	192	186	192	121	129	14	8	8	14	3	15	0	0.5	1	1	elsewhere	elsewhere	elsewhere
hsa-miR-5585-5p	-4.34	-8.37	-8.81	-8.2	-7.17333	79	85	79	88	105	112	19	13	5	19	9	17	0	0.285714	0.666667	0.571429	elsewhere	elsewhere	elsewhere
hsa-miR-1238-5p	NA	-6.73	-5.8	-8.2	-6.265	NA	NA	94	117	44	50	NA	NA	5	22	1	7	0	0.0952381	0	0.0952381	NA	elsewhere	leader
hsa-miR-6857-3p	-7.97	-12.54	-12.38	-13.07	-10.9633	27	36	103	111	103	111	16	6	7	16	7	16	0	0.9	1	1	leader	elsewhere	elsewhere
hsa-miR-3197	NA	-8.26	-9.03	-10.12	-8.645	NA	NA	58	69	124	137	NA	NA	5	16	5	14	0	0.818182	0	0.818182	NA	leader	elsewhere
hsa-miR-1284	-10.41	-12.21	-11.35	-13.97	-11.3233	121	138	99	105	122	138	22	3	11	17	3	21	0	0.315789	0.941176	0.947368	elsewhere	elsewhere	elsewhere
hsa-miR-5010-3p	-3.31	-9.23	-9.98	-10.61	-7.50667	62	72	103	108	103	108	12	2	8	13	8	13	0	0.363636	1	1	leader	elsewhere	elsewhere
hsa-miR-4735-3p	NA	-9.25	-9.12	-9.57	-9.185	NA	NA	107	115	41	48	NA	NA	3	10	4	10	0	0.857143	0	0.857143	NA	elsewhere	leader
hsa-miR-1285-3p	NA	-6.37	-6.69	-7.61	-6.53	NA	NA	111	116	126	129	NA	NA	3	8	4	7	0	0.6	0	0.6	NA	elsewhere	elsewhere
hsa-miR-6777-5p	-10.82	-14.1	-10.5	-15.75	-11.8067	44	70	147	164	55	70	22	2	3	23	2	22	0	0.904762	0.576923	1	leader	elsewhere	leader
hsa-miR-4474-3p	-5.39	-7.97	-7.67	-9.32	-7.01	62	68	63	68	42	47	8	2	2	7	3	8	0	0.666667	0.833333	0.833333	leader	leader	leader
hsa-miR-4716-3p	NA	-9.97	-8.42	-11.59	-9.195	NA	NA	154	164	164	185	NA	NA	4	15	1	17	0	0.6875	0	0.6875	NA	elsewhere	elsewhere
hsa-miR-1260a	NA	-8.98	-8.85	-9.39	-8.915	NA	NA	68	73	16	33	NA	NA	8	13	2	16	0	0.357143	0	0.357143	NA	leader	leader
hsa-miR-502-5p	-1.38	-6.73	-8.26	-7.49	-5.45667	152	158	108	124	18	33	21	15	4	20	2	19	0	0.210526	0	0.833333	elsewhere	elsewhere	leader
hsa-miR-1266-3p	-1.57	-7.93	-8.11	-10.43	-5.87	117	126	11	29	11	29	12	3	1	18	1	17	0	0.529412	1	0.941176	elsewhere	leader	leader
hsa-miR-3649	NA	-3.93	-6.53	-7.66	-5.23	NA	NA	183	188	56	65	NA	NA	6	11	3	13	0	0.5	0	0.5	NA	elsewhere	leader
hsa-miR-5681a	-6.08	-7.33	-8.81	-9.27	-7.40667	151	162	151	162	43	56	17	6	6	17	2	12	0	0.4	1	1	elsewhere	elsewhere	leader
hsa-miR-125a-5p	-6.74	-10.37	-11	-9.99	-9.37	12	30	12	30	86	106	21	1	1	21	1	22	0	0.952381	1	1	leader	leader	elsewhere
hsa-miR-4670-3p	-6.6	-7.11	-10.43	-10.77	-8.04667	153	175	10	22	156	175	21	1	5	17	1	19	0	0.6	0.863636	0.9	elsewhere	leader	elsewhere
hsa-miR-6077	-2.58	-5.69	-6.96	-8.88	-5.07667	84	91	61	71	151	163	15	8	9	19	1	13	0	0.222222	0	0.545455	elsewhere	leader	elsewhere
hsa-miR-93-3p	-3.61	-9.09	-9.05	-9.2	-7.25	147	155	27	32	27	32	9	1	16	21	16	21	0	0	1	1	elsewhere	leader	leader
hsa-miR-3185	-3.83	-8.23	-3.61	-5.58	-5.22333	104	115	67	81	59	65	21	7	10	22	15	22	0	0.4	0	0.733333	elsewhere	leader	leader
hsa-miR-4498	-3.66	-9.79	-9.81	-10.2	-7.75333	152	163	106	129	30	51	22	11	2	21	1	20	0	0.428571	0	0.9	elsewhere	elsewhere	leader
hsa-miR-454-3p	-0.22	-8.1	-6.64	-8.19	-4.98667	150	156	126	131	127	131	15	9	18	23	18	22	0	0	0.8	0.8	elsewhere	elsewhere	elsewhere
hsa-miR-130a-3p	-1.75	-4.93	-6.29	-7.91	-4.32333	19	25	126	138	126	130	13	7	4	20	16	20	0	0	0.333333	0.375	leader	elsewhere	elsewhere
hsa-miR-920	-4.22	-6.35	-10.11	-9.89	-6.89333	171	185	109	130	160	164	15	1	1	19	1	4	0	0.166667	0	0.777778	elsewhere	elsewhere	elsewhere
hsa-miR-1185-2-3p	NA	-10.04	-9.47	-8.54	-9.755	NA	NA	105	115	150	169	NA	NA	9	20	4	19	0	0.625	0	0.625	NA	elsewhere	elsewhere
hsa-miR-2114-5p	-4.24	-6.79	-9.57	-9.8	-6.86667	26	35	179	189	179	196	12	2	9	18	3	18	0	0.1875	0.588235	0.6	leader	elsewhere	elsewhere
hsa-miR-214-5p	-7.82	-8.74	-5.32	-10.71	-7.29333	73	90	73	90	95	110	22	4	4	22	2	16	0	0.6	1	1	leader	leader	elsewhere
hsa-miR-3132	-3.88	-7.83	-6.96	-8.47	-6.22333	178	185	107	115	124	130	17	10	11	18	11	18	0	0.75	0	1	elsewhere	elsewhere	elsewhere
hsa-miR-4790-5p	-3.57	-8.58	-9.93	-9.82	-7.36	116	127	81	93	81	93	19	4	2	15	2	15	0	0.647059	1	1	elsewhere	elsewhere	elsewhere
hsa-miR-6512-3p	-5.36	-8.25	-8.48	-7.71	-7.36333	22	39	110	127	98	112	17	1	6	21	4	20	0	0.55	0.0689655	0.823529	leader	elsewhere	elsewhere
hsa-miR-1276	-6.2	-7.73	-10.31	-9.45	-8.08	52	64	64	71	52	64	18	7	8	15	7	18	0	0.636364	1	1	leader	leader	leader
hsa-miR-3136-3p	-2.04	-7.83	-8.03	-8.43	-5.96667	141	159	60	66	62	66	22	1	1	6	1	4	0	0.142857	0.666667	0.6	elsewhere	leader	leader
hsa-miR-4437	-2.51	-11.72	-13.18	-12.39	-9.13667	2	20	124	129	112	129	21	1	2	7	2	20	0	0.25	0.294118	0.9	leader	elsewhere	elsewhere
hsa-miR-4722-5p	-6.18	-9.99	-11.92	-12.56	-9.36333	76	101	125	130	119	135	23	1	7	12	2	18	0	0.227273	0.3125	0.727273	elsewhere	elsewhere	elsewhere
hsa-miR-4451	-6.63	-9.5	-8.92	-9.28	-8.35	146	159	106	114	147	159	14	1	2	10	1	12	0	0.615385	0.923077	0.846154	elsewhere	elsewhere	elsewhere
hsa-miR-615-5p	-3.08	-9.37	-10.67	-10.74	-7.70667	77	85	107	114	58	65	22	13	11	17	11	19	0	0.363636	0	0.75	elsewhere	elsewhere	leader
hsa-miR-4793-5p	NA	-3.95	-3.87	-5.48	-3.91	NA	NA	63	79	166	169	NA	NA	3	19	12	15	0	0.1875	0	0.1875	NA	leader	elsewhere
hsa-miR-4767	-2.65	-7.97	-9.6	-9.83	-6.74	99	105	62	73	62	74	16	10	9	17	8	17	0	0.666667	0.916667	0.888889	elsewhere	leader	leader
hsa-miR-3617-5p	-4.96	-6.42	-6.39	-8.25	-5.92333	162	172	12	22	157	172	22	9	10	20	9	21	0	0.769231	0.666667	0.923077	elsewhere	leader	elsewhere
hsa-miR-4683	-1.66	-9.95	-10.02	-10.86	-7.21	3	9	103	110	103	110	7	1	13	20	13	20	0	0	1	1	elsewhere	elsewhere	elsewhere
hsa-miR-5681b	-6.46	-8.85	-8.05	-9.71	-7.78667	23	32	23	32	100	107	22	13	13	22	14	21	0	0.777778	1	1	leader	leader	elsewhere
hsa-miR-4682	-2.2	-9.76	-11.89	-11.04	-7.95	23	37	77	95	77	95	21	3	6	22	6	22	0	0.789474	1	1	leader	elsewhere	elsewhere
hsa-miR-1305	-3.46	-5.84	-6.85	-7.28	-5.38333	22	29	160	170	160	170	15	8	9	20	9	20	0	0.5	1	1	leader	elsewhere	elsewhere
hsa-miR-3663-3p	NA	-7.97	-9.9	-10.31	-8.935	NA	NA	154	169	126	137	NA	NA	8	23	9	21	0	0.8	0	0.8	NA	elsewhere	elsewhere
hsa-miR-7156-5p	-6.76	-9.21	-10.49	-10.54	-8.82	176	195	91	110	176	195	19	1	3	21	1	18	0	0.75	1	0.944444	elsewhere	elsewhere	elsewhere
hsa-miR-1323	-8.97	-11.36	-11.52	-12.19	-10.6167	179	187	120	130	120	130	15	7	11	22	11	21	0	0.266667	1	0.909091	elsewhere	elsewhere	elsewhere
hsa-miR-499b-5p	-2.86	-7.01	-8.45	-8.14	-6.10667	20	29	92	112	92	107	19	10	2	20	6	20	0	0.5	0.75	0.777778	leader	elsewhere	elsewhere
hsa-miR-1272	-7.35	-11.76	-10.64	-10.53	-9.91667	146	166	109	114	147	166	26	2	10	15	2	25	0	0.208333	0.95	0.958333	elsewhere	elsewhere	elsewhere
hsa-miR-520d-5p	-0.53	-5.61	-7.21	-7.23	-4.45	179	185	153	169	153	169	14	8	2	17	2	17	0	0.4	1	1	elsewhere	elsewhere	elsewhere
hsa-miR-621	NA	-5.43	-3.18	-5.92	-4.305	NA	NA	89	103	42	45	NA	NA	3	16	1	3	0	0	0	0	NA	elsewhere	leader
hsa-miR-320c	-4.71	-8.46	-9.41	-9.99	-7.52667	171	182	46	62	47	62	16	3	6	20	6	19	0	0.588235	0.9375	0.928571	elsewhere	leader	leader
hsa-miR-6130	-5.74	-9.27	-10.59	-10.62	-8.53333	73	80	152	165	152	165	18	11	1	15	1	14	0	0.176471	1	0.928571	leader	elsewhere	elsewhere
hsa-miR-4747-3p	-10.67	-11.44	-9.92	-14.24	-10.6767	27	45	27	32	58	65	20	9	15	20	3	9	0	0	0.277778	0.454545	leader	leader	leader
hsa-miR-3184-3p	-6.83	-10.26	-14.06	-10.91	-10.3833	104	110	60	77	60	78	15	9	8	22	7	22	0	0.4	0.944444	0.933333	elsewhere	leader	leader
hsa-miR-4776-3p	-5.38	-9.27	-11.39	-10.54	-8.68	88	110	12	32	88	110	20	4	5	20	4	20	0	0.9375	1	1	elsewhere	leader	elsewhere
hsa-miR-7-2-3p	NA	-6.81	-8.51	-8.41	-7.66	NA	NA	101	112	25	35	NA	NA	11	21	12	21	0	0.9	0	0.9	NA	elsewhere	leader
hsa-miR-4690-5p	-4.29	-8.1	-9.49	-9.61	-7.29333	177	183	177	183	55	69	15	9	9	15	7	21	0	0.428571	1	1	elsewhere	elsewhere	leader
hsa-miR-4770	-7.06	-8.56	-6.65	-10.18	-7.42333	82	92	86	92	164	175	18	9	9	15	1	12	0	0.176471	0.6	0.666667	elsewhere	elsewhere	elsewhere
hsa-miR-651-5p	NA	-7.34	-7.86	-7.26	-7.6	NA	NA	102	116	150	162	NA	NA	3	19	5	18	0	0.8125	0	0.8125	NA	elsewhere	elsewhere
hsa-miR-3192-3p	-1.39	-9.56	-10.82	-10.57	-7.25667	23	29	68	83	68	83	7	1	1	19	1	18	0	0.333333	1	0.944444	leader	leader	leader
hsa-miR-5691	-3.49	-9.08	-6.07	-8.97	-6.21333	69	75	69	74	181	190	8	2	10	15	11	19	0	0	0.833333	0.444444	leader	leader	elsewhere
hsa-miR-6125	NA	-8.42	-10.13	-11.16	-9.275	NA	NA	107	115	58	69	NA	NA	6	14	8	19	0	0.461538	0	0.461538	NA	elsewhere	leader
hsa-miR-1911-5p	-0.09	-6.16	-2.43	-5.78	-2.89333	128	134	58	71	163	171	23	17	7	22	14	22	0	0.3125	0	0.555556	elsewhere	leader	elsewhere
hsa-miR-3189-3p	-3.39	-8.32	-9.19	-11.67	-6.96667	157	173	46	63	161	173	21	6	2	19	6	18	0	0.631579	0.75	0.8	elsewhere	leader	elsewhere
hsa-miR-10524-5p	NA	-7.26	-8.75	-10.32	-8.005	NA	NA	154	162	97	112	NA	NA	3	14	1	13	0	0.769231	0	0.769231	NA	elsewhere	elsewhere
hsa-miR-4533	-4.29	-5	-6.36	-6.75	-5.21667	1	8	109	115	43	57	13	6	8	14	1	13	0	0.384615	0	0.625	elsewhere	elsewhere	leader
hsa-miR-4802-5p	-2.13	-9.57	-8.21	-8.5	-6.63667	30	36	116	131	40	49	12	6	3	21	3	12	0	0.333333	0	0.666667	leader	elsewhere	leader
hsa-miR-6849-3p	NA	-9.3	-10.44	-9.1	-9.87	NA	NA	13	32	60	74	NA	NA	2	18	5	19	0	0.764706	0	0.764706	NA	leader	leader
hsa-miR-6770-3p	-7.83	-10.4	-9.97	-9.71	-9.4	102	114	108	114	29	49	15	3	3	9	2	17	0	0.4	0.5	0.8	elsewhere	elsewhere	leader
hsa-miR-3189-5p	-1.06	-7.34	-8.29	-8.07	-5.56333	110	122	82	92	82	92	23	8	6	17	6	17	0	0.529412	1	1	elsewhere	elsewhere	elsewhere
hsa-miR-522-3p	-2.54	-7.69	-8.36	-8.93	-6.19667	49	66	33	46	100	111	22	5	5	20	6	17	0	0.647059	0	0.882353	leader	leader	elsewhere
hsa-miR-8053	NA	-6.41	-8.73	-8.07	-7.57	NA	NA	98	114	43	66	NA	NA	2	24	1	22	0	0.869565	0	0.869565	NA	elsewhere	leader
hsa-miR-1227-5p	-6.58	-12.88	-16.83	-13.04	-12.0967	109	131	56	69	56	69	15	2	1	16	1	15	0	0.866667	1	0.933333	elsewhere	leader	leader
hsa-miR-4640-5p	-0.87	-9.33	-15.36	-10.45	-8.52	179	188	44	65	44	65	13	5	3	22	3	22	0	0.421053	1	1	elsewhere	leader	leader
hsa-miR-133a-5p	NA	-4.7	-5.75	-6.13	-5.225	NA	NA	170	181	50	64	NA	NA	1	12	2	13	0	0.833333	0	0.833333	NA	elsewhere	leader
hsa-miR-8060	-3.52	-6.69	-3.93	-6.99	-4.71333	180	186	110	117	155	162	22	16	11	18	13	20	0	0.181818	0	0.555556	elsewhere	elsewhere	elsewhere
hsa-miR-653-5p	-1.77	-4.48	-5.21	-5.65	-3.82	171	178	25	30	187	194	9	2	13	18	10	17	0	0	0	0.5	elsewhere	leader	elsewhere
hsa-miR-3140-5p	-2.03	-5.89	-6.45	-6.04	-4.79	167	173	15	28	15	28	11	5	2	13	2	13	0	0.545455	1	1	elsewhere	leader	leader
hsa-miR-16-5p	-1.3	-7.01	-7.19	-7.28	-5.16667	11	22	109	116	145	159	20	10	1	7	1	14	0	0	0	0.461538	leader	elsewhere	elsewhere
hsa-miR-520d-3p	-8.07	-9.6	-10.74	-10.82	-9.47	54	76	54	76	99	110	21	4	4	21	6	18	0	0.705882	1	1	leader	leader	elsewhere
hsa-miR-557	-11.74	-11.78	-14.99	-10.88	-12.8367	120	140	59	70	122	140	21	2	8	20	2	19	0	0.578947	0.9	0.894737	elsewhere	leader	elsewhere
hsa-miR-4289	-6.97	-10.58	-10.52	-10.55	-9.35667	77	92	125	130	121	130	18	2	10	15	10	18	0	0.3125	0.555556	0.625	elsewhere	elsewhere	elsewhere
hsa-miR-1277-3p	NA	-0.46	-0.49	-2.37	-0.475	NA	NA	132	137	15	19	NA	NA	8	13	8	12	0	0.8	0	0.8	NA	elsewhere	leader
hsa-miR-6781-5p	-2.53	-6.2	-8.19	-9.25	-5.64	168	174	107	114	48	68	14	8	7	13	1	19	0	0.277778	0	0.714286	elsewhere	elsewhere	leader
hsa-miR-216a-3p	-8.93	-9.88	-13.04	-9.59	-10.6167	55	67	96	112	55	67	18	6	4	20	6	18	0	0.75	1	1	leader	elsewhere	leader
hsa-miR-148a-5p	-1.65	-8.3	-9.77	-10.07	-6.57333	30	36	81	95	79	95	8	2	4	17	4	20	0	0.222222	0.875	0.8125	leader	elsewhere	elsewhere
hsa-miR-4653-5p	-2.21	-7.5	-6.75	-8.29	-5.48667	14	30	61	73	90	108	21	1	2	16	1	20	0	0.7	0	0.95	leader	leader	elsewhere
hsa-miR-1250-5p	-12.71	-13.94	-15.24	-14.7	-13.9633	47	60	60	76	41	60	16	2	4	20	2	20	0	0.666667	0.684211	0.888889	leader	leader	leader
hsa-miR-20a-5p	-0.88	-6.77	-5.21	-5.67	-4.28667	154	160	108	118	108	118	17	11	10	21	10	21	0	0.545455	1	1	elsewhere	elsewhere	elsewhere
hsa-miR-4743-5p	-3.51	-9.64	-10.41	-13.73	-7.85333	179	185	154	162	44	66	21	15	6	14	1	19	0	0	0	0.444444	elsewhere	elsewhere	leader
hsa-miR-4650-3p	NA	-5.37	-7.99	-7.97	-6.68	NA	NA	59	65	40	59	NA	NA	12	17	2	16	0	0.266667	0	0.266667	NA	leader	leader
hsa-miR-3651	-2.89	-9.01	-7.31	-7.23	-6.40333	10	29	83	102	83	93	18	6	3	22	11	22	0	0.368421	0.526316	0.631579	leader	elsewhere	elsewhere
hsa-miR-4278	NA	-7.35	-5.63	-6.17	-6.49	NA	NA	102	116	153	164	NA	NA	2	16	4	16	0	0.857143	0	0.857143	NA	elsewhere	elsewhere
hsa-miR-3937	-8.26	-11.23	-10.91	-11.03	-10.1333	160	166	95	115	161	166	23	17	3	19	17	22	0	0.1	0.833333	0.833333	elsewhere	elsewhere	elsewhere
hsa-miR-489-3p	-3.41	-12.68	-9.98	-13.51	-8.69	155	175	109	120	110	120	20	2	10	22	10	21	0	0.5	0.909091	0.916667	elsewhere	elsewhere	elsewhere
hsa-miR-4509	-3.81	-6.69	-6.63	-6.92	-5.71	2	8	108	119	107	119	20	14	9	20	9	21	0	0.5	0.916667	0.916667	elsewhere	elsewhere	elsewhere
hsa-miR-382-3p	NA	-7.89	-9.99	-9.62	-8.94	NA	NA	81	94	153	172	NA	NA	6	21	1	19	0	0.65	0	0.65	NA	elsewhere	elsewhere
hsa-miR-4287	-7.01	-11.83	-11.81	-9.35	-10.2167	13	32	13	31	90	108	17	1	2	17	1	15	0	0.8125	0.947368	0.9375	leader	leader	elsewhere
hsa-miR-548f-5p	-4.27	-6.11	-8.17	-7.93	-6.18333	166	172	105	112	166	180	16	10	15	22	2	16	0	0.05	0.428571	0.428571	elsewhere	elsewhere	elsewhere
hsa-miR-3199	-1.6	-7.07	-9.57	-9.49	-6.08	181	188	51	64	51	64	17	10	8	22	8	22	0	0.5	1	1	elsewhere	leader	leader
hsa-miR-151a-5p	-5.71	-10.14	-10.6	-11.63	-8.81667	178	185	99	115	100	115	10	3	4	21	4	20	0	0.333333	0.9375	0.941176	elsewhere	elsewhere	elsewhere
hsa-miR-7853-5p	NA	-5.67	-4.05	-7.08	-4.86	NA	NA	107	113	77	86	NA	NA	7	13	5	13	0	0.75	0	0.75	NA	elsewhere	elsewhere
hsa-miR-367-5p	NA	-1.09	-3.23	-4.6	-2.16	NA	NA	106	126	88	91	NA	NA	2	22	1	3	0	0.047619	0	0.047619	NA	elsewhere	elsewhere
hsa-miR-4665-3p	NA	-7.21	-4.8	-7.18	-6.005	NA	NA	62	70	58	62	NA	NA	12	20	1	4	0	0	0	0	NA	leader	leader
hsa-miR-20b-3p	-7.67	-12.73	-13.21	-11.78	-11.2033	103	119	119	129	119	129	20	7	11	21	11	21	0	0.642857	1	1	elsewhere	elsewhere	elsewhere
hsa-miR-3681-5p	-5.68	-8.4	-9.92	-9.78	-8	73	95	149	166	149	166	22	3	3	19	3	19	0	0.842105	1	1	leader	elsewhere	elsewhere
hsa-miR-1283	-5.18	-10.17	-11.52	-11.22	-8.95667	104	113	153	169	153	169	22	14	3	18	3	18	0	0.210526	1	1	elsewhere	elsewhere	elsewhere
hsa-miR-3121-5p	NA	-6.37	-7.23	-8.09	-6.8	NA	NA	25	32	101	109	NA	NA	2	11	3	11	0	0.888889	0	0.888889	NA	leader	elsewhere
hsa-miR-497-3p	-3.38	-4.98	-4.27	-7.37	-4.21	45	51	12	18	87	92	17	11	6	12	8	13	0	0.0909091	0	0.571429	leader	leader	elsewhere
hsa-miR-10396b-5p	-9.92	-12.86	-11.74	-13.83	-11.5067	124	130	124	130	58	69	11	5	5	11	3	13	0	0.6	1	1	elsewhere	elsewhere	leader
hsa-miR-3667-3p	-5.93	-9.86	-10.6	-9.38	-8.79667	27	33	61	73	60	73	11	5	9	20	9	21	0	0.125	0.923077	0.916667	leader	leader	leader
hsa-miR-6883-3p	-7.46	-10.21	-11.4	-12.16	-9.69	103	109	13	31	89	106	19	13	1	16	2	14	0	0.0555556	0.15	0.8	elsewhere	leader	elsewhere
hsa-miR-627-5p	-2.92	-5.79	-11.01	-7.5	-6.57333	181	196	47	67	47	67	15	1	1	21	1	20	0	0.7	1	0.95	elsewhere	leader	leader
hsa-miR-340-5p	-5.42	-7.22	-8.24	-7.91	-6.96	9	17	9	17	88	101	22	14	14	22	7	19	0	0.333333	1	1	leader	leader	elsewhere
hsa-miR-147b-3p	NA	-2.7	-5.08	-4.82	-3.89	NA	NA	150	166	65	69	NA	NA	3	21	1	4	0	0.05	0	0.05	NA	elsewhere	leader
hsa-miR-6510-5p	-4.44	-10.98	-12.1	-12.24	-9.17333	179	185	157	168	157	168	21	15	3	13	3	13	0	0	1	1	elsewhere	elsewhere	elsewhere
hsa-miR-6074	-7.49	-9.5	-12.49	-12.5	-9.82667	177	184	56	65	56	65	15	8	11	19	11	19	0	0.363636	1	1	elsewhere	leader	leader
hsa-miR-4632-3p	-2.49	-9.2	-7.8	-9.42	-6.49667	150	156	27	32	99	109	18	12	7	12	8	17	0	0	0	0.5	elsewhere	leader	elsewhere
hsa-miR-331-3p	NA	-6.22	-3.83	-6.76	-5.025	NA	NA	61	71	100	110	NA	NA	3	12	9	19	0	0.1875	0	0.1875	NA	leader	elsewhere
hsa-miR-4422	-3.43	-8.34	-9.78	-9.67	-7.18333	179	185	154	168	154	168	16	10	5	18	5	18	0	0.461538	1	1	elsewhere	elsewhere	elsewhere
hsa-miR-4662a-5p	-1.97	-8.23	-9.24	-9.04	-6.48	100	112	90	103	25	34	22	2	1	16	11	21	0	0.238095	0.136364	0.666667	elsewhere	elsewhere	leader
hsa-miR-6840-3p	-1.8	-4.69	-7.08	-7.57	-4.52333	67	74	67	74	44	64	15	8	8	15	1	19	0	0.388889	1	1	leader	leader	leader
hsa-miR-147a	-5.06	-7.27	-7.82	-8.28	-6.71667	50	60	64	69	44	50	13	2	3	8	1	7	0	0.333333	0	0.571429	leader	leader	leader
hsa-miR-4783-3p	-4.43	-7.53	-4.76	-7.22	-5.57333	120	133	12	29	152	165	21	8	1	22	10	22	0	0.52381	0	0.785714	elsewhere	leader	elsewhere
hsa-miR-5698	-8.11	-14.46	-15.59	-15.76	-12.72	74	88	152	164	152	164	21	8	3	15	3	15	0	0.388889	1	1	leader	elsewhere	elsewhere
hsa-miR-4654	-2.25	-8.43	-12.47	-10.46	-7.71667	152	175	40	58	40	58	21	3	2	20	2	20	0	0.894737	1	1	elsewhere	leader	leader
hsa-miR-1843	-2.11	-12.25	-10.98	-13.58	-8.44667	3	9	99	114	100	115	9	3	4	20	6	19	0	0.176471	0.875	0.8125	elsewhere	elsewhere	elsewhere
hsa-miR-3157-3p	-7.86	-11.02	-11.97	-11.49	-10.2833	11	29	11	31	88	107	18	4	1	18	1	16	0	0.705882	0.9	0.882353	leader	leader	elsewhere
hsa-miR-4260	-2.08	-4.31	-4.1	-7.97	-3.49667	126	132	31	49	126	132	8	2	3	17	2	8	0	0.333333	1	1	elsewhere	leader	elsewhere
hsa-miR-1233-5p	-2.34	-8.68	-8.43	-9.72	-6.48333	179	186	151	166	34	50	10	3	2	21	2	14	0	0.368421	0	0.631579	elsewhere	elsewhere	leader
hsa-miR-875-5p	-2.88	-5.29	-4.65	-6.38	-4.27333	106	112	106	112	46	63	14	8	8	14	5	21	0	0.375	1	1	elsewhere	elsewhere	leader
hsa-miR-4299	-5.27	-7.56	-9.1	-11.37	-7.31	179	186	161	180	47	64	18	11	1	17	1	16	0	0.294118	0.04	0.9375	elsewhere	elsewhere	leader
hsa-miR-192-5p	-2.17	-6.5	-7.55	-6.63	-5.40667	142	154	15	32	15	32	16	6	1	18	1	17	0	0.588235	1	0.941176	elsewhere	leader	leader
hsa-miR-9903	-0.23	-5.91	-7.14	-8.32	-4.42667	181	187	28	33	28	33	22	16	4	9	4	9	0	0	1	1	elsewhere	leader	leader
hsa-miR-182-5p	-4.44	-9.76	-9.79	-9.82	-7.99667	82	104	105	114	150	165	24	1	10	19	3	18	0	0.347826	0	0.652174	elsewhere	elsewhere	elsewhere
hsa-miR-328-3p	-6.24	-10.15	-10.18	-11.13	-8.85667	101	111	26	32	26	32	13	3	6	12	6	12	0	0.6	1	1	elsewhere	leader	leader
hsa-miR-617	-5.31	-7.4	-6.07	-9.96	-6.26	109	124	109	124	44	48	22	4	4	22	17	21	0	0.222222	1	1	elsewhere	elsewhere	leader
hsa-miR-6513-5p	-2.7	-6.93	-8.14	-8.33	-5.92333	1	7	151	163	151	163	10	4	4	17	4	17	0	0.461538	1	1	elsewhere	elsewhere	elsewhere
hsa-miR-190b-5p	-5.12	-5.99	-7.69	-7.79	-6.26667	11	24	1	19	125	135	18	5	3	22	12	21	0	0.315789	0.347826	0.684211	leader	leader	elsewhere
hsa-miR-455-3p	-4.97	-10.81	-13.74	-13.13	-9.84	14	20	154	171	154	172	21	15	4	19	3	19	0	0.222222	0.944444	0.9375	leader	elsewhere	elsewhere
hsa-miR-1292-5p	-1.54	-8.45	-7.86	-8.09	-5.95	31	37	106	114	110	129	13	7	15	24	8	19	0	0	0.173913	0.416667	leader	elsewhere	elsewhere
hsa-miR-200b-5p	-10.16	-13.42	-14.4	-12.99	-12.66	109	122	109	116	152	170	16	3	9	16	5	20	0	0.411765	0.538462	0.647059	elsewhere	elsewhere	elsewhere
hsa-miR-516a-3p	-2.26	-4.96	-2.73	-6.16	-3.31667	35	44	112	127	127	130	13	2	2	18	14	17	0	0	0	0.6875	leader	elsewhere	elsewhere
hsa-miR-758-5p	-1.42	-7.02	-4.07	-8.05	-4.17	4	13	154	161	15	19	14	3	13	20	17	21	0	0	0	0.375	elsewhere	elsewhere	leader
hsa-miR-3619-3p	-3.29	-9.08	-10.05	-10.48	-7.47333	86	92	64	71	21	33	21	15	14	22	8	20	0	0.357143	0	0.75	elsewhere	leader	leader
hsa-miR-6165	-6.29	-7.78	-10.33	-10.37	-8.13333	44	56	160	181	44	56	17	6	2	18	6	17	0	0.6875	1	1	leader	elsewhere	leader
hsa-miR-548k	-5.16	-7.68	-5.67	-8.23	-6.17	136	158	67	76	153	158	21	4	5	13	4	9	0	0.235294	0.227273	0.470588	elsewhere	leader	elsewhere
hsa-miR-18b-3p	-0.17	-7.73	-7.13	-7.53	-5.01	184	190	11	29	24	29	21	15	3	21	3	8	0	0	0.277778	0.333333	elsewhere	leader	leader
hsa-miR-151a-3p	-4.03	-6.92	-6.02	-8.9	-5.65667	24	31	24	31	183	190	19	12	12	19	12	20	0	0.875	1	1	leader	leader	elsewhere
hsa-miR-197-5p	-8.24	-10.89	-12.47	-12.34	-10.5333	109	115	109	115	44	59	17	11	11	17	3	19	0	0.375	1	1	elsewhere	elsewhere	leader
hsa-miR-1270	-4.81	-6.53	-9.4	-8.21	-6.91333	47	57	156	168	40	57	12	2	7	18	2	21	0	0.263158	0.588235	0.578947	leader	elsewhere	leader
hsa-miR-4321	-1.78	-5.51	-3.65	-5.5	-3.64667	54	60	99	114	44	48	11	5	6	20	6	10	0	0.266667	0	0.666667	leader	elsewhere	leader
hsa-miR-8073	-1.37	-9.18	-6.72	-7.17	-5.75667	90	104	109	114	97	114	17	2	5	10	5	19	0	0.294118	0.294118	0.705882	elsewhere	elsewhere	elsewhere
hsa-miR-3164	-6.42	-8.09	-11.18	-10.6	-8.56333	50	67	156	163	50	67	19	2	12	21	2	19	0	0.368421	1	1	leader	elsewhere	leader
hsa-miR-6869-5p	-2.02	-9.79	-9.9	-10.3	-7.23667	154	160	109	114	43	58	14	8	17	22	1	11	0	0	0	0.230769	elsewhere	elsewhere	leader
hsa-miR-519c-5p	-3.64	-8.95	-9.86	-10.05	-7.48333	179	190	153	170	153	163	14	1	2	17	8	17	0	0.375	0.588235	0.75	elsewhere	elsewhere	elsewhere
hsa-miR-8066	-2.65	-5.25	-6.86	-6.76	-4.92	35	47	48	53	179	197	16	5	2	7	4	20	0	0.111111	0	0.6875	leader	leader	elsewhere
hsa-miR-4804-5p	-2.37	-5.37	-4.74	-5.42	-4.16	6	21	109	115	42	48	18	1	11	19	7	15	0	0.222222	0	0.470588	leader	elsewhere	leader
hsa-miR-4325	-4.32	-7.43	-7.42	-9.71	-6.39	77	87	77	87	56	64	11	2	2	11	9	17	0	0.133333	1	1	elsewhere	elsewhere	leader
hsa-miR-1914-3p	-4.49	-9.09	-10.22	-9.92	-7.93333	11	22	152	164	152	164	18	7	4	17	4	17	0	0.714286	1	1	leader	elsewhere	elsewhere
hsa-miR-8081	-8.64	-11.25	-11.79	-11.32	-10.56	26	38	73	83	69	83	14	2	1	12	1	18	0	0.588235	0.714286	0.769231	leader	leader	leader
hsa-miR-3127-5p	-9.96	-12.59	-13.93	-12.66	-12.16	113	130	113	130	47	65	20	4	4	20	5	20	0	0.9375	1	1	elsewhere	elsewhere	leader
hsa-miR-937-3p	-7.07	-12.8	-12.07	-11.77	-10.6467	25	44	68	86	68	86	20	7	5	21	5	21	0	0.8125	1	1	leader	leader	leader
hsa-miR-4779	-3.61	-9.45	-10.47	-10.66	-7.84333	180	186	155	164	155	164	7	1	6	15	6	15	0	0.0714286	1	1	elsewhere	elsewhere	elsewhere
hsa-miR-129-1-3p	NA	-5.95	-5.68	-6.38	-5.815	NA	NA	27	32	103	111	NA	NA	5	13	2	13	0	0.727273	0	0.727273	NA	leader	elsewhere
hsa-let-7a-3p	-3.13	-5.27	-6.41	-7.68	-4.93667	28	34	87	92	121	138	21	15	11	16	2	20	0	0.0526316	0	0.277778	leader	elsewhere	elsewhere
hsa-miR-6799-3p	-3.11	-9.77	-10.39	-9.12	-7.75667	154	169	90	105	90	105	21	6	3	21	3	21	0	0.833333	1	1	elsewhere	elsewhere	elsewhere
hsa-miR-885-5p	NA	-8.52	-6.75	-8.75	-7.635	NA	NA	26	32	82	92	NA	NA	14	20	3	11	0	0	0	0	NA	leader	elsewhere
hsa-miR-518f-5p	-4.36	-9.97	-10.75	-11.05	-8.36	179	190	153	170	153	163	14	1	2	17	8	17	0	0.375	0.588235	0.75	elsewhere	elsewhere	elsewhere
hsa-miR-1322	-8.01	-8.94	-9.59	-9.67	-8.84667	10	25	10	25	148	161	15	1	1	15	1	13	0	0.857143	1	1	leader	leader	elsewhere
hsa-miR-1245b-3p	NA	-7.59	-9.4	-9.5	-8.495	NA	NA	61	72	151	170	NA	NA	9	19	1	20	0	0.526316	0	0.526316	NA	leader	elsewhere
hsa-miR-3692-5p	-1.97	-9.4	-11.1	-7.98	-7.49	134	154	54	71	54	71	22	2	2	19	2	19	0	0.85	1	1	elsewhere	leader	leader
hsa-miR-6879-3p	-4.92	-7.64	-10.22	-10.22	-7.59333	25	38	62	71	186	197	16	3	7	18	1	13	0	0.352941	0	0.666667	leader	leader	elsewhere
hsa-miR-3127-3p	-4.84	-11.69	-11.11	-9.9	-9.21333	148	158	61	73	61	72	22	13	6	17	7	17	0	0.25	0.916667	0.909091	elsewhere	leader	leader
hsa-miR-3909	-6	-8.33	-8.73	-10.04	-7.68667	28	34	61	73	28	34	8	2	5	15	2	8	0	0.230769	1	1	leader	leader	leader
hsa-miR-1247-3p	NA	-4.76	-5.83	-5.65	-5.295	NA	NA	79	86	146	163	NA	NA	9	15	5	23	0	0.333333	0	0.333333	NA	elsewhere	elsewhere
hsa-miR-4470	NA	-7.54	-7.51	-8.97	-7.525	NA	NA	163	168	52	66	NA	NA	7	12	1	14	0	0.384615	0	0.384615	NA	elsewhere	leader
hsa-miR-146b-3p	-5.15	-8.58	-9.66	-10.05	-7.79667	106	121	10	29	81	90	19	2	2	22	4	13	0	0.45	0	0.85	elsewhere	leader	elsewhere
hsa-miR-3606-5p	-4	-8.03	-10.4	-8.05	-7.47667	169	182	35	50	35	50	21	8	4	19	4	19	0	0.647059	1	1	elsewhere	leader	leader
hsa-miR-526a-5p	-3.92	-9.52	-10.43	-10.55	-7.95667	179	190	153	170	153	163	14	1	2	17	8	17	0	0.375	0.588235	0.75	elsewhere	elsewhere	elsewhere
hsa-miR-648	-6.33	-7.39	-4.48	-6.7	-6.06667	10	25	10	25	123	130	19	2	2	19	9	16	0	0.411765	1	1	leader	leader	elsewhere
hsa-miR-516b-5p	-6.72	-9.48	-10.25	-9.29	-8.81667	179	186	153	165	153	165	17	10	4	20	4	20	0	0.4375	1	1	elsewhere	elsewhere	elsewhere
hsa-miR-4789-3p	-2.33	-5.93	-3.73	-6.24	-3.99667	83	102	155	160	14	18	20	7	6	11	1	4	0	0	0	0.285714	elsewhere	elsewhere	leader
hsa-miR-4435	NA	-9.33	-8.63	-8.93	-8.98	NA	NA	107	114	62	66	NA	NA	3	13	2	6	0	0.272727	0	0.272727	NA	elsewhere	leader
hsa-miR-7847-3p	-4.98	-8.25	-10.39	-11.32	-7.87333	179	185	160	167	52	68	21	15	1	9	1	17	0	0	0	0.5	elsewhere	elsewhere	leader
hsa-miR-32-5p	-5.28	-7.03	-7.52	-8.26	-6.61	130	139	147	156	147	156	12	3	8	17	8	17	0	0.285714	1	1	elsewhere	elsewhere	elsewhere
hsa-miR-3529-5p	-6.44	-7.97	-9.79	-8.39	-8.06667	140	158	108	115	75	95	19	2	1	9	3	21	0	0.3	0	0.842105	elsewhere	elsewhere	leader
hsa-miR-4677-3p	NA	-6.11	-4.77	-6.14	-5.44	NA	NA	62	72	151	155	NA	NA	1	11	17	21	0	0	0	0	NA	leader	elsewhere
hsa-miR-671-3p	-8.81	-10.43	-12.34	-12.65	-10.5267	120	130	120	130	28	45	21	11	11	21	4	18	0	0.411765	1	1	elsewhere	elsewhere	leader
hsa-miR-363-3p	-3.18	-5.88	-8.72	-6.66	-5.92667	13	21	68	87	118	139	11	3	4	21	3	17	0	0.388889	0	0.722222	leader	leader	elsewhere
hsa-miR-6086	-5.9	-9.36	-10.82	-10.18	-8.69333	1	8	155	168	155	168	8	1	3	17	3	17	0	0.3125	1	1	elsewhere	elsewhere	elsewhere
hsa-miR-7154-3p	-2.57	-7.53	-4.42	-10.55	-4.84	176	182	47	59	180	185	15	9	2	17	1	5	0	0	0.222222	0.4	elsewhere	leader	elsewhere
hsa-miR-130b-3p	NA	-4.58	-6.43	-8.1	-5.505	NA	NA	4	17	126	130	NA	NA	5	18	16	20	0	0.133333	0	0.133333	NA	leader	elsewhere
hsa-miR-4649-5p	-4.83	-11.36	-7.75	-10.34	-7.98	123	137	105	129	157	164	19	4	2	20	8	14	0	0.333333	0.1875	0.833333	elsewhere	elsewhere	elsewhere
hsa-miR-655-5p	-8.04	-9.45	-9.68	-9.39	-9.05667	66	76	66	76	116	130	15	5	5	15	1	14	0	0.642857	1	1	leader	leader	elsewhere
hsa-miR-4445-5p	-4.8	-8.58	-7.79	-8.45	-7.05667	84	98	63	80	85	98	22	3	2	21	3	21	0	0.9	0.928571	0.947368	elsewhere	leader	elsewhere
hsa-miR-146a-5p	-3.17	-10.34	-5.25	-12.87	-6.25333	112	123	162	186	165	186	21	12	1	20	1	16	0	0.2	0.875	0.789474	elsewhere	elsewhere	elsewhere
hsa-miR-1181	NA	-7.65	-8.83	-7.45	-8.24	NA	NA	62	71	99	113	NA	NA	1	11	6	19	0	0.277778	0	0.277778	NA	leader	elsewhere
hsa-miR-6778-5p	-6.55	-10.49	-12.31	-11.79	-9.78333	43	58	110	129	43	58	18	2	4	20	2	18	0	0.777778	1	1	leader	elsewhere	leader
hsa-miR-378a-5p	-5.45	-6.8	-5.25	-7.27	-5.83333	30	37	30	37	185	190	18	11	11	18	1	5	0	0	1	1	leader	leader	elsewhere
hsa-miR-369-5p	-5.79	-9.04	-13.75	-10.58	-9.52667	16	24	14	31	59	80	18	10	5	20	2	21	0	0.421053	0.470588	0.789474	leader	leader	leader
hsa-miR-6772-3p	-8.83	-10.87	-7.15	-10.54	-8.95	62	84	14	31	81	97	19	3	4	22	1	12	0	0.380952	0.0857143	0.789474	leader	leader	elsewhere
hsa-miR-6735-3p	-11.92	-12.58	-8.5	-16.22	-11	26	45	26	32	47	65	19	2	13	19	2	10	0	0	0.315789	0.470588	leader	leader	leader
hsa-miR-6720-5p	-5.77	-9.66	-6.22	-7.66	-7.21667	14	33	90	105	68	71	22	2	7	22	19	22	0	0.15	0	0.75	leader	elsewhere	leader
hsa-miR-4319	-7.16	-10.58	-11.6	-12.72	-9.78	14	30	98	105	98	106	17	1	2	10	1	9	0	0.4375	0.875	0.777778	leader	elsewhere	elsewhere
hsa-miR-4427	-2.11	-7.21	-6.16	-7.69	-5.16	169	175	1	14	5	14	13	7	2	15	2	11	0	0.307692	0.692308	0.692308	elsewhere	leader	leader
hsa-miR-576-5p	-1.71	-8.46	-8.18	-8.27	-6.11667	13	29	187	192	187	192	20	2	9	14	9	14	0	0.277778	1	1	leader	elsewhere	elsewhere
hsa-miR-200a-3p	-3.6	-7.32	-7.69	-7.64	-6.20333	98	107	63	71	98	107	15	6	6	14	6	15	0	0.888889	1	1	elsewhere	leader	elsewhere
hsa-miR-525-3p	-3.24	-10.91	-12.06	-7.94	-8.73667	26	32	99	115	99	115	14	8	3	21	3	21	0	0.333333	1	1	leader	elsewhere	elsewhere
hsa-miR-6503-5p	-3.74	-7.42	-9.39	-9.73	-6.85	81	87	28	45	28	45	12	6	2	20	2	20	0	0.333333	1	1	elsewhere	leader	leader
hsa-miR-4471	-2.16	-7.36	-7.68	-6.59	-5.73333	2	9	91	104	91	104	19	12	7	21	7	21	0	0.5	1	1	elsewhere	elsewhere	elsewhere
hsa-miR-21-5p	-4.42	-7.38	-7.27	-7.43	-6.35667	19	27	10	18	10	18	21	13	9	17	9	17	0	0.333333	1	1	leader	leader	leader
hsa-miR-6507-5p	-3.48	-7.62	-10.01	-9.85	-7.03667	68	80	123	130	123	135	21	10	11	19	6	19	0	0.533333	0.583333	0.727273	leader	elsewhere	elsewhere
hsa-miR-376b-3p	-4.73	-6.53	-6.4	-6.93	-5.88667	116	131	116	131	164	174	21	5	5	21	11	20	0	0.5625	1	1	elsewhere	elsewhere	elsewhere
hsa-miR-3677-3p	-4.87	-7.67	-7.1	-10.8	-6.54667	112	129	123	129	60	68	21	6	6	12	3	11	0	0.277778	0.352941	0.555556	elsewhere	elsewhere	leader
hsa-miR-4663	NA	-6.9	-6.37	-7.29	-6.635	NA	NA	109	127	163	181	NA	NA	2	24	1	14	0	0.521739	0	0.521739	NA	elsewhere	elsewhere
hsa-miR-150-3p	-2.45	-10.76	-13.22	-13.04	-8.81	181	188	58	65	54	65	18	11	9	16	9	19	0	0.5	0.636364	0.7	elsewhere	leader	leader
hsa-miR-939-3p	NA	-9.23	-6.96	-9.37	-8.095	NA	NA	68	73	60	65	NA	NA	9	14	6	11	0	0.25	0	0.25	NA	leader	leader
hsa-miR-10399-5p	-1.88	-8.95	-9.23	-9.86	-6.68667	166	172	4	21	5	21	7	1	3	21	3	20	0	0.2	0.941176	0.944444	elsewhere	leader	leader
hsa-miR-3156-3p	-4.56	-7.47	-8.89	-9.23	-6.97333	102	112	119	124	27	31	21	11	7	12	1	4	0	0	0	0.0714286	elsewhere	elsewhere	leader
hsa-miR-374c-5p	-4.35	-7.05	-7.59	-7.89	-6.33	147	154	178	190	179	190	18	11	11	22	11	21	0	0.636364	0.916667	0.909091	elsewhere	elsewhere	elsewhere
hsa-miR-6785-5p	-9.01	-11.89	-13.71	-14.72	-11.5367	155	175	56	69	46	66	22	1	8	22	1	20	0	0.571429	0.434783	0.904762	elsewhere	leader	leader
hsa-miR-3128	-3.64	-8.93	-8.76	-8.15	-7.11	98	104	105	114	27	42	7	1	4	21	1	20	0	0.15	0	0.8	elsewhere	elsewhere	leader
hsa-miR-539-3p	NA	-3.9	-5.08	-5.58	-4.49	NA	NA	37	45	160	171	NA	NA	10	19	1	11	0	0.0555556	0	0.0555556	NA	leader	elsewhere
hsa-miR-10392-5p	-3.66	-9.39	-10.68	-10.63	-7.91	176	182	58	76	56	74	22	16	1	18	3	21	0	0.0952381	0.8	0.75	elsewhere	leader	leader
hsa-miR-9900	-6.26	-8.62	-9.17	-9.79	-8.01667	30	37	181	189	177	189	9	2	6	14	6	18	0	0.1875	0.666667	0.666667	leader	elsewhere	elsewhere
hsa-miR-5739	-10.81	-12.08	-13.33	-15.51	-12.0733	47	60	160	166	44	60	16	2	12	18	2	19	0	0.235294	0.8125	0.823529	leader	elsewhere	leader
hsa-miR-526a-3p	-0.58	-7.53	-8.02	-8.24	-5.37667	26	32	153	158	153	161	14	8	4	9	1	8	0	0	0.625	0.5	leader	elsewhere	elsewhere
hsa-miR-3074-5p	-3.1	-4.75	-6.82	-6.2	-4.89	147	154	147	154	88	95	12	5	5	12	1	6	0	0.0909091	1	1	elsewhere	elsewhere	elsewhere
hsa-miR-6766-5p	-2.59	-8.8	-10.32	-10.04	-7.23667	52	59	148	169	148	169	10	3	1	23	1	22	0	0.318182	1	0.954545	leader	elsewhere	elsewhere
hsa-miR-32-3p	-2.21	-6.88	-8.51	-8.79	-5.86667	21	27	45	53	45	53	11	5	7	16	7	16	0	0.363636	1	1	leader	leader	leader
hsa-miR-4275	-0.84	-5.3	-5.77	-6.01	-3.97	26	32	13	28	13	21	17	11	1	12	5	12	0	0.0625	0.533333	0.636364	leader	leader	leader
hsa-miR-7843-3p	-6.17	-8.04	-9.26	-8.93	-7.82333	25	38	18	32	90	111	15	2	8	21	5	21	0	0.368421	0.35	0.8125	leader	leader	elsewhere
hsa-miR-208a-3p	NA	0.93	-1.29	-2.47	-0.18	NA	NA	107	113	183	186	NA	NA	10	20	2	5	0	0	0	0	NA	elsewhere	elsewhere
hsa-miR-1247-5p	NA	-7.74	-7.68	-8.98	-7.71	NA	NA	27	32	103	110	NA	NA	13	18	10	18	0	0.625	0	0.625	NA	leader	elsewhere
hsa-miR-6843-3p	-7.02	-10.08	-8.18	-11.78	-8.42667	60	66	60	66	92	110	8	2	2	8	3	14	0	0.416667	1	1	leader	leader	elsewhere
hsa-miR-519a-3p	-3.59	-5.48	-5.79	-6.94	-4.95333	21	33	70	76	22	33	22	9	4	11	9	21	0	0.111111	0.916667	0.923077	leader	leader	leader
hsa-miR-33a-5p	-2.06	-3.96	-5.32	-6.36	-3.78	16	22	151	168	85	100	17	11	3	20	3	20	0	0.352941	0	1	leader	elsewhere	elsewhere
hsa-miR-10a-3p	-1.04	-6.83	-8.08	-8.88	-5.31667	181	193	160	170	160	164	18	4	6	19	15	19	0	0.2	0.4	0.8	elsewhere	elsewhere	elsewhere
hsa-miR-6885-3p	-3.67	-12.38	-11.48	-14.79	-9.17667	25	33	100	124	101	110	12	4	6	21	12	20	0	0	0.375	0.533333	leader	elsewhere	elsewhere
hsa-miR-561-3p	-3.95	-6.09	-6.89	-8.52	-5.64333	21	39	179	189	180	196	22	6	13	22	5	21	0	0.470588	0.529412	0.882353	leader	elsewhere	elsewhere
hsa-miR-8075	-6.03	-8.31	-7.12	-6.61	-7.15333	31	46	31	51	156	165	23	7	1	23	1	9	0	0.0909091	0.75	0.727273	leader	leader	elsewhere
hsa-miR-6859-5p	-9.39	-11.26	-11.86	-12.76	-10.8367	154	174	154	168	124	135	22	2	8	22	8	17	0	0.45	0.7	0.7	elsewhere	elsewhere	elsewhere
hsa-miR-151b	-5.96	-9.75	-9.14	-9.75	-8.28333	178	185	107	115	124	130	10	3	4	11	4	11	0	0.75	0	1	elsewhere	elsewhere	elsewhere
hsa-miR-502-3p	-9.74	-10.77	-9.71	-7.95	-10.0733	2	20	2	20	126	138	20	3	3	20	3	13	0	0.588235	1	1	leader	leader	elsewhere
hsa-miR-23b-5p	-11.24	-14.45	-15.64	-14.53	-13.7767	9	30	9	30	88	106	21	5	5	21	5	18	0	0.8125	1	1	leader	leader	elsewhere
hsa-miR-6080	-2.21	-8.87	-9.71	-7.54	-6.93	22	28	103	116	103	116	7	1	3	18	3	18	0	0.235294	1	1	leader	elsewhere	elsewhere
hsa-miR-6740-5p	-7.9	-9.81	-12.02	-11.48	-9.91	157	163	157	163	47	64	12	6	6	12	2	19	0	0.352941	1	1	elsewhere	elsewhere	leader
hsa-miR-4800-3p	NA	-9.02	-8.72	-9.55	-8.87	NA	NA	62	72	21	33	NA	NA	7	17	3	15	0	0.571429	0	0.571429	NA	leader	leader
hsa-miR-488-5p	-6.15	-11.63	-13.54	-10.96	-10.44	150	160	105	114	105	121	18	9	11	19	2	19	0	0.411765	0.5625	0.7	elsewhere	elsewhere	elsewhere
hsa-miR-7158-5p	-6.8	-11.89	-13.25	-14.4	-10.6467	95	111	30	45	28	45	19	1	1	18	1	19	0	0.944444	0.882353	1	elsewhere	leader	leader
hsa-miR-873-5p	NA	-6.27	-7.31	-9.54	-6.79	NA	NA	27	45	187	198	NA	NA	4	21	9	20	0	0.647059	0	0.647059	NA	leader	elsewhere
hsa-miR-656-5p	NA	-6.84	-9.62	-9.5	-8.23	NA	NA	107	128	49	67	NA	NA	2	20	3	18	0	0.833333	0	0.833333	NA	elsewhere	leader
hsa-miR-3665	-7.96	-11.56	-13.1	-12.22	-10.8733	109	115	156	169	156	169	17	11	3	17	3	17	0	0.428571	1	1	elsewhere	elsewhere	elsewhere
hsa-miR-29b-1-5p	-13.09	-13.19	-13.92	-16.82	-13.4	41	69	107	127	46	69	21	1	1	21	1	18	0	0.85	0.821429	1	leader	elsewhere	leader
hsa-miR-1538	-4.76	-7.95	-9.24	-11.02	-7.31667	149	164	58	65	58	65	18	2	2	8	2	8	0	0.375	1	1	elsewhere	leader	leader
hsa-miR-548h-3p	NA	-2.21	-2.98	-4.36	-2.595	NA	NA	150	157	68	71	NA	NA	9	17	7	10	0	0.1	0	0.1	NA	elsewhere	leader
hsa-miR-4656	-0.86	-9.8	-8.53	-11.81	-6.39667	146	152	110	115	110	129	10	4	9	14	2	14	0	0.0833333	0.263158	0.5	elsewhere	elsewhere	elsewhere
hsa-let-7c-5p	-6.75	-9.53	-10.78	-10.2	-9.02	109	115	109	115	163	183	9	3	3	9	2	20	0	0.333333	1	1	elsewhere	elsewhere	elsewhere
hsa-miR-767-5p	-4.5	-7.84	-7.52	-7.85	-6.62	68	87	68	87	97	111	20	1	1	20	9	22	0	0.52381	1	1	leader	leader	elsewhere
hsa-miR-4660	-8.95	-12.37	-13.93	-12.35	-11.75	106	113	106	113	47	64	9	2	2	9	5	21	0	0.210526	1	1	elsewhere	elsewhere	leader
hsa-miR-3978	-2.75	-6.75	-7.46	-8.65	-5.65333	52	58	154	164	154	162	7	1	1	11	3	11	0	0.4	0.8	0.8	leader	elsewhere	elsewhere
hsa-miR-548a-5p	-4.54	-5.32	-4.25	-7.48	-4.70333	27	37	106	113	30	37	22	12	11	19	12	19	0	0.636364	0.7	0.875	leader	elsewhere	leader
hsa-miR-503-5p	-1.37	-6.85	-6.51	-7.07	-4.91	104	115	151	168	151	163	21	8	3	21	8	21	0	0.722222	0.705882	1	elsewhere	elsewhere	elsewhere
hsa-miR-1184	-6.16	-9.53	-10.72	-9.14	-8.80333	60	77	99	113	99	113	22	8	4	19	4	19	0	0.611111	1	1	leader	elsewhere	elsewhere
hsa-miR-5692c	-0.41	-6.54	-7.32	-8	-4.75667	111	117	154	171	155	175	19	13	7	22	3	21	0	0.315789	0.761905	0.736842	elsewhere	elsewhere	elsewhere
hsa-miR-30d-5p	-1.31	-6.06	-4.65	-4.65	-4.00667	146	152	64	71	64	71	21	15	12	19	12	19	0	0.444444	1	1	elsewhere	leader	leader
hsa-miR-6075	-6.89	-9.71	-8.3	-9.85	-8.3	109	115	109	114	57	65	14	8	9	14	12	20	0	0.166667	0.833333	0.833333	elsewhere	elsewhere	leader
hsa-miR-1257	-7.59	-9.84	-11.97	-10.23	-9.8	120	129	123	129	40	58	20	11	11	17	2	17	0	0.333333	0.666667	0.666667	elsewhere	elsewhere	leader
hsa-miR-10226	-2.62	-8.43	-9.88	-8.62	-6.97667	108	121	52	71	52	71	15	1	1	20	1	19	0	0.736842	1	0.947368	elsewhere	leader	leader
hsa-miR-147b-5p	NA	-5.96	-5.6	-6.07	-5.78	NA	NA	68	73	133	138	NA	NA	10	15	13	18	0	0.25	0	0.25	NA	leader	elsewhere
hsa-miR-4528	-2.09	-6.06	-4.8	-6.31	-4.31667	164	171	77	93	164	171	10	3	1	17	3	10	0	0.4375	1	1	elsewhere	elsewhere	elsewhere
hsa-miR-4253	-4.28	-13.83	-15.27	-14.61	-11.1267	179	194	112	130	113	130	18	5	1	18	1	16	0	0.647059	0.944444	0.882353	elsewhere	elsewhere	elsewhere
hsa-miR-587	-4.38	-7.83	-5.67	-8.26	-5.96	117	124	117	124	183	191	8	1	1	8	1	9	0	0.875	1	1	elsewhere	elsewhere	elsewhere
hsa-miR-6506-5p	-3.15	-11.86	-12.9	-12.94	-9.30333	145	152	152	163	152	163	8	1	4	15	4	15	0	0.285714	1	1	elsewhere	elsewhere	elsewhere
hsa-miR-6736-3p	-12.37	-13.42	-13.58	-14.67	-13.1233	25	38	101	112	101	112	14	1	2	14	2	14	0	0.923077	1	1	leader	elsewhere	elsewhere
hsa-miR-374b-5p	-5.29	-6.39	-5.17	-7.28	-5.61667	147	154	148	154	27	32	20	13	13	19	12	17	0	0.5	0.857143	0.857143	elsewhere	elsewhere	leader
hsa-miR-4781-3p	-4.5	-8	-9.26	-9.34	-7.25333	169	178	25	32	25	33	12	3	12	19	11	19	0	0	0.875	0.875	elsewhere	leader	leader
hsa-miR-6817-3p	-5.7	-10.57	-10.44	-11.16	-8.90333	24	32	63	83	99	107	9	1	2	18	10	18	0	0	0	0.5	leader	leader	elsewhere
hsa-miR-5692b	-0.92	-5.56	-6.76	-7.12	-4.41333	111	117	112	117	128	136	19	13	13	18	9	17	0	0.4	0.833333	0.833333	elsewhere	elsewhere	elsewhere
hsa-miR-4756-5p	NA	-8.59	-6.04	-9.12	-7.315	NA	NA	81	86	150	163	NA	NA	8	13	3	16	0	0.384615	0	0.384615	NA	elsewhere	elsewhere
hsa-miR-4773	NA	-6.66	-5.84	-7.8	-6.25	NA	NA	179	184	128	137	NA	NA	7	12	11	21	0	0.0714286	0	0.0714286	NA	elsewhere	elsewhere
hsa-miR-3137	-5.67	-9.08	-9.45	-9.77	-8.06667	161	195	47	71	50	72	23	1	2	22	1	19	0	0.772727	0.84	0.909091	elsewhere	leader	leader
hsa-miR-3184-5p	-3.44	-9.04	-8.57	-9.25	-7.01667	105	111	60	65	60	65	24	18	6	11	6	11	0	0	1	1	elsewhere	leader	leader
hsa-miR-1246	NA	-6.75	-8.01	-7.94	-7.38	NA	NA	110	116	34	46	NA	NA	11	18	3	15	0	0.266667	0	0.266667	NA	elsewhere	leader
hsa-miR-4781-5p	-2.04	-11.06	-12.5	-11.98	-8.53333	11	17	149	164	149	164	21	15	5	20	5	20	0	0.3125	1	1	leader	elsewhere	elsewhere
hsa-miR-6715b-3p	-3.97	-7.54	-7.7	-8.66	-6.40333	82	91	61	71	101	112	18	10	7	18	8	19	0	0.666667	0	0.833333	elsewhere	leader	elsewhere
hsa-miR-6715b-5p	-6.12	-7.18	-6.7	-7.13	-6.66667	9	19	9	19	148	158	16	5	5	16	4	14	0	0.75	1	1	leader	leader	elsewhere
hsa-miR-5000-3p	-0.42	-4.66	-4.02	-5.61	-3.03333	184	190	81	86	81	86	15	9	6	11	6	11	0	0.222222	1	1	elsewhere	elsewhere	elsewhere
hsa-miR-3945	-8.46	-9.79	-12.38	-12.2	-10.21	1	19	1	19	125	137	19	4	4	19	4	18	0	0.933333	1	1	leader	leader	elsewhere
hsa-miR-330-3p	NA	-5.67	-6.71	-8.2	-6.19	NA	NA	14	19	61	65	NA	NA	6	11	12	16	0	0	0	0	NA	leader	leader
hsa-miR-6795-5p	-8.38	-9.43	-9.44	-11.84	-9.08333	176	186	160	165	177	186	24	14	1	6	14	23	0	0	0.9	0.9	elsewhere	elsewhere	elsewhere
hsa-miR-24-2-5p	-8.57	-9.8	-11.87	-11.22	-10.08	133	157	133	157	167	188	21	2	2	21	3	20	0	0.894737	1	1	elsewhere	elsewhere	elsewhere
hsa-miR-12113	-4.17	-6.78	-6.53	-9.26	-5.82667	157	175	113	122	162	169	22	3	8	17	10	17	0	0.368421	0.388889	0.777778	elsewhere	elsewhere	elsewhere
hsa-miR-451a	-6.61	-9.59	-9.82	-8.7	-8.67333	147	156	11	22	11	22	20	11	6	19	6	19	0	0.571429	1	1	elsewhere	leader	leader
hsa-miR-4322	-12.15	-11.68	-10.74	-13.05	-11.5233	64	90	161	169	162	169	19	1	13	21	13	20	0	0.3	0.875	0.875	leader	elsewhere	elsewhere
hsa-miR-4728-5p	-9.87	-12.68	-13.6	-13.77	-12.05	109	115	109	115	155	164	18	12	12	18	6	16	0	0.333333	1	1	elsewhere	elsewhere	elsewhere
hsa-miR-3654	-3.35	-6.62	-7.56	-7.74	-5.84333	181	187	11	19	4	19	18	12	7	15	7	18	0	0.272727	0.533333	0.727273	elsewhere	leader	leader
hsa-miR-370-5p	-4.82	-11.3	-12.47	-13.03	-9.53	151	173	18	37	19	37	22	2	1	22	1	20	0	0.857143	0.947368	0.952381	elsewhere	leader	leader
hsa-miR-224-5p	-8.81	-8.82	-9.02	-9.9	-8.88333	41	47	41	47	124	136	18	12	12	18	7	18	0	0.545455	1	1	leader	leader	elsewhere
hsa-miR-6134	-6.96	-9.34	-10.95	-11.22	-9.08333	49	59	43	48	43	48	16	4	4	9	4	9	0	0.416667	1	1	leader	leader	leader
hsa-miR-7703	-7.15	-9.02	-10.65	-10.13	-8.94	103	114	100	114	120	139	20	10	10	22	1	16	0	0.285714	0.785714	0.833333	elsewhere	elsewhere	elsewhere
hsa-miR-4311	-3.63	-6.02	-5.04	-7.11	-4.89667	48	54	65	74	66	74	18	12	9	18	9	17	0	0.555556	0.888889	0.888889	leader	leader	leader
hsa-miR-3134	-3.97	-8.03	-9.28	-9.44	-7.09333	13	20	151	162	151	162	23	16	5	18	5	18	0	0.111111	1	1	leader	elsewhere	elsewhere
hsa-miR-4793-3p	-6.73	-8.1	-9.16	-9.2	-7.99667	62	92	42	51	43	64	23	5	8	19	4	22	0	0.578947	0.363636	0.894737	leader	leader	leader
hsa-miR-583	NA	-4.73	-4.28	-6.33	-4.505	NA	NA	104	115	31	36	NA	NA	6	16	10	15	0	0.5	0	0.5	NA	elsewhere	leader
hsa-miR-6872-5p	-4.2	-9.44	-10.86	-8.78	-8.16667	179	191	155	170	155	170	16	1	3	17	3	17	0	0.8125	1	1	elsewhere	elsewhere	elsewhere
hsa-miR-361-3p	-1.08	-11.97	-11.1	-8.69	-8.05	48	54	9	32	11	33	13	7	2	22	1	19	0	0.285714	0.875	0.809524	leader	leader	leader
hsa-miR-520g-5p	-3.9	-7.66	-8.99	-8.97	-6.85	179	189	149	164	149	162	12	1	5	20	7	20	0	0.263158	0.866667	0.866667	elsewhere	elsewhere	elsewhere
hsa-miR-4760-3p	-0.67	-5.62	-7.98	-7.25	-4.75667	116	122	91	96	24	39	10	4	8	13	4	19	0	0.133333	0	0.4	elsewhere	elsewhere	leader
hsa-miR-6811-3p	-2.59	-9.34	-10.8	-11.22	-7.57667	71	77	98	110	98	110	11	5	8	20	8	20	0	0.2	1	1	leader	elsewhere	elsewhere
hsa-miR-133b	NA	-5.6	-6.38	-7.89	-5.99	NA	NA	98	105	26	35	NA	NA	8	14	4	12	0	0.4	0	0.4	NA	elsewhere	leader
hsa-miR-888-5p	-5.27	-7.59	-7.53	-9.45	-6.79667	168	190	81	91	176	190	21	3	11	20	3	15	0	0.222222	0.636364	0.666667	elsewhere	elsewhere	elsewhere
hsa-miR-548an	-7.15	-7.99	-10.47	-10.08	-8.53667	122	137	94	101	122	137	19	4	5	12	4	19	0	0.466667	1	1	elsewhere	elsewhere	elsewhere
hsa-miR-8069	-4.92	-8.29	-9.04	-8.93	-7.41667	109	115	109	115	161	165	17	11	11	17	8	12	0	0.111111	1	1	elsewhere	elsewhere	elsewhere
hsa-miR-629-5p	-6.06	-8.71	-10.04	-9.98	-8.27	128	136	153	170	160	175	15	7	6	21	1	15	0	0.4	0.454545	0.571429	elsewhere	elsewhere	elsewhere
hsa-miR-4732-5p	-5.61	-8.44	-7.05	-8.47	-7.03333	178	184	110	118	179	185	23	17	1	10	16	22	0	0	0.714286	0.714286	elsewhere	elsewhere	elsewhere
hsa-miR-548b-3p	NA	-5.66	-7.18	-6.56	-6.42	NA	NA	29	37	174	188	NA	NA	1	10	7	21	0	0.15	0	0.15	NA	leader	elsewhere
hsa-miR-4255	NA	-6.2	-8.61	-7.64	-7.405	NA	NA	3	16	76	92	NA	NA	1	14	1	15	0	0.928571	0	0.928571	NA	leader	elsewhere
hsa-miR-571	-0.11	-9.78	-12.36	-11.78	-7.41667	142	148	55	66	55	66	8	2	6	20	6	20	0	0.111111	1	1	elsewhere	leader	leader
hsa-miR-657	-12.09	-13.85	-13.69	-13.07	-13.21	24	48	100	114	100	114	22	1	1	22	1	21	0	0.952381	1	1	leader	elsewhere	elsewhere
hsa-miR-1539	-0.43	-5.91	-5.18	-6.87	-3.84	132	138	62	73	22	32	10	4	3	20	8	18	0	0.117647	0	0.588235	elsewhere	leader	leader
hsa-miR-7851-3p	-3.15	-4.87	-9.63	-7.49	-5.88333	1	18	44	63	44	63	20	1	3	21	3	21	0	0.85	1	1	leader	leader	leader
hsa-miR-1273h-5p	-5.33	-9.64	-10.89	-10.52	-8.62	179	187	151	165	151	165	9	1	2	18	2	18	0	0.411765	1	1	elsewhere	elsewhere	elsewhere
hsa-miR-4436b-3p	-3.9	-9.39	-12.63	-12.29	-8.64	179	185	110	115	47	65	16	10	3	8	4	18	0	0	0	0.428571	elsewhere	elsewhere	leader
hsa-miR-302c-3p	-6.84	-9.37	-11.84	-9.55	-9.35	109	124	12	35	17	37	21	7	3	22	1	18	0	0.52381	0.72	0.736842	elsewhere	leader	leader
hsa-miR-6800-5p	-4.02	-10.04	-14.53	-14.28	-9.53	98	117	43	59	43	59	20	1	4	19	4	19	0	0.789474	1	1	elsewhere	leader	leader
hsa-miR-5047	NA	-3.7	-3.19	-4.58	-3.445	NA	NA	57	64	94	113	NA	NA	6	13	3	16	0	0.538462	0	0.538462	NA	leader	elsewhere
hsa-miR-6514-5p	-7.92	-11.24	-10.62	-12.19	-9.92667	35	52	99	118	100	118	18	2	1	23	1	21	0	0.727273	0.947368	0.909091	leader	elsewhere	elsewhere
hsa-miR-125b-5p	-7.13	-9.36	-10.47	-10.45	-8.98667	177	188	10	30	177	191	14	3	1	20	1	13	0	0.526316	0.785714	0.769231	elsewhere	leader	elsewhere
hsa-miR-11401	NA	-11.16	-11.6	-10.51	-11.38	NA	NA	105	113	120	136	NA	NA	9	17	2	19	0	0.470588	0	0.470588	NA	elsewhere	elsewhere
hsa-miR-554	NA	-6.08	-4.1	-6.08	-5.09	NA	NA	30	35	101	110	NA	NA	4	9	1	9	0	0.625	0	0.625	NA	leader	elsewhere
hsa-miR-1290	NA	-4.76	-6.41	-7.08	-5.585	NA	NA	127	143	162	173	NA	NA	3	18	10	18	0	0.533333	0	0.533333	NA	elsewhere	elsewhere
hsa-miR-4661-5p	-8.93	-11.16	-11.51	-10.96	-10.5333	61	74	61	73	88	103	19	6	7	19	3	20	0	0.705882	0.923077	0.923077	leader	leader	elsewhere
hsa-miR-224-3p	-8.4	-10.9	-10.24	-11.2	-9.84667	17	29	99	105	18	29	23	10	10	16	10	22	0	0.461538	0.916667	0.923077	leader	elsewhere	leader
hsa-miR-1294	-6.81	-9.6	-10.15	-10.17	-8.85333	149	166	89	103	149	166	19	2	8	22	2	19	0	0.55	1	1	elsewhere	elsewhere	elsewhere
hsa-miR-135b-5p	-9.08	-11.53	-9.36	-11.1	-9.99	21	46	30	46	121	128	21	3	3	17	4	11	0	0.388889	0.64	0.777778	leader	leader	elsewhere
hsa-miR-938	-2.52	-5.69	-8.48	-7.46	-5.56333	3	10	54	64	54	66	13	6	2	16	1	15	0	0.466667	0.833333	0.866667	elsewhere	leader	leader
hsa-miR-30a-3p	-4.64	-8.11	-10.1	-9.06	-7.61667	90	107	109	119	90	107	19	1	12	22	1	18	0	0.285714	1	0.944444	elsewhere	elsewhere	elsewhere
hsa-miR-4259	-2.42	-8.67	-9.3	-10.78	-6.79667	31	38	124	131	124	131	11	4	11	18	11	18	0	0	1	1	leader	elsewhere	elsewhere
hsa-miR-10393-3p	NA	-6.08	-8.22	-7.44	-7.15	NA	NA	104	114	121	136	NA	NA	2	20	5	20	0	0.833333	0	0.833333	NA	elsewhere	elsewhere
hsa-miR-4317	-6.23	-8	-9.92	-10.26	-8.05	178	194	107	115	178	194	16	2	9	17	2	16	0	0.466667	1	1	elsewhere	elsewhere	elsewhere
hsa-miR-4301	-4.78	-6.71	-8.77	-9.14	-6.75333	150	156	80	92	80	92	10	4	4	17	4	17	0	0.461538	1	1	elsewhere	elsewhere	elsewhere
hsa-miR-429	-3.03	-6.73	-7.1	-7.49	-5.62	98	107	63	71	98	107	15	6	6	14	6	15	0	0.888889	1	1	elsewhere	leader	elsewhere
hsa-miR-320d	-4.79	-7.33	-8.89	-8.36	-7.00333	171	182	4	15	52	62	16	3	5	16	6	17	0	0.714286	0	0.846154	elsewhere	leader	leader
hsa-miR-12131	-2.87	-5	-4.55	-7.96	-4.14	70	80	103	115	70	77	18	9	8	19	11	18	0	0.636364	0.7	0.818182	leader	elsewhere	leader
hsa-miR-190b-3p	-5.13	-6.93	-5.07	-5.65	-5.71	13	25	13	27	132	152	19	5	2	19	1	17	0	0.666667	0.857143	0.833333	leader	leader	elsewhere
hsa-miR-3065-5p	-7.74	-11.41	-12.61	-13.69	-10.5867	4	16	79	93	80	93	23	11	10	23	10	22	0	0.846154	0.928571	0.923077	leader	elsewhere	elsewhere
hsa-miR-1286	NA	-4.27	-4.07	-5.9	-4.17	NA	NA	179	188	27	37	NA	NA	8	18	9	20	0	0.75	0	0.75	NA	elsewhere	leader
hsa-miR-5191	-3.75	-10.04	-11.56	-11.35	-8.45	180	186	145	162	145	162	11	5	2	19	2	19	0	0.352941	1	1	elsewhere	elsewhere	elsewhere
hsa-miR-7156-3p	-1.57	-11.81	-12.47	-11.96	-8.61667	79	85	156	169	160	169	14	8	8	23	8	17	0	0.4	0.692308	0.666667	elsewhere	elsewhere	elsewhere
hsa-miR-891a-3p	-3.86	-6.27	-6.42	-9.22	-5.51667	154	160	86	102	43	47	8	2	3	20	2	6	0	0.166667	0	0.666667	elsewhere	elsewhere	leader
hsa-miR-569	-1.54	-7.44	-7.85	-9.07	-5.61	141	147	179	189	180	196	7	1	11	21	2	20	0	0	0.529412	0.473684	elsewhere	elsewhere	elsewhere
hsa-miR-6868-5p	-6.03	-8.82	-11.78	-10.6	-8.87667	11	17	88	103	84	103	16	10	2	15	2	20	0	0.277778	0.789474	0.722222	leader	elsewhere	elsewhere
hsa-miR-215-5p	-2.36	-6.33	-4.75	-7.01	-4.48	142	154	14	28	15	28	16	6	5	21	5	18	0	0.625	0.928571	0.8125	elsewhere	leader	leader
hsa-miR-6856-5p	-2.16	-5.91	-6.87	-8.97	-4.98	179	185	40	50	40	50	11	5	13	22	13	22	0	0	1	1	elsewhere	leader	leader
hsa-miR-6508-3p	-7.05	-12.88	-14.41	-14.21	-11.4467	100	116	146	165	146	165	18	1	1	20	1	19	0	0.894737	1	0.947368	elsewhere	elsewhere	elsewhere
hsa-miR-423-3p	-6.61	-9.51	-9.61	-10.94	-8.57667	77	84	57	62	62	84	9	2	3	8	2	16	0	0.357143	0.318182	0.714286	elsewhere	leader	leader
hsa-miR-7845-5p	-3.36	-8.75	-7.12	-9.87	-6.41	74	80	47	65	48	59	20	14	3	21	9	20	0	0.333333	0.611111	0.611111	leader	leader	leader
hsa-miR-153-3p	-3.39	-4.88	-4.12	-6.07	-4.13	133	139	133	139	90	100	7	1	1	7	3	12	0	0.363636	1	1	elsewhere	elsewhere	elsewhere
hsa-miR-4520-5p	-9.85	-12.56	-15.14	-15.2	-12.5167	60	71	87	104	85	104	13	2	1	16	1	17	0	0.6875	0.894737	0.9375	leader	elsewhere	elsewhere
hsa-miR-6772-5p	-8.67	-11.33	-11.78	-10.34	-10.5933	146	165	108	119	147	165	22	1	4	18	1	20	0	0.666667	0.947368	0.904762	elsewhere	elsewhere	elsewhere
hsa-miR-3668	-8.08	-8.95	-5.71	-8.69	-7.58	1	9	77	89	2	9	13	5	3	16	5	12	0	0.538462	0.875	0.875	elsewhere	elsewhere	elsewhere
hsa-miR-3927-5p	-4.67	-7.16	-7.97	-7.91	-6.6	165	171	12	28	152	171	11	5	2	16	5	20	0	0.333333	0.315789	0.611111	elsewhere	leader	elsewhere
hsa-miR-3144-5p	-3.64	-7.3	-9.49	-9.77	-6.81	114	130	155	164	160	164	22	2	2	9	2	6	0	0.2	0.444444	0.571429	elsewhere	elsewhere	elsewhere
hsa-miR-507	-3.58	-4.7	-5.86	-6.32	-4.71333	126	141	5	21	126	141	18	1	3	17	1	17	0	0.823529	1	0.941176	elsewhere	leader	elsewhere
hsa-miR-4446-5p	-4.68	-8	-8.27	-9.55	-6.98333	102	108	26	31	102	108	8	2	3	8	2	8	0	0.833333	1	1	elsewhere	leader	elsewhere
hsa-miR-10527-5p	-2.79	-6.77	-8.99	-8.33	-6.18333	128	135	54	59	84	101	15	8	14	19	3	21	0	0.0555556	0	0.388889	elsewhere	leader	elsewhere
hsa-miR-5003-5p	NA	-6.13	-5.55	-5.58	-5.84	NA	NA	94	104	157	170	NA	NA	10	20	12	22	0	0.666667	0	0.666667	NA	elsewhere	elsewhere
hsa-miR-431-3p	-6.56	-11.69	-17.23	-11.37	-11.8267	124	130	60	80	60	80	20	14	3	21	3	21	0	0.333333	1	1	elsewhere	leader	leader
hsa-miR-6770-5p	-5.98	-7.86	-12.44	-10.29	-8.76	164	186	105	115	164	186	23	1	6	18	1	22	0	0.545455	1	0.954545	elsewhere	elsewhere	elsewhere
hsa-miR-378g	NA	-7.52	-9.05	-9.99	-8.285	NA	NA	124	129	58	66	NA	NA	4	9	3	11	0	0.625	0	0.625	NA	elsewhere	leader
hsa-miR-6818-3p	-2.91	-11.05	-12.79	-10.89	-8.91667	185	191	14	32	14	33	10	4	2	20	1	19	0	0.315789	0.947368	0.894737	elsewhere	leader	leader
hsa-miR-1238-3p	NA	-8.72	-11.29	-10.51	-10.005	NA	NA	68	83	27	43	NA	NA	5	17	5	19	0	0.857143	0	0.857143	NA	leader	leader
hsa-miR-150-5p	NA	-11.29	-11.01	-12.8	-11.15	NA	NA	12	31	87	108	NA	NA	2	22	1	20	0	0.857143	0	0.857143	NA	leader	elsewhere
hsa-miR-4740-5p	-2.76	-9.62	-3.78	-6.86	-5.38667	27	33	110	130	110	114	15	9	1	21	17	21	0	0	0.2	0.3	leader	elsewhere	elsewhere
hsa-miR-942-5p	-6.29	-14.63	-14.56	-13.23	-11.8267	14	33	62	73	62	73	19	1	5	17	5	17	0	0.666667	1	1	leader	leader	leader
hsa-miR-523-5p	-3.64	-8.95	-9.86	-10.05	-7.48333	179	190	153	170	153	163	14	1	2	17	8	17	0	0.375	0.588235	0.75	elsewhere	elsewhere	elsewhere
hsa-miR-34a-5p	-4.25	-12.15	-13.31	-10.7	-9.90333	8	25	94	114	93	114	21	5	2	22	2	20	0	0.75	0.952381	0.9	leader	elsewhere	elsewhere
hsa-miR-27b-5p	-7.23	-8.34	-10.13	-10.52	-8.56667	4	19	4	19	54	64	20	4	4	20	9	21	0	0.647059	1	1	leader	leader	leader
hsa-miR-3133	-2.95	-6.26	-5.6	-6.25	-4.93667	184	190	184	190	103	109	14	8	8	14	8	19	0	0.545455	1	1	elsewhere	elsewhere	elsewhere
hsa-miR-7157-3p	-8.18	-10.49	-12	-11.41	-10.2233	147	157	4	23	78	90	14	4	3	20	2	15	0	0.555556	0	0.769231	elsewhere	leader	elsewhere
hsa-miR-513a-5p	-3.72	-12.25	-12.73	-12.91	-9.56667	49	56	154	170	155	170	15	8	2	18	2	17	0	0.4375	0.9375	0.9375	leader	elsewhere	elsewhere
hsa-miR-5006-5p	-7.33	-9.56	-10.66	-11.54	-9.18333	53	71	110	115	54	65	21	1	7	12	8	20	0	0.2	0.611111	0.6	leader	elsewhere	leader
hsa-miR-6844	-0.97	-5.64	-7.59	-7.49	-4.73333	188	195	90	104	166	180	12	5	3	19	7	20	0	0.294118	0	0.705882	elsewhere	elsewhere	elsewhere
hsa-miR-3156-5p	-6.41	-7.66	-10.53	-9.89	-8.2	47	57	162	174	160	174	17	8	2	17	2	20	0	0.5	0.857143	0.833333	leader	elsewhere	elsewhere
hsa-miR-3198	-6.92	-10.7	-14.33	-12.89	-10.65	50	67	160	165	157	175	18	1	10	15	2	19	0	0.277778	0.277778	0.888889	leader	elsewhere	elsewhere
hsa-miR-6737-3p	-5.94	-8.4	-8.13	-9.27	-7.49	70	77	27	32	70	90	10	3	14	20	2	20	0	0	0.35	0.388889	leader	leader	leader
hsa-miR-4516	-3.36	-9.11	-11.48	-13.82	-7.98333	162	174	43	59	44	59	16	7	1	17	1	13	0	0.375	0.9375	0.75	elsewhere	leader	leader
hsa-miR-6741-3p	-14.35	-16.04	-11.99	-17.43	-14.1267	102	114	102	114	120	128	14	3	3	14	3	12	0	0.818182	1	1	elsewhere	elsewhere	elsewhere
hsa-miR-524-5p	-4.31	-13.3	-14.74	-14.32	-10.7833	103	113	153	169	153	169	22	13	2	17	2	17	0	0.2	1	1	elsewhere	elsewhere	elsewhere
hsa-miR-12129	-1.98	-8.6	-8.51	-7.58	-6.36333	3	19	77	89	77	89	17	2	3	18	3	18	0	0.875	1	1	leader	elsewhere	elsewhere
hsa-miR-2467-5p	-7.26	-9.55	-4.73	-7.99	-7.18	58	74	58	74	42	46	20	5	5	20	18	22	0	0.117647	1	1	leader	leader	leader
hsa-miR-498-5p	-4.17	-6.73	-5.69	-8.57	-5.53	121	137	120	130	161	164	23	7	12	23	11	14	0	0.125	0.529412	0.6875	elsewhere	elsewhere	elsewhere
hsa-miR-139-5p	-5.37	-10.04	-11.14	-11.6	-8.85	119	138	70	87	70	92	21	8	3	20	3	20	0	0.666667	0.772727	1	elsewhere	leader	leader
hsa-miR-548at-5p	-5.54	-7.52	-8.99	-10.15	-7.35	58	65	106	113	58	65	20	13	11	18	13	20	0	0.555556	1	1	leader	elsewhere	leader
hsa-miR-4261	NA	-6.01	-2.37	-7.9	-4.19	NA	NA	162	168	34	45	NA	NA	6	11	2	10	0	0.444444	0	0.444444	NA	elsewhere	leader
hsa-miR-7152-3p	-2.65	-6.6	-6.3	-5.5	-5.18333	179	189	100	105	52	66	20	6	6	11	3	19	0	0.294118	0	0.764706	elsewhere	elsewhere	leader
hsa-miR-6889-5p	-1.15	-8.28	-9.39	-12.1	-6.27333	179	185	58	64	41	61	9	3	8	14	1	17	0	0.0625	0.130435	0.375	elsewhere	leader	leader
hsa-miR-3944-3p	-3.75	-9.76	-9.61	-9.72	-7.70667	69	75	61	66	149	163	22	16	8	13	4	17	0	0	0	0.384615	leader	leader	elsewhere
hsa-miR-4694-5p	-3.15	-5.36	-6.61	-5.93	-5.04	18	25	95	115	96	115	9	2	1	21	1	18	0	0.35	0.95	0.85	leader	elsewhere	elsewhere
hsa-miR-9851-3p	-3.74	-6.08	-1.26	-7.14	-3.69333	11	17	152	158	154	159	15	9	8	14	1	5	0	0	0.571429	0.714286	leader	elsewhere	elsewhere
hsa-miR-6079	-2.24	-6.78	-5.13	-5.45	-4.71667	178	184	99	114	163	184	9	3	3	22	3	12	0	0.315789	0.285714	0.666667	elsewhere	elsewhere	elsewhere
hsa-miR-383-3p	-8.36	-12.31	-14.07	-13.76	-11.58	151	158	99	112	99	112	10	3	2	15	2	15	0	0.538462	1	1	elsewhere	elsewhere	elsewhere
hsa-miR-3130-3p	NA	-3.22	-0.89	-5.3	-2.055	NA	NA	46	64	154	157	NA	NA	4	19	4	7	0	0.2	0	0.2	NA	leader	elsewhere
hsa-miR-106b-5p	-1.17	-3.65	-2.36	-4.8	-2.39333	152	158	73	84	73	81	10	4	7	17	9	17	0	0.0769231	0.727273	0.8	elsewhere	leader	leader
hsa-miR-107	-8.11	-9.56	-11.68	-11.04	-9.78333	81	101	125	130	121	137	22	4	14	19	2	22	0	0.25	0.3125	0.9	elsewhere	elsewhere	elsewhere
hsa-miR-487b-3p	-6.79	-8.93	-8.32	-8.38	-8.01333	73	79	119	130	62	79	8	2	9	19	2	14	0	0	0.352941	0.5	leader	elsewhere	leader
hsa-miR-5004-3p	-6.3	-11.19	-11.16	-12.5	-9.55	183	198	60	65	62	83	16	2	15	20	2	18	0	0.0555556	0.130435	0.875	elsewhere	leader	leader
hsa-miR-6832-3p	-7.28	-8.78	-11.27	-10.53	-9.11	27	43	103	109	27	43	17	4	12	18	4	17	0	0.357143	1	1	leader	elsewhere	leader
hsa-miR-3929	-4.93	-7.15	-8.46	-8.06	-6.84667	177	183	177	183	54	65	7	1	1	7	3	14	0	0.307692	1	1	elsewhere	elsewhere	leader
hsa-miR-1273h-3p	NA	-11.64	-10.68	-13.43	-11.16	NA	NA	99	113	70	90	NA	NA	3	22	1	16	0	0.619048	0	0.619048	NA	elsewhere	leader
hsa-miR-449b-3p	NA	-7.85	-8.43	-9.97	-8.14	NA	NA	27	32	99	112	NA	NA	14	19	1	17	0	0.166667	0	0.166667	NA	leader	elsewhere
hsa-miR-6805-5p	-9.09	-12.51	-12.65	-12.21	-11.4167	97	115	107	115	145	164	22	5	5	13	3	20	0	0.421053	0.444444	0.789474	elsewhere	elsewhere	elsewhere
hsa-miR-1180-5p	NA	-6.49	-8.01	-8.25	-7.25	NA	NA	99	105	62	65	NA	NA	8	13	11	14	0	0.333333	0	0.333333	NA	elsewhere	leader
hsa-miR-3662	-4.5	-5.77	-8.23	-6.77	-6.16667	50	56	10	26	40	56	7	1	6	23	1	19	0	0.0454545	0.375	0.590909	leader	leader	leader
hsa-miR-4797-3p	-8.24	-11.14	-11.6	-11.91	-10.3267	149	160	12	31	60	67	20	10	2	20	10	18	0	0.444444	0	0.8	elsewhere	leader	leader
hsa-miR-4483	-9.4	-11.95	-12.41	-12.26	-11.2533	149	163	61	69	61	69	14	1	2	10	2	10	0	0.615385	1	1	elsewhere	leader	leader
hsa-miR-4443	-6.33	-9.99	-11.13	-10.87	-9.15	162	168	64	69	60	69	13	7	7	12	7	16	0	0.555556	0.555556	0.833333	elsewhere	leader	leader
hsa-miR-4738-3p	-1.53	-8.13	-9.26	-9.41	-6.30667	146	152	4	23	161	175	11	5	7	22	7	21	0	0.235294	0	0.933333	elsewhere	leader	elsewhere
hsa-miR-2117	-2.97	-5.99	-6.64	-8.42	-5.2	101	110	68	73	91	110	11	2	7	12	2	20	0	0.222222	0.473684	0.5	elsewhere	leader	elsewhere
hsa-miR-6870-3p	-8.16	-11.06	-12.33	-11.87	-10.5167	27	44	103	110	91	110	20	1	1	9	1	20	0	0.421053	0.368421	1	leader	elsewhere	elsewhere
hsa-miR-514b-3p	-5.24	-8.91	-12.51	-11.37	-8.88667	64	73	47	63	47	63	20	9	8	20	8	20	0	0.916667	1	1	leader	leader	leader
hsa-miR-323a-3p	-7.42	-11.3	-11.81	-14.25	-10.1767	120	136	70	92	76	92	18	1	1	21	1	14	0	0.65	0.727273	0.85	elsewhere	leader	elsewhere
hsa-miR-4695-3p	-6.56	-12.2	-17.27	-13.2	-12.01	26	32	60	71	60	80	21	15	9	18	2	18	0	0.157895	0.55	0.5625	leader	leader	leader
hsa-miR-661	-0.51	-5.12	-4.37	-8.29	-3.33333	132	138	123	129	83	106	24	18	6	13	9	22	0	0	0	0.266667	elsewhere	elsewhere	elsewhere
hsa-miR-122-3p	NA	-7.23	-7.3	-7.23	-7.265	NA	NA	13	18	166	180	NA	NA	12	17	4	15	0	0.230769	0	0.230769	NA	leader	elsewhere
hsa-miR-4265	-7.72	-12.04	-8.98	-11.97	-9.58	106	118	106	117	81	90	16	2	3	16	1	9	0	0.4	0.916667	0.928571	elsewhere	elsewhere	elsewhere
hsa-miR-539-5p	-6.91	-8.54	-9.75	-10.57	-8.4	56	63	21	30	56	63	19	12	11	20	12	19	0	0.777778	1	1	leader	leader	leader
hsa-miR-9901	-3.92	-9.73	-13.37	-10.74	-9.00667	104	113	62	81	62	81	18	9	1	18	1	17	0	0.470588	1	0.941176	elsewhere	leader	leader
hsa-miR-580-3p	-3.95	-5.09	-3.2	-6.85	-4.08	48	57	128	150	129	134	12	2	2	22	16	21	0	0	0.227273	0.5	leader	elsewhere	elsewhere
hsa-miR-3190-3p	NA	-5.45	-4.4	-7.03	-4.925	NA	NA	110	115	62	65	NA	NA	7	12	15	18	0	0	0	0	NA	elsewhere	leader
hsa-miR-4254	-2.2	-6.58	-5.7	-8.59	-4.82667	177	188	104	114	104	111	11	2	5	15	7	15	0	0.307692	0.7	0.8	elsewhere	elsewhere	elsewhere
hsa-miR-1258	-3.93	-7.64	-10.41	-10.82	-7.32667	74	80	163	177	160	177	18	12	2	19	2	20	0	0.333333	0.823529	0.944444	leader	elsewhere	elsewhere
hsa-miR-1180-3p	-9.57	-10.32	-11.06	-8.7	-10.3167	64	77	48	65	158	170	16	5	6	21	9	21	0	0.4375	0.0344828	0.8	leader	leader	elsewhere
hsa-miR-4635	-4.22	-8.57	-9.11	-8.52	-7.3	166	176	68	83	27	42	13	3	2	19	1	16	0	0.555556	0	0.777778	elsewhere	leader	leader
hsa-miR-6509-5p	-6.58	-10.62	-11.86	-11.46	-9.68667	95	116	109	119	58	67	17	3	6	16	9	18	0	0.466667	0.291667	0.714286	elsewhere	elsewhere	leader
hsa-miR-194-5p	-5.94	-10.79	-12.46	-10.48	-9.73	114	122	64	73	64	74	21	13	12	21	11	21	0	0.8	0.9	0.9	elsewhere	leader	leader
hsa-miR-4642	-8.72	-10.23	-9.24	-13.91	-9.39667	42	66	99	114	47	66	22	2	3	18	2	20	0	0.75	0.791667	0.9	leader	elsewhere	leader
hsa-miR-22-3p	-2.49	-4.83	-4.16	-5.59	-3.82667	4	15	177	182	108	111	17	3	1	6	2	5	0	0.125	0	0.6	leader	elsewhere	elsewhere
hsa-miR-518e-3p	-4.65	-8.72	-8.12	-9.02	-7.16333	26	32	94	113	26	32	13	7	4	20	7	13	0	0.375	1	1	leader	elsewhere	leader
hsa-miR-365a-5p	-4.45	-11.88	-13.66	-10.92	-9.99667	48	65	110	130	110	130	23	3	1	18	1	17	0	0.636364	1	0.941176	leader	elsewhere	elsewhere
hsa-let-7d-3p	-3.39	-9.51	-12.05	-9.08	-8.31667	26	32	60	77	60	77	22	16	6	19	6	19	0	0.1875	1	1	leader	leader	leader
hsa-miR-29b-2-5p	-12.53	-12.64	-10.44	-16.84	-11.87	41	49	41	49	55	66	20	12	12	20	2	17	0	0.277778	1	1	leader	leader	leader
hsa-miR-6764-5p	-0.91	-7.13	-8.95	-8.27	-5.66333	143	164	51	72	51	72	22	6	1	20	1	19	0	0.619048	1	0.947368	elsewhere	leader	leader
hsa-miR-6774-5p	-5.33	-7.46	-6.71	-6.61	-6.5	97	116	97	116	162	168	24	4	4	24	1	6	0	0.0869565	1	1	elsewhere	elsewhere	elsewhere
hsa-miR-373-5p	-9.75	-13.44	-11.6	-15.59	-11.5967	104	114	153	170	41	62	22	13	3	18	2	17	0	0.2	0	0.875	elsewhere	elsewhere	leader
hsa-miR-378b	-3.63	-8.58	-8.51	-8.76	-6.90667	4	15	110	115	126	138	14	1	12	17	3	15	0	0.125	0	0.785714	leader	elsewhere	elsewhere
hsa-miR-4305	NA	-6.98	-8.81	-9.26	-7.895	NA	NA	98	104	28	32	NA	NA	1	8	9	13	0	0	0	0	NA	elsewhere	leader
hsa-miR-526b-5p	-6.15	-11.72	-13.31	-11.87	-10.3933	179	191	149	165	149	165	14	2	5	22	5	22	0	0.45	1	1	elsewhere	elsewhere	elsewhere
hsa-miR-99a-3p	-6.11	-8.46	-8.22	-7.37	-7.59667	112	127	112	127	162	182	19	4	4	19	2	18	0	0.823529	1	1	elsewhere	elsewhere	elsewhere
hsa-miR-4505	-3.94	-8.71	-11.36	-12	-8.00333	146	158	58	69	58	69	14	2	3	13	3	13	0	0.833333	1	1	elsewhere	leader	leader
hsa-miR-640	NA	-5.87	-6.18	-7.58	-6.025	NA	NA	26	32	60	64	NA	NA	13	19	16	20	0	0.428571	0	0.428571	NA	leader	leader
hsa-miR-3140-3p	-4.16	-8.16	-8.02	-7.45	-6.78	109	115	109	127	46	64	22	16	2	22	2	19	0	0.15	0.333333	0.85	elsewhere	elsewhere	leader
[truncated: 657 more rows]

## Sheet: Supplementary Table S2
mirna vs. 5´UTR	intarna_energy	rnaup_energy	rnaplex_energy1	rnaplex_energy2	mean_energy	intarna_covid_start	intarna_covid_end	rnaup_covid_start	rnaup_covid_end	rnaplex_covid_start	rnaplex_covid_end	intarna_mirna_start	intarna_mirna_end	rnaup_mirna_start	rnaup_mirna_end	rnaplex_mirna_start	rnaplex_mirna_end	covid_site_jaccard	mirna_site_jaccard	covid_site_jaccard_best_method_pair	mirna_site_jaccard_best_method_pair	intarna_region	rnaup_region	rnaplex_region
hsa-let-7b-3p	NA	NA	-7.77	-8.09	-7.77	NA	NA	NA	NA	124	129	NA	NA	NA	NA	11	16	NA	NA	1	1	NA	NA	elsewhere
hsa-miR-151b	NA	-7.52	-9.28	-12.56	-8.4	NA	NA	160	174	160	174	NA	NA	2	17	2	17	1	1	1	1	NA	elsewhere	elsewhere
hsa-miR-7847-3p	-11.98	-11.8	-15.38	-13.18	-13.0533	171	186	171	186	171	186	19	2	2	19	2	19	1	1	1	1	elsewhere	elsewhere	elsewhere
hsa-miR-6888-3p	NA	-6.78	-6.52	-9.9	-6.65	NA	NA	146	159	146	159	NA	NA	3	15	3	15	1	1	1	1	NA	elsewhere	elsewhere
hsa-miR-7157-3p	-7.36	-11.98	-9.55	-9.84	-9.63	238	247	238	247	238	247	19	10	10	19	10	19	1	1	1	1	elsewhere	elsewhere	elsewhere
hsa-miR-597-5p	-5.88	-7.35	-8.9	-10.34	-7.37667	149	164	149	164	149	164	16	2	2	16	2	16	1	1	1	1	elsewhere	elsewhere	elsewhere
hsa-miR-4476	-9.79	-10.81	-11.16	-10.97	-10.5867	58	78	58	78	58	78	21	4	4	21	4	21	1	1	1	1	leader	leader	leader
hsa-miR-3915	-6.4	-8.16	-7.68	-9.1	-7.41333	219	225	219	225	219	225	17	11	11	17	11	17	1	1	1	1	elsewhere	elsewhere	elsewhere
hsa-miR-466	-2.66	-6.27	-10.13	-10.66	-6.35333	208	214	208	214	208	214	19	13	13	19	13	19	1	1	1	1	elsewhere	elsewhere	elsewhere
hsa-miR-6826-5p	-5.78	-6.24	-9.07	-9.39	-7.03	42	52	42	52	42	52	20	10	10	20	10	20	1	1	1	1	leader	leader	leader
hsa-miR-9901	-6.48	-7.67	-11.39	-10.19	-8.51333	236	256	236	256	236	256	21	1	1	21	1	17	1	0.8	1	1	elsewhere	elsewhere	elsewhere
hsa-miR-606	NA	-5.72	-5.09	-5.8	-5.405	NA	NA	219	227	219	227	NA	NA	7	15	7	15	1	1	1	1	NA	elsewhere	elsewhere
hsa-miR-627-5p	NA	-5.58	-8.48	-8	-7.03	NA	NA	118	123	118	123	NA	NA	1	6	1	5	1	0.8	1	0.8	NA	elsewhere	elsewhere
hsa-miR-329-3p	-10.47	-13.79	-18.43	-17.14	-14.23	235	252	235	252	235	252	18	3	3	18	3	18	1	1	1	1	elsewhere	elsewhere	elsewhere
hsa-miR-181d-5p	NA	-2.46	-5.79	-7.97	-4.125	NA	NA	217	229	217	229	NA	NA	10	22	10	22	1	1	1	1	NA	elsewhere	elsewhere
hsa-miR-190a-3p	NA	-2.61	-4.42	-4.99	-3.515	NA	NA	246	252	246	252	NA	NA	13	19	13	19	1	1	1	1	NA	elsewhere	elsewhere
hsa-miR-6728-3p	NA	-7.34	-6.76	-7.21	-7.05	NA	NA	185	190	185	190	NA	NA	6	12	6	12	1	1	1	1	NA	elsewhere	elsewhere
hsa-miR-4418	-4.76	-7.04	-7.29	-8.95	-6.36333	181	188	181	188	181	188	10	3	3	10	3	10	1	1	1	1	elsewhere	elsewhere	elsewhere
hsa-miR-150-5p	NA	-5.09	-5.62	-5.82	-5.355	NA	NA	236	249	236	249	NA	NA	8	18	8	18	1	1	1	1	NA	elsewhere	elsewhere
hsa-miR-1180-5p	-6.8	-11.21	-12.28	-11.56	-10.0967	238	250	238	250	238	250	18	6	6	18	6	18	1	1	1	1	elsewhere	elsewhere	elsewhere
hsa-miR-337-3p	-7.67	-8.97	-8.26	-10.14	-8.3	256	263	256	263	256	263	19	12	12	19	12	19	1	1	1	1	elsewhere	elsewhere	elsewhere
hsa-miR-6750-3p	NA	-6.02	-7.83	-8.44	-6.925	NA	NA	246	252	246	252	NA	NA	4	10	4	10	1	1	1	1	NA	elsewhere	elsewhere
hsa-miR-5187-5p	-13.47	-14.76	-17.07	-16.51	-15.1	36	54	36	54	36	54	21	5	5	21	5	21	1	1	1	1	leader	leader	leader
hsa-miR-664b-5p	-10.04	-11.63	-14.62	-13.42	-12.0967	170	191	170	191	170	191	23	2	2	23	2	23	1	1	1	1	elsewhere	elsewhere	elsewhere
hsa-miR-6828-5p	-7.71	-10.42	-9.93	-10.55	-9.35333	47	54	47	54	47	54	13	6	6	13	6	13	1	1	1	1	leader	leader	leader
hsa-miR-5699-3p	-7.3	-10.15	-10.55	-11.03	-9.33333	155	161	155	161	155	161	7	1	1	7	1	6	1	0.833333	1	1	elsewhere	elsewhere	elsewhere
hsa-miR-4659a-5p	NA	-10.89	-10.62	-10.42	-10.755	NA	NA	179	190	179	190	NA	NA	3	18	3	18	1	1	1	1	NA	elsewhere	elsewhere
hsa-miR-6871-3p	NA	-7.92	-7.31	-9.57	-7.615	NA	NA	246	251	246	251	NA	NA	3	8	3	8	1	1	1	1	NA	elsewhere	elsewhere
hsa-miR-635	-4.16	-6.7	-6.5	-7.87	-5.78667	237	249	237	249	237	249	16	1	1	16	1	15	1	0.933333	1	1	elsewhere	elsewhere	elsewhere
hsa-miR-3174	-12.09	-13.21	-13.41	-13.21	-12.9033	58	76	58	76	58	76	20	2	2	20	2	20	1	1	1	1	leader	leader	leader
hsa-miR-6879-3p	NA	-10.06	-11.05	-9.57	-10.555	NA	NA	236	250	236	250	NA	NA	4	18	4	18	1	1	1	1	NA	elsewhere	elsewhere
hsa-miR-219b-5p	-5.43	-6.83	-13.07	-13.01	-8.44333	87	94	87	94	87	94	15	8	8	15	8	15	1	1	1	1	elsewhere	elsewhere	elsewhere
hsa-miR-4744	NA	-4.01	-6.21	-6.79	-5.11	NA	NA	174	182	174	182	NA	NA	5	14	5	14	1	1	1	1	NA	elsewhere	elsewhere
hsa-miR-622	-14.19	-17.14	-18.02	-14.02	-16.45	175	192	175	192	175	192	19	2	2	19	2	19	1	1	1	1	elsewhere	elsewhere	elsewhere
hsa-miR-5006-5p	-14.81	-17.51	-18.38	-16.26	-16.9	175	190	175	190	175	190	20	3	3	20	3	20	1	1	1	1	elsewhere	elsewhere	elsewhere
hsa-miR-147a	-4.69	-6.85	-6.59	-6.28	-6.04333	181	190	181	190	181	190	10	1	1	10	1	9	1	0.888889	1	1	elsewhere	elsewhere	elsewhere
hsa-miR-554	NA	-9.94	-9.3	-10.78	-9.62	NA	NA	152	162	152	162	NA	NA	5	17	5	17	1	1	1	1	NA	elsewhere	elsewhere
hsa-miR-3176	-8.55	-11.82	-9.79	-10.38	-10.0533	18	25	18	25	18	25	12	5	5	12	5	12	1	1	1	1	leader	leader	leader
hsa-miR-10b-5p	-9.91	-11.87	-11.57	-14.31	-11.1167	181	189	181	189	181	189	12	4	4	12	4	12	1	1	1	1	elsewhere	elsewhere	elsewhere
hsa-miR-1228-5p	-17.05	-13.47	-20.04	-17.75	-16.8533	227	246	227	246	227	246	20	2	2	20	2	20	1	1	1	1	elsewhere	elsewhere	elsewhere
hsa-miR-5590-5p	-5.29	-9.07	-12.89	-12.55	-9.08333	78	92	78	92	78	92	19	3	3	19	3	19	1	1	1	1	elsewhere	elsewhere	elsewhere
hsa-miR-30b-3p	-10.76	-11.13	-14.36	-12.54	-12.0833	165	184	165	184	165	184	21	3	3	21	3	21	1	1	1	1	elsewhere	elsewhere	elsewhere
hsa-miR-513c-3p	-4.98	-6.89	-6.12	-8.07	-5.99667	256	262	256	262	256	262	15	9	9	15	9	15	1	1	1	1	elsewhere	elsewhere	elsewhere
hsa-miR-6862-5p	-11.85	-13.11	-18.17	-14.77	-14.3767	235	256	235	256	235	256	21	1	1	21	1	20	1	0.95	1	1	elsewhere	elsewhere	elsewhere
hsa-miR-3692-3p	-10.77	-12.87	-13.01	-12.81	-12.2167	180	188	180	188	180	188	23	15	15	23	15	23	1	1	1	1	elsewhere	elsewhere	elsewhere
hsa-miR-633	NA	-6.4	-7.93	-7.35	-7.165	NA	NA	53	63	53	63	NA	NA	3	14	3	14	1	1	1	1	NA	leader	leader
hsa-miR-375-5p	NA	-5.98	-5.8	-7.62	-5.89	NA	NA	164	176	164	176	NA	NA	3	15	3	15	1	1	1	1	NA	elsewhere	elsewhere
hsa-miR-4740-5p	-3.79	-8.49	-6.8	-7.09	-6.36	242	248	242	248	242	248	19	13	13	19	13	19	1	1	1	1	elsewhere	elsewhere	elsewhere
hsa-miR-4285	-7.34	-8.59	-10.06	-6.99	-8.66333	165	176	165	176	165	176	16	3	3	16	3	16	1	1	1	1	elsewhere	elsewhere	elsewhere
hsa-miR-6514-3p	NA	-9.01	-8.44	-8.92	-8.725	NA	NA	185	190	185	190	NA	NA	3	8	3	8	1	1	1	1	NA	elsewhere	elsewhere
hsa-miR-7151-5p	-5.82	-7.74	-6.99	-7.15	-6.85	184	190	184	190	184	190	18	12	12	18	12	18	1	1	1	1	elsewhere	elsewhere	elsewhere
hsa-miR-4743-3p	-3.96	-6.82	-7.24	-8.24	-6.00667	155	161	155	161	155	161	8	2	2	8	2	8	1	1	1	1	elsewhere	elsewhere	elsewhere
hsa-miR-761	-10.03	-13.6	-17.1	-15.53	-13.5767	197	214	197	214	197	214	17	1	1	17	1	16	1	0.9375	1	1	elsewhere	elsewhere	elsewhere
hsa-miR-6500-3p	NA	-8.78	-11.13	-8.89	-9.955	NA	NA	234	251	234	251	NA	NA	1	20	1	19	1	0.947368	1	0.947368	NA	elsewhere	elsewhere
hsa-miR-5580-5p	NA	-6.36	-6.53	-6.89	-6.445	NA	NA	224	229	224	229	NA	NA	1	6	1	5	1	0.8	1	0.8	NA	elsewhere	elsewhere
hsa-miR-5010-5p	-9.35	-9.25	-12.2	-12.42	-10.2667	171	184	171	184	171	184	15	2	2	15	2	15	1	1	1	1	elsewhere	elsewhere	elsewhere
hsa-miR-1271-3p	NA	-6.27	-6.06	-6.97	-6.165	NA	NA	227	232	227	232	NA	NA	11	16	11	16	1	1	1	1	NA	elsewhere	elsewhere
hsa-miR-6726-5p	-14.67	-13.31	-17.84	-14.26	-15.2733	50	66	50	66	50	66	20	2	2	20	2	20	1	1	1	1	leader	leader	leader
hsa-miR-504-5p	-6.64	-8.61	-8	-7.92	-7.75	184	191	184	191	184	191	15	8	8	15	8	15	1	1	1	1	elsewhere	elsewhere	elsewhere
hsa-miR-11181-5p	NA	-6.72	-6.1	-6.83	-6.41	NA	NA	152	162	152	162	NA	NA	1	11	1	10	1	0.9	1	0.9	NA	elsewhere	elsewhere
hsa-miR-548h-3p	NA	-2.19	-3.43	-4.6	-2.81	NA	NA	259	264	259	264	NA	NA	13	18	13	18	1	1	1	1	NA	elsewhere	elsewhere
hsa-miR-450a-5p	-8.7	-7.5	-9.46	-9.72	-8.55333	226	233	226	233	226	233	14	7	7	14	7	14	1	1	1	1	elsewhere	elsewhere	elsewhere
hsa-miR-4301	-4.05	-5.6	-5.49	-6.63	-5.04667	162	168	162	168	162	168	19	13	13	19	13	19	1	1	1	1	elsewhere	elsewhere	elsewhere
hsa-miR-5197-5p	-4.93	-5.69	-6.64	-7.37	-5.75333	148	155	148	155	148	155	8	1	1	8	1	7	1	0.857143	1	1	elsewhere	elsewhere	elsewhere
hsa-miR-607	-9.84	-10.5	-12.3	-11.95	-10.88	51	61	51	61	51	61	20	10	10	20	10	20	1	1	1	1	leader	leader	leader
hsa-miR-100-3p	-5.38	-7.55	-7.36	-6.57	-6.76333	177	191	177	191	177	191	20	3	3	20	3	20	1	1	1	1	elsewhere	elsewhere	elsewhere
hsa-miR-3191-5p	NA	-7.28	-8.19	-7.59	-7.735	NA	NA	235	248	235	248	NA	NA	4	18	4	18	1	1	1	1	NA	elsewhere	elsewhere
hsa-miR-4293	-13.87	-16.09	-16.48	-15.81	-15.48	181	192	181	192	181	192	13	1	1	13	1	12	1	0.916667	1	1	elsewhere	elsewhere	elsewhere
hsa-miR-4434	NA	-8.35	-9.36	-9.22	-8.855	NA	NA	175	186	175	186	NA	NA	2	17	2	17	1	1	1	1	NA	elsewhere	elsewhere
hsa-miR-1197	-6.65	-7.2	-9.27	-6.47	-7.70667	53	65	53	65	53	65	17	2	2	17	2	17	1	1	1	1	leader	leader	leader
hsa-miR-6774-5p	-4.84	-8.15	-9.12	-9	-7.37	19	25	19	25	19	25	7	1	1	7	1	6	1	0.833333	1	1	leader	leader	leader
hsa-miR-4737	-7.84	-8.11	-12.68	-10.59	-9.54333	170	187	170	187	170	187	19	2	2	19	2	19	1	1	1	1	elsewhere	elsewhere	elsewhere
hsa-miR-5588-3p	NA	-7.16	-6.79	-9.99	-6.975	NA	NA	147	162	147	162	NA	NA	3	18	3	18	1	1	1	1	NA	elsewhere	elsewhere
hsa-miR-3927-3p	-7.84	-8.74	-11.07	-10.86	-9.21667	174	186	174	186	174	186	20	4	4	20	4	20	1	1	1	1	elsewhere	elsewhere	elsewhere
hsa-miR-4703-3p	-7.49	-5.47	-13.46	-12.44	-8.80667	124	142	124	142	124	142	19	3	3	19	3	19	1	1	1	1	elsewhere	elsewhere	elsewhere
hsa-miR-454-5p	NA	-6.12	-5.4	-6.82	-5.76	NA	NA	152	160	152	160	NA	NA	3	11	3	11	1	1	1	1	NA	elsewhere	elsewhere
hsa-miR-1229-3p	NA	-5.89	-7.14	-7.96	-6.515	NA	NA	246	252	246	252	NA	NA	8	15	8	15	1	1	1	1	NA	elsewhere	elsewhere
hsa-miR-1286	-11.97	-11.69	-16.03	-15.18	-13.23	171	187	171	187	171	187	17	1	1	17	1	16	1	0.9375	1	1	elsewhere	elsewhere	elsewhere
hsa-let-7d-3p	-8.07	-9.33	-8.62	-10.43	-8.67333	256	263	256	263	256	263	21	14	14	21	14	21	1	1	1	1	elsewhere	elsewhere	elsewhere
hsa-miR-8052	-12.06	-13.12	-16.68	-13.78	-13.9533	171	192	171	192	171	192	21	1	1	21	1	20	1	0.95	1	1	elsewhere	elsewhere	elsewhere
hsa-miR-6770-5p	-9.31	-11.42	-10.52	-11.33	-10.4167	184	192	184	192	184	192	19	11	11	19	11	19	1	1	1	1	elsewhere	elsewhere	elsewhere
hsa-miR-6730-5p	-12.99	-14.21	-16.53	-16.77	-14.5767	165	184	165	184	165	184	20	1	1	20	1	19	1	0.947368	1	1	elsewhere	elsewhere	elsewhere
hsa-miR-6757-3p	NA	-7.61	-6.52	-7.97	-7.065	NA	NA	185	191	185	191	NA	NA	7	14	7	14	1	1	1	1	NA	elsewhere	elsewhere
hsa-miR-3660	-8.48	-10.58	-10.78	-10.57	-9.94667	179	188	179	188	179	188	12	2	2	12	2	12	1	1	1	1	elsewhere	elsewhere	elsewhere
hsa-miR-503-5p	-10.24	-8.59	-12.69	-11.71	-10.5067	52	66	52	66	52	66	22	8	8	22	8	22	1	1	1	1	leader	leader	leader
hsa-miR-346	NA	-9.66	-12.5	-11.12	-11.08	NA	NA	185	193	185	193	NA	NA	10	19	10	19	1	1	1	1	NA	elsewhere	elsewhere
hsa-miR-6891-5p	-12.66	-12.59	-16.35	-16.16	-13.8667	171	184	171	184	171	184	16	3	3	16	3	16	1	1	1	1	elsewhere	elsewhere	elsewhere
hsa-miR-10401-3p	NA	-8.06	-15.16	-13.19	-11.61	NA	NA	245	262	245	262	NA	NA	1	18	1	17	1	0.941176	1	0.941176	NA	elsewhere	elsewhere
hsa-miR-499b-3p	-6.04	-8.22	-7.01	-7.38	-7.09	50	56	50	56	50	56	14	8	8	14	8	14	1	1	1	1	leader	leader	leader
hsa-miR-6077	NA	-5.82	-8.08	-9.99	-6.95	NA	NA	5	21	5	21	NA	NA	1	20	1	19	1	0.947368	1	0.947368	NA	leader	leader
hsa-miR-22-5p	-5.75	-7.96	-7.75	-10.42	-7.15333	148	162	148	162	148	162	15	2	2	15	2	15	1	1	1	1	elsewhere	elsewhere	elsewhere
hsa-miR-30c-5p	NA	-7.44	-6.7	-7.18	-7.07	NA	NA	246	251	246	251	NA	NA	6	11	6	11	1	1	1	1	NA	elsewhere	elsewhere
hsa-let-7e-5p	-11.17	-11.19	-14.59	-14.3	-12.3167	37	50	37	50	37	50	15	2	2	15	2	15	1	1	1	1	leader	leader	leader
hsa-miR-9900	-7.57	-8.97	-10.73	-10.48	-9.09	47	62	47	62	47	62	15	1	1	15	1	14	1	0.928571	1	1	leader	leader	leader
hsa-miR-4778-5p	NA	-7.76	-11.74	-9.83	-9.75	NA	NA	171	188	171	188	NA	NA	5	21	5	21	1	1	1	1	NA	elsewhere	elsewhere
hsa-miR-4271	-9.94	-9.99	-13.65	-12.98	-11.1933	171	186	171	186	171	186	18	2	2	18	2	18	1	1	1	1	elsewhere	elsewhere	elsewhere
hsa-miR-3940-3p	-11.24	-13.39	-13.87	-13.58	-12.8333	236	249	236	249	236	249	17	3	3	17	3	17	1	1	1	1	elsewhere	elsewhere	elsewhere
hsa-miR-1289	-8.94	-7.58	-11.56	-9.06	-9.36	52	68	52	68	52	68	19	1	1	19	1	18	1	0.944444	1	1	leader	leader	leader
hsa-miR-3679-3p	-4.37	-5.7	-5.81	-6.31	-5.29333	143	149	143	149	143	149	15	9	9	15	9	15	1	1	1	1	elsewhere	elsewhere	elsewhere
hsa-miR-548ay-3p	NA	-4.72	-5.83	-6.94	-5.275	NA	NA	165	175	165	175	NA	NA	8	17	8	17	1	1	1	1	NA	elsewhere	elsewhere
hsa-miR-6082	NA	-9.89	-9.17	-8.98	-9.53	NA	NA	219	230	219	230	NA	NA	7	18	7	18	1	1	1	1	NA	elsewhere	elsewhere
hsa-miR-3140-5p	NA	-5.56	-6.16	-5.82	-5.86	NA	NA	236	249	236	249	NA	NA	1	12	1	11	1	0.909091	1	0.909091	NA	elsewhere	elsewhere
hsa-miR-6867-5p	-14.14	-15.17	-18.68	-18.02	-15.9967	171	190	171	190	171	190	22	4	4	22	4	22	1	1	1	1	elsewhere	elsewhere	elsewhere
hsa-miR-298	-8.56	-9.74	-9.62	-9.94	-9.30667	180	186	180	186	180	186	8	2	2	8	2	8	1	1	1	1	elsewhere	elsewhere	elsewhere
hsa-miR-4307	-5.33	-8.08	-8.54	-9.08	-7.31667	155	161	155	161	155	161	16	10	10	16	10	16	1	1	1	1	elsewhere	elsewhere	elsewhere
hsa-miR-7106-3p	NA	-8.88	-9.01	-9.4	-8.945	NA	NA	155	160	155	160	NA	NA	14	19	14	19	1	1	1	1	NA	elsewhere	elsewhere
hsa-miR-936	-7.4	-9.39	-9.87	-10.1	-8.88667	175	186	175	186	175	186	15	4	4	15	4	15	1	1	1	1	elsewhere	elsewhere	elsewhere
hsa-miR-548c-3p	-2.65	-3.95	-5.37	-5.24	-3.99	257	264	257	264	257	264	20	13	13	20	13	20	1	1	1	1	elsewhere	elsewhere	elsewhere
hsa-miR-4278	NA	-6.58	-6.12	-6.58	-6.35	NA	NA	28	33	28	33	NA	NA	7	12	7	12	1	1	1	1	NA	leader	leader
hsa-miR-4427	-10.31	-11.87	-13.65	-12.14	-11.9433	48	64	48	64	48	64	20	4	4	20	4	20	1	1	1	1	leader	leader	leader
hsa-miR-3925-5p	-10.86	-11.57	-14.28	-13.96	-12.2367	36	52	36	52	36	52	17	1	1	17	1	16	1	0.9375	1	1	leader	leader	leader
hsa-miR-3691-3p	-8.51	-10.54	-9.93	-10.22	-9.66	184	191	184	191	184	191	12	5	5	12	5	12	1	1	1	1	elsewhere	elsewhere	elsewhere
hsa-miR-3192-3p	NA	-6.06	-5.16	-7.68	-5.61	NA	NA	152	160	152	160	NA	NA	11	19	11	19	1	1	1	1	NA	elsewhere	elsewhere
hsa-miR-95-5p	NA	-5.75	-5.35	-5.82	-5.55	NA	NA	181	190	181	190	NA	NA	10	19	10	19	1	1	1	1	NA	elsewhere	elsewhere
hsa-miR-3690	-13.38	-11.76	-16.08	-14.87	-13.74	232	249	232	249	232	249	18	1	1	18	1	17	1	0.941176	1	1	elsewhere	elsewhere	elsewhere
hsa-miR-6763-3p	NA	-7.38	-8.09	-6.87	-7.735	NA	NA	236	248	236	248	NA	NA	4	16	4	16	1	1	1	1	NA	elsewhere	elsewhere
hsa-miR-2355-3p	-7.33	-6.73	-8.3	-9.32	-7.45333	63	72	63	72	63	72	21	12	12	21	12	21	1	1	1	1	leader	leader	leader
hsa-miR-6775-3p	NA	-8.75	-9.02	-9.53	-8.885	NA	NA	155	160	155	160	NA	NA	5	10	5	10	1	1	1	1	NA	elsewhere	elsewhere
hsa-miR-4464	-9.41	-9.51	-10.41	-10.48	-9.77667	60	78	60	78	60	78	18	1	1	18	1	17	1	0.941176	1	1	leader	leader	leader
hsa-miR-499a-5p	-9.39	-11.46	-11.44	-11.02	-10.7633	177	191	177	191	177	191	18	4	4	18	4	18	1	1	1	1	elsewhere	elsewhere	elsewhere
hsa-miR-548z	NA	-2.19	-3.43	-4.6	-2.81	NA	NA	259	264	259	264	NA	NA	13	18	13	18	1	1	1	1	NA	elsewhere	elsewhere
hsa-miR-6501-5p	NA	-5.56	-8.27	-9.06	-6.915	NA	NA	213	218	213	218	NA	NA	10	15	10	15	1	1	1	1	NA	elsewhere	elsewhere
hsa-miR-6794-3p	NA	-4.48	-7.63	-7.72	-6.055	NA	NA	159	168	159	168	NA	NA	4	14	4	14	1	1	1	1	NA	elsewhere	elsewhere
hsa-miR-6738-3p	-10.54	-12.46	-11.59	-12.11	-11.53	184	190	184	190	184	190	12	6	6	12	6	12	1	1	1	1	elsewhere	elsewhere	elsewhere
hsa-miR-4468	-13.99	-13.88	-17.72	-16.99	-15.1967	171	186	171	186	171	186	16	4	4	16	4	16	1	1	1	1	elsewhere	elsewhere	elsewhere
hsa-miR-1324	NA	-6.37	-10.21	-10.62	-8.29	NA	NA	83	91	83	91	NA	NA	1	9	1	8	1	0.875	1	0.875	NA	elsewhere	elsewhere
hsa-miR-3173-5p	NA	-9.2	-8.53	-8.99	-8.865	NA	NA	185	190	185	190	NA	NA	7	12	7	12	1	1	1	1	NA	elsewhere	elsewhere
hsa-miR-4732-3p	-7.81	-11.47	-12.36	-12.61	-10.5467	155	163	155	163	155	163	18	10	10	18	10	18	1	1	1	1	elsewhere	elsewhere	elsewhere
hsa-miR-6884-3p	-7.96	-8.61	-15.15	-13.72	-10.5733	246	262	246	262	246	262	22	7	7	22	7	22	1	1	1	1	elsewhere	elsewhere	elsewhere
hsa-miR-574-3p	-4.4	-10.35	-11.94	-12.58	-8.89667	246	252	246	252	246	252	19	13	13	19	13	19	1	1	1	1	elsewhere	elsewhere	elsewhere
hsa-miR-8080	-7.86	-9.27	-9.56	-11.16	-8.89667	149	158	149	158	149	158	22	13	13	22	13	22	1	1	1	1	elsewhere	elsewhere	elsewhere
hsa-miR-548a-5p	-4.52	-8.31	-7.19	-7.6	-6.67333	169	175	169	175	169	175	17	11	11	17	11	17	1	1	1	1	elsewhere	elsewhere	elsewhere
hsa-miR-3944-3p	-9.84	-11.79	-11.02	-10.98	-10.8833	185	191	185	191	185	191	15	9	9	15	9	15	1	1	1	1	elsewhere	elsewhere	elsewhere
hsa-miR-2682-3p	NA	-7.43	-6.41	-6.6	-6.92	NA	NA	152	159	152	159	NA	NA	14	21	14	21	1	1	1	1	NA	elsewhere	elsewhere
hsa-miR-5684	-5.72	-8.17	-7.41	-9.16	-7.1	186	192	186	192	186	192	12	6	6	12	6	12	1	1	1	1	elsewhere	elsewhere	elsewhere
hsa-miR-10a-5p	-9.21	-11.04	-10.67	-13.75	-10.3067	182	189	182	189	182	189	11	4	4	11	4	11	1	1	1	1	elsewhere	elsewhere	elsewhere
hsa-miR-4667-5p	-13.02	-12.01	-16.93	-13.49	-13.9867	47	68	47	68	47	68	19	3	3	19	3	19	1	1	1	1	leader	leader	leader
hsa-miR-7-1-3p	-10.19	-12.27	-11.6	-11.4	-11.3533	185	192	185	192	185	192	18	11	11	18	11	18	1	1	1	1	elsewhere	elsewhere	elsewhere
hsa-miR-4432	-9.68	-11.12	-11.78	-11.96	-10.86	49	60	49	60	49	60	15	3	3	15	3	15	1	1	1	1	leader	leader	leader
hsa-miR-885-5p	NA	-6.46	-7.99	-8.64	-7.225	NA	NA	246	252	246	252	NA	NA	8	15	8	15	1	1	1	1	NA	elsewhere	elsewhere
hsa-miR-4652-3p	-8.76	-13.27	-12.91	-13.84	-11.6467	152	162	152	162	152	162	11	1	1	11	1	10	1	0.9	1	1	elsewhere	elsewhere	elsewhere
hsa-miR-6816-5p	-2.84	-7.62	-6.64	-7.32	-5.7	59	65	59	65	59	65	13	7	7	13	7	13	1	1	1	1	leader	leader	leader
hsa-miR-6779-5p	-11.64	-11.03	-13.45	-15.64	-12.04	15	23	15	23	15	23	9	1	1	9	1	8	1	0.875	1	1	leader	leader	leader
hsa-miR-6762-5p	-18.33	-11.63	-20.7	-15.97	-16.8867	185	204	185	204	185	204	21	1	1	21	1	20	1	0.95	1	1	elsewhere	elsewhere	elsewhere
hsa-miR-596	-7.53	-10.33	-9.8	-10.29	-9.22	185	191	185	191	185	191	8	2	2	8	2	8	1	1	1	1	elsewhere	elsewhere	elsewhere
hsa-miR-7158-3p	-7.69	-8.15	-10.84	-10.57	-8.89333	42	54	42	54	42	54	17	5	5	17	5	17	1	1	1	1	leader	leader	leader
hsa-miR-874-5p	NA	-6.57	-7.87	-9.14	-7.22	NA	NA	247	252	247	252	NA	NA	9	14	9	14	1	1	1	1	NA	elsewhere	elsewhere
hsa-miR-3529-3p	NA	-4.73	-4.03	-4.07	-4.38	NA	NA	187	192	187	192	NA	NA	15	20	15	20	1	1	1	1	NA	elsewhere	elsewhere
hsa-miR-6849-3p	-10.75	-12.79	-12.12	-12.08	-11.8867	185	192	185	192	185	192	10	3	3	10	3	10	1	1	1	1	elsewhere	elsewhere	elsewhere
hsa-miR-122b-3p	-5.17	-8.15	-11.88	-12.02	-8.4	246	254	246	254	246	254	19	11	11	19	11	19	1	1	1	1	elsewhere	elsewhere	elsewhere
hsa-miR-628-5p	NA	-9.5	-11.1	-10.07	-10.3	NA	NA	48	63	48	63	NA	NA	6	21	6	21	1	1	1	1	NA	leader	leader
hsa-miR-6758-3p	NA	-7.74	-9.65	-9.86	-8.695	NA	NA	159	167	159	167	NA	NA	11	18	11	18	1	1	1	1	NA	elsewhere	elsewhere
hsa-let-7c-3p	NA	-8.4	-7.37	-7.57	-7.885	NA	NA	152	159	152	159	NA	NA	1	9	1	8	1	0.875	1	0.875	NA	elsewhere	elsewhere
hsa-miR-18b-5p	-6.49	-4.88	-9.15	-4.5	-6.84	101	120	101	120	101	120	21	4	4	21	4	21	1	1	1	1	elsewhere	elsewhere	elsewhere
hsa-miR-6819-3p	NA	-7.13	-8.42	-9.15	-7.775	NA	NA	159	167	159	167	NA	NA	5	12	5	12	1	1	1	1	NA	elsewhere	elsewhere
hsa-miR-1233-3p	NA	-7.7	-8.01	-9.71	-7.855	NA	NA	155	160	155	160	NA	NA	6	11	6	11	1	1	1	1	NA	elsewhere	elsewhere
hsa-miR-4756-5p	NA	-6.73	-6	-6.39	-6.365	NA	NA	246	251	246	251	NA	NA	8	13	8	13	1	1	1	1	NA	elsewhere	elsewhere
hsa-miR-3926	NA	-8.4	-8.09	-8.11	-8.245	NA	NA	181	191	181	191	NA	NA	10	20	10	20	1	1	1	1	NA	elsewhere	elsewhere
hsa-miR-3116	-5.4	-8.3	-6.67	-8.24	-6.79	20	26	20	26	20	26	7	1	1	7	1	6	1	0.833333	1	1	leader	leader	leader
hsa-miR-4697-3p	-5.49	-7.05	-7.15	-9.9	-6.56333	149	158	149	158	149	158	10	1	1	10	1	9	1	0.888889	1	1	elsewhere	elsewhere	elsewhere
hsa-miR-4763-5p	NA	-11.09	-10.53	-10.96	-10.81	NA	NA	185	190	185	190	NA	NA	2	7	2	7	1	1	1	1	NA	elsewhere	elsewhere
hsa-miR-4687-5p	-4	-10.09	-11.67	-12.33	-8.58667	246	252	246	252	246	252	19	13	13	19	13	19	1	1	1	1	elsewhere	elsewhere	elsewhere
hsa-miR-200a-3p	-4.81	-7.69	-7.38	-8.61	-6.62667	149	163	149	163	149	163	20	7	7	20	7	20	1	1	1	1	elsewhere	elsewhere	elsewhere
hsa-miR-4312	-8.09	-9.83	-14.76	-14.31	-10.8933	155	167	155	167	155	167	15	4	4	15	4	15	1	1	1	1	elsewhere	elsewhere	elsewhere
hsa-miR-3922-5p	-3.9	-5.27	-6.85	-8.44	-5.34	45	54	45	54	45	54	15	6	6	15	6	15	1	1	1	1	leader	leader	leader
hsa-miR-1972	NA	-5.63	-7.43	-7.41	-6.53	NA	NA	84	89	84	89	NA	NA	10	15	10	15	1	1	1	1	NA	elsewhere	elsewhere
hsa-miR-642b-3p	-9.92	-13.21	-17.77	-17.24	-13.6333	236	252	236	252	236	252	21	4	4	21	4	21	1	1	1	1	elsewhere	elsewhere	elsewhere
hsa-miR-6835-3p	-3.83	-6.7	-6.98	-7.44	-5.83667	155	161	155	161	155	161	17	11	11	17	11	17	1	1	1	1	elsewhere	elsewhere	elsewhere
hsa-miR-5196-3p	NA	-7.4	-8.66	-9.38	-8.03	NA	NA	159	167	159	167	NA	NA	6	14	6	14	1	1	1	1	NA	elsewhere	elsewhere
hsa-miR-4486	-8.25	-9.24	-11.45	-12.32	-9.64667	236	247	236	247	236	247	13	2	2	13	2	13	1	1	1	1	elsewhere	elsewhere	elsewhere
hsa-miR-6733-5p	NA	-6.77	-7.1	-7.95	-6.935	NA	NA	17	22	17	22	NA	NA	1	6	1	5	1	0.8	1	0.8	NA	leader	leader
hsa-miR-4436b-5p	NA	-10.75	-10.08	-10.53	-10.415	NA	NA	185	190	185	190	NA	NA	11	16	11	16	1	1	1	1	NA	elsewhere	elsewhere
hsa-miR-452-5p	-12.75	-14.64	-14.42	-14.25	-13.9367	179	190	179	190	179	190	16	5	5	16	5	16	1	1	1	1	elsewhere	elsewhere	elsewhere
hsa-miR-421	-11.19	-10.96	-13.77	-13.32	-11.9733	140	156	140	156	140	156	19	2	2	19	2	19	1	1	1	1	elsewhere	elsewhere	elsewhere
hsa-miR-1207-5p	-15.74	-12.86	-17.92	-15.54	-15.5067	15	34	15	34	15	34	20	1	1	20	1	19	1	0.947368	1	1	leader	leader	leader
hsa-miR-648	-5.24	-7.43	-7.35	-7.43	-6.67333	181	191	181	191	181	191	12	2	2	12	2	12	1	1	1	1	elsewhere	elsewhere	elsewhere
hsa-miR-653-5p	-7.48	-8.76	-8.32	-8.8	-8.18667	224	230	224	230	224	230	7	1	1	7	1	6	1	0.833333	1	1	elsewhere	elsewhere	elsewhere
hsa-miR-507	-6.22	-6.64	-5.09	-6.08	-5.98333	254	262	254	262	254	262	15	7	7	15	7	15	1	1	1	1	elsewhere	elsewhere	elsewhere
hsa-miR-2681-3p	-8.4	-8.34	-8.39	-9.27	-8.37667	35	43	35	43	35	43	15	7	7	15	7	15	1	1	1	1	leader	leader	leader
hsa-miR-3689c	-13.57	-12.97	-14.8	-14.21	-13.78	10	23	10	23	10	23	13	1	1	13	1	12	1	0.916667	1	1	leader	leader	leader
hsa-miR-653-3p	-8.18	-6.97	-9.37	-8.88	-8.17333	68	79	68	79	68	79	17	6	6	17	6	17	1	1	1	1	leader	leader	leader
hsa-miR-6513-3p	NA	-10.65	-11.16	-11.48	-10.905	NA	NA	155	164	155	164	NA	NA	5	16	5	16	1	1	1	1	NA	elsewhere	elsewhere
hsa-miR-629-5p	-10.66	-10.4	-10.86	-10.98	-10.64	61	77	61	77	61	77	20	2	2	20	2	20	1	1	1	1	leader	leader	leader
hsa-miR-4800-3p	NA	-8.24	-8.74	-9.21	-8.49	NA	NA	155	162	155	162	NA	NA	6	12	6	12	1	1	1	1	NA	elsewhere	elsewhere
hsa-miR-770-5p	NA	-8.95	-8.35	-8.59	-8.65	NA	NA	160	165	160	165	NA	NA	11	16	11	16	1	1	1	1	NA	elsewhere	elsewhere
hsa-miR-34c-5p	-7.94	-10.13	-10.65	-8.7	-9.57333	130	151	130	151	130	151	22	2	2	22	2	22	1	1	1	1	elsewhere	elsewhere	elsewhere
hsa-miR-5586-5p	-7.41	-9.43	-8.76	-8.87	-8.53333	185	192	185	192	185	192	12	5	5	12	5	12	1	1	1	1	elsewhere	elsewhere	elsewhere
hsa-miR-4522	-7.85	-9.76	-9.33	-9.64	-8.98	182	190	182	190	182	190	16	8	8	16	8	16	1	1	1	1	elsewhere	elsewhere	elsewhere
hsa-miR-196a-1-3p	NA	-9.55	-9.88	-10.67	-9.715	NA	NA	245	250	245	250	NA	NA	15	20	15	20	1	1	1	1	NA	elsewhere	elsewhere
hsa-miR-4328	NA	-8.47	-7.19	-7.28	-7.83	NA	NA	242	248	242	248	NA	NA	9	16	9	16	1	1	1	1	NA	elsewhere	elsewhere
hsa-miR-573	-9.35	-9.73	-11.44	-12.14	-10.1733	219	233	219	233	219	233	22	8	8	22	8	22	1	1	1	1	elsewhere	elsewhere	elsewhere
hsa-miR-4290	NA	-6.1	-6.03	-6.95	-6.065	NA	NA	256	261	256	261	NA	NA	7	12	7	12	1	1	1	1	NA	elsewhere	elsewhere
hsa-miR-1282	-6.23	-7.51	-7.75	-8.47	-7.16333	256	264	256	264	256	264	13	5	5	13	5	13	1	1	1	1	elsewhere	elsewhere	elsewhere
hsa-miR-5002-3p	NA	-6.52	-13.9	-13.13	-10.21	NA	NA	83	97	83	97	NA	NA	1	15	1	14	1	0.928571	1	0.928571	NA	elsewhere	elsewhere
hsa-miR-6833-5p	-15.59	-16.06	-19.49	-18.72	-17.0467	171	187	171	187	171	187	19	2	2	19	2	19	1	1	1	1	elsewhere	elsewhere	elsewhere
hsa-miR-1208	NA	-6.04	-5.31	-9.56	-5.675	NA	NA	147	161	147	161	NA	NA	1	15	1	14	1	0.928571	1	0.928571	NA	elsewhere	elsewhere
hsa-miR-3145-5p	NA	-7.15	-6.55	-7	-6.85	NA	NA	246	251	246	251	NA	NA	9	14	9	14	1	1	1	1	NA	elsewhere	elsewhere
hsa-miR-6739-3p	-7.18	-11	-11.9	-12.05	-10.0267	155	163	155	163	155	163	11	3	3	11	3	11	1	1	1	1	elsewhere	elsewhere	elsewhere
hsa-miR-4445-3p	NA	-7.96	-8.78	-8.76	-8.37	NA	NA	199	210	199	210	NA	NA	1	15	1	14	1	0.928571	1	0.928571	NA	elsewhere	elsewhere
hsa-miR-6719-3p	-5.31	-6.06	-7.81	-7.39	-6.39333	142	154	142	154	142	154	16	4	4	16	4	16	1	1	1	1	elsewhere	elsewhere	elsewhere
hsa-miR-6502-3p	-2.97	-4.27	-3.53	-5.49	-3.59	256	262	256	262	256	262	13	7	7	13	7	13	1	1	1	1	elsewhere	elsewhere	elsewhere
hsa-miR-451b	-8.12	-10.83	-10.34	-10.52	-9.76333	47	54	47	54	47	54	10	3	3	10	3	10	1	1	1	1	leader	leader	leader
hsa-miR-3190-3p	-14.52	-14.13	-18.01	-16.72	-15.5533	172	187	172	187	172	187	16	1	1	16	1	15	1	0.933333	1	1	elsewhere	elsewhere	elsewhere
hsa-miR-101-5p	-8.87	-10.06	-9.68	-10.5	-9.53667	222	230	222	230	222	230	20	12	12	20	12	20	1	1	1	1	elsewhere	elsewhere	elsewhere
hsa-miR-4272	-5.85	-5.89	-9.54	-8.85	-7.09333	141	156	141	156	141	156	17	4	4	17	4	17	1	1	1	1	elsewhere	elsewhere	elsewhere
hsa-miR-7161-5p	-8.99	-11.08	-10.65	-10.56	-10.24	180	191	180	191	180	191	15	4	4	15	4	15	1	1	1	1	elsewhere	elsewhere	elsewhere
hsa-miR-92a-1-5p	-12.63	-13.48	-25.62	-24.41	-17.2433	208	228	208	228	208	228	22	3	3	22	3	22	1	1	1	1	elsewhere	elsewhere	elsewhere
hsa-miR-561-5p	NA	-4.1	-5.84	-6.88	-4.97	NA	NA	45	53	45	53	NA	NA	3	10	3	10	1	1	1	1	NA	leader	leader
hsa-miR-6729-3p	NA	-6.05	-7.86	-8.44	-6.955	NA	NA	246	252	246	252	NA	NA	9	15	9	15	1	1	1	1	NA	elsewhere	elsewhere
hsa-miR-1910-3p	-13.82	-13.61	-17.24	-16.37	-14.89	172	186	172	186	172	186	18	4	4	18	4	18	1	1	1	1	elsewhere	elsewhere	elsewhere
hsa-miR-1301-5p	-12.3	-12.93	-15.39	-13.47	-13.54	102	117	102	117	102	117	18	2	2	18	2	18	1	1	1	1	elsewhere	elsewhere	elsewhere
hsa-miR-1537-5p	-4.49	-5.82	-6.14	-7.76	-5.48333	139	150	139	150	139	150	13	2	2	13	2	13	1	1	1	1	elsewhere	elsewhere	elsewhere
hsa-miR-6165	-15.61	-15.67	-18.56	-18.67	-16.6133	171	186	171	186	171	186	19	3	3	19	3	17	1	0.875	1	1	elsewhere	elsewhere	elsewhere
hsa-miR-615-3p	-7.51	-10.68	-9.4	-9.56	-9.19667	19	25	19	25	19	25	12	6	6	12	6	12	1	1	1	1	leader	leader	leader
hsa-miR-934	NA	-5.4	-4.45	-5.31	-4.925	NA	NA	47	56	47	56	NA	NA	7	16	7	16	1	1	1	1	NA	leader	leader
hsa-miR-1271-5p	NA	-7.84	-9.14	-7.64	-8.49	NA	NA	101	117	101	117	NA	NA	5	21	5	21	1	1	1	1	NA	elsewhere	elsewhere
hsa-miR-6779-3p	NA	-9.37	-9.65	-10.09	-9.51	NA	NA	155	160	155	160	NA	NA	5	10	5	10	1	1	1	1	NA	elsewhere	elsewhere
hsa-miR-330-3p	-15.78	-18.09	-17.49	-16.89	-17.12	181	192	181	192	181	192	22	11	11	22	11	22	1	1	1	1	elsewhere	elsewhere	elsewhere
hsa-miR-4325	NA	-3.86	-4.25	-7.01	-4.055	NA	NA	155	160	155	160	NA	NA	6	11	6	11	1	1	1	1	NA	elsewhere	elsewhere
hsa-miR-3136-5p	-3.82	-6.9	-6.66	-6.96	-5.79333	57	64	57	64	57	64	14	7	7	14	7	14	1	1	1	1	leader	leader	leader
hsa-miR-4509	-6.75	-7.91	-9.94	-9.11	-8.2	38	56	38	56	38	56	20	2	2	20	2	20	1	1	1	1	leader	leader	leader
hsa-miR-4521	-1.26	-5.58	-6.05	-7.84	-4.29667	156	162	156	162	156	162	16	10	10	16	10	16	1	1	1	1	elsewhere	elsewhere	elsewhere
hsa-miR-6781-5p	-5.27	-6.78	-8.74	-9.6	-6.93	45	51	45	51	45	51	13	7	7	13	7	13	1	1	1	1	leader	leader	leader
hsa-miR-99b-5p	NA	-10.71	-10.98	-11.21	-10.845	NA	NA	235	250	235	250	NA	NA	1	18	1	17	1	0.941176	1	0.941176	NA	elsewhere	elsewhere
hsa-miR-145-5p	NA	-6.2	-6.52	-7.06	-6.36	NA	NA	155	162	155	162	NA	NA	1	8	1	7	1	0.857143	1	0.857143	NA	elsewhere	elsewhere
hsa-miR-877-5p	-13.44	-13.31	-16.99	-16.04	-14.58	171	186	171	186	171	186	18	1	1	18	1	17	1	0.941176	1	1	elsewhere	elsewhere	elsewhere
hsa-miR-6846-3p	-3.82	-6.68	-7.1	-7.9	-5.86667	155	161	155	161	155	161	14	8	8	14	8	14	1	1	1	1	elsewhere	elsewhere	elsewhere
hsa-miR-3942-5p	-10.26	-8.52	-10.67	-10.97	-9.81667	21	29	21	29	21	29	18	10	10	18	10	18	1	1	1	1	leader	leader	leader
hsa-miR-495-3p	-8.35	-7.71	-8.75	-8.39	-8.27	113	120	113	120	113	120	18	11	11	18	11	18	1	1	1	1	elsewhere	elsewhere	elsewhere
hsa-miR-3689b-3p	-13.57	-12.97	-14.8	-14.21	-13.78	10	23	10	23	10	23	13	1	1	13	1	12	1	0.916667	1	1	leader	leader	leader
hsa-miR-4736	-12.42	-10.75	-13.38	-11.46	-12.1833	19	33	19	33	19	33	16	2	2	16	2	16	1	1	1	1	leader	leader	leader
hsa-miR-4768-3p	-12.04	-12.34	-15.41	-14.74	-13.2633	40	53	40	53	40	53	17	2	2	17	2	17	1	1	1	1	leader	leader	leader
hsa-miR-3141	-13.63	-13.05	-17.76	-15.81	-14.8133	48	66	48	66	48	66	17	1	1	17	1	16	1	0.9375	1	1	leader	leader	leader
hsa-miR-518e-3p	NA	-5.18	-5.03	-5.99	-5.105	NA	NA	181	189	181	189	NA	NA	11	19	11	19	1	1	1	1	NA	elsewhere	elsewhere
hsa-miR-1181	NA	-8.4	-9.45	-9.98	-8.925	NA	NA	236	250	236	250	NA	NA	11	20	11	20	1	1	1	1	NA	elsewhere	elsewhere
hsa-miR-4299	-10.21	-11.43	-11.13	-13.09	-10.9233	221	228	221	228	221	228	8	1	1	8	1	7	1	0.857143	1	1	elsewhere	elsewhere	elsewhere
hsa-miR-605-5p	NA	-6.19	-6.71	-6.68	-6.45	NA	NA	235	248	235	248	NA	NA	6	17	6	17	1	1	1	1	NA	elsewhere	elsewhere
hsa-miR-6755-5p	-6.42	-6.82	-9.18	-10.18	-7.47333	174	182	174	182	174	182	10	2	2	10	2	10	1	1	1	1	elsewhere	elsewhere	elsewhere
hsa-miR-382-3p	-6.76	-12.57	-10.57	-11.03	-9.96667	204	210	204	210	204	210	14	8	8	14	8	14	1	1	1	1	elsewhere	elsewhere	elsewhere
hsa-miR-4716-5p	NA	-4.1	-4.48	-4.93	-4.29	NA	NA	155	161	155	161	NA	NA	1	8	1	7	1	0.857143	1	0.857143	NA	elsewhere	elsewhere
hsa-miR-1291	NA	-8.13	-6.91	-7.59	-7.52	NA	NA	236	249	236	249	NA	NA	3	18	3	18	1	1	1	1	NA	elsewhere	elsewhere
hsa-miR-6735-3p	-6.61	-8.51	-7.94	-9.73	-7.68667	183	191	183	191	183	191	10	2	2	10	2	10	1	1	1	1	elsewhere	elsewhere	elsewhere
hsa-miR-6133	-14.58	-14.54	-18.11	-17.87	-15.7433	36	50	36	50	36	50	16	2	2	16	2	16	1	1	1	1	leader	leader	leader
hsa-miR-6820-3p	NA	-4.09	-7.48	-8.86	-5.785	NA	NA	87	92	87	92	NA	NA	16	21	16	21	1	1	1	1	NA	elsewhere	elsewhere
hsa-miR-6769b-3p	NA	-7.57	-14.15	-12.78	-10.86	NA	NA	246	261	246	261	NA	NA	2	17	2	17	1	1	1	1	NA	elsewhere	elsewhere
hsa-miR-4750-3p	NA	-5.74	-7.31	-7.99	-6.525	NA	NA	246	252	246	252	NA	NA	8	14	8	14	1	1	1	1	NA	elsewhere	elsewhere
hsa-miR-3909	-10.75	-12.73	-12.16	-13.48	-11.88	183	191	183	191	183	191	19	11	11	19	11	19	1	1	1	1	elsewhere	elsewhere	elsewhere
hsa-miR-4758-3p	NA	-9.62	-9.72	-8.97	-9.67	NA	NA	236	250	236	250	NA	NA	6	20	6	20	1	1	1	1	NA	elsewhere	elsewhere
hsa-miR-6749-3p	-7.6	-10.42	-8.36	-8.64	-8.79333	20	26	20	26	20	26	16	10	10	16	10	16	1	1	1	1	leader	leader	leader
hsa-miR-2467-3p	-9.73	-10.58	-14.29	-10.94	-11.5333	165	186	165	186	165	186	19	2	2	19	2	19	1	1	1	1	elsewhere	elsewhere	elsewhere
hsa-miR-361-5p	NA	-9.17	-10.29	-9.38	-9.73	NA	NA	48	61	48	61	NA	NA	5	19	5	19	1	1	1	1	NA	leader	leader
hsa-miR-4661-5p	-9.4	-11.45	-10.91	-12.78	-10.5867	182	192	182	192	182	192	15	4	4	15	4	15	1	1	1	1	elsewhere	elsewhere	elsewhere
hsa-miR-4297	-7.49	-10.35	-10.98	-11.49	-9.60667	155	161	155	161	155	161	12	6	6	12	6	12	1	1	1	1	elsewhere	elsewhere	elsewhere
hsa-miR-4485-5p	NA	-10.5	-10.96	-11.45	-10.73	NA	NA	185	190	185	190	NA	NA	4	9	4	9	1	1	1	1	NA	elsewhere	elsewhere
hsa-miR-412-3p	-5.61	-10.19	-10	-8.32	-8.6	236	250	236	250	236	250	21	5	5	21	5	21	1	1	1	1	elsewhere	elsewhere	elsewhere
hsa-miR-5701	NA	-5.6	-6.27	-6.91	-5.935	NA	NA	157	162	157	162	NA	NA	11	16	11	16	1	1	1	1	NA	elsewhere	elsewhere
hsa-miR-8064	-11.76	-12.17	-14.36	-13.11	-12.7633	103	116	103	116	103	116	18	5	5	18	5	18	1	1	1	1	elsewhere	elsewhere	elsewhere
hsa-miR-3162-3p	NA	-6.16	-7.98	-8.55	-7.07	NA	NA	246	252	246	252	NA	NA	13	19	13	19	1	1	1	1	NA	elsewhere	elsewhere
hsa-miR-6069	-8.74	-10.72	-10.18	-10.67	-9.88	185	191	185	191	185	191	14	8	8	14	8	14	1	1	1	1	elsewhere	elsewhere	elsewhere
hsa-miR-181b-2-3p	-5.26	-7.22	-7.76	-9.81	-6.74667	150	161	150	161	150	161	15	2	2	15	2	15	1	1	1	1	elsewhere	elsewhere	elsewhere
hsa-miR-4659b-5p	NA	-10.95	-10.94	-10.71	-10.945	NA	NA	179	190	179	190	NA	NA	3	18	3	18	1	1	1	1	NA	elsewhere	elsewhere
hsa-miR-4437	NA	-5.6	-10.33	-9.02	-7.965	NA	NA	46	66	46	66	NA	NA	2	20	2	20	1	1	1	1	NA	leader	leader
hsa-miR-6732-3p	NA	-8.93	-9.06	-9.38	-8.995	NA	NA	155	160	155	160	NA	NA	5	10	5	10	1	1	1	1	NA	elsewhere	elsewhere
hsa-miR-4698	-10.25	-10.89	-13.87	-13.74	-11.67	174	187	174	187	174	187	19	7	7	19	7	19	1	1	1	1	elsewhere	elsewhere	elsewhere
hsa-miR-6816-3p	NA	-9.1	-9.24	-9.28	-9.17	NA	NA	184	189	184	189	NA	NA	7	12	7	12	1	1	1	1	NA	elsewhere	elsewhere
hsa-miR-1249-3p	NA	-9.25	-8.64	-9.2	-8.945	NA	NA	246	251	246	251	NA	NA	1	6	1	5	1	0.8	1	0.8	NA	elsewhere	elsewhere
hsa-miR-4281	-8.36	-7.03	-10.22	-12.74	-8.53667	15	21	15	21	15	21	15	9	8	14	8	14	1	0.714286	1	1	leader	leader	leader
hsa-miR-579-3p	-5.5	-7.99	-8.08	-7.6	-7.19	7	16	7	16	7	16	17	8	8	17	8	17	1	1	1	1	leader	leader	leader
hsa-miR-1234-3p	-7.2	-9.58	-8.61	-9.84	-8.46333	186	192	186	192	186	192	8	2	2	8	2	8	1	1	1	1	elsewhere	elsewhere	elsewhere
hsa-miR-4804-5p	-8.33	-10.66	-11.19	-9.95	-10.06	137	151	137	151	137	151	16	4	4	16	4	16	1	1	1	1	elsewhere	elsewhere	elsewhere
hsa-miR-138-1-3p	NA	-8.49	-11.23	-11.57	-9.86	NA	NA	242	251	242	251	NA	NA	12	21	12	21	1	1	1	1	NA	elsewhere	elsewhere
hsa-miR-6766-5p	-14.25	-12.93	-15.57	-12.62	-14.25	48	72	48	72	49	72	24	1	1	24	1	22	0.958333	0.913043	1	1	leader	leader	leader
hsa-miR-6769b-5p	-14.48	-11.28	-13.73	-14.92	-13.1633	15	38	15	38	16	38	15	1	1	15	1	13	0.956522	0.857143	1	1	leader	leader	leader
hsa-miR-212-5p	NA	-5.5	-9.56	-8.54	-7.53	NA	NA	226	249	227	249	NA	NA	1	19	1	17	0.956522	0.888889	0.956522	0.888889	NA	elsewhere	elsewhere
hsa-miR-128-1-5p	-15.18	-8.85	-17.06	-13.73	-13.6967	182	204	182	204	183	204	23	1	1	23	1	21	0.954545	0.909091	1	1	elsewhere	elsewhere	elsewhere
hsa-miR-5091	-14.14	-11.32	-15.39	-15.39	-13.6167	225	246	225	246	226	246	23	2	2	23	2	22	0.952381	0.952381	1	1	elsewhere	elsewhere	elsewhere
hsa-miR-3529-5p	-10.19	-11.41	-10.57	-13.63	-10.7233	160	181	160	181	161	181	22	1	1	22	1	20	0.952381	0.904762	1	1	elsewhere	elsewhere	elsewhere
hsa-miR-6871-5p	-13.66	-13.06	-17.77	-16.86	-14.83	33	54	34	54	33	54	21	2	2	20	2	21	0.952381	0.947368	1	1	leader	leader	leader
hsa-miR-6880-5p	-11.48	-12.13	-13.82	-15.23	-12.4767	165	186	165	186	166	186	22	3	3	22	3	21	0.952381	0.947368	1	1	elsewhere	elsewhere	elsewhere
hsa-miR-6764-3p	NA	-7.07	-6.28	-8.79	-6.675	NA	NA	147	167	148	167	NA	NA	2	21	2	20	0.95	0.947368	0.95	0.947368	NA	elsewhere	elsewhere
hsa-miR-486-5p	-17.59	-15.42	-18.43	-17.48	-17.1467	98	118	99	118	99	118	22	4	4	21	4	21	0.95	0.944444	1	1	elsewhere	elsewhere	elsewhere
hsa-miR-17-3p	NA	-5.88	-11.01	-8.96	-8.445	NA	NA	109	128	108	128	NA	NA	1	20	1	20	0.95	1	0.95	1	NA	elsewhere	elsewhere
hsa-miR-548bb-5p	NA	-6.34	-7.67	-9.13	-7.005	NA	NA	23	43	24	43	NA	NA	2	22	2	21	0.95	0.95	0.95	0.95	NA	leader	leader
hsa-miR-1471	-12.62	-10.73	-14.05	-13.2	-12.4667	229	249	229	249	230	249	22	1	1	22	1	20	0.95	0.904762	1	1	elsewhere	elsewhere	elsewhere
hsa-miR-3148	-13.7	-10.73	-16.57	-14.46	-13.6667	226	246	226	246	226	245	21	1	1	21	2	21	0.95	0.95	1	1	elsewhere	elsewhere	elsewhere
hsa-miR-3664-3p	NA	-10.8	-14.69	-14.07	-12.745	NA	NA	169	188	170	188	NA	NA	2	22	2	21	0.947368	0.95	0.947368	0.95	NA	elsewhere	elsewhere
hsa-miR-6887-5p	-14.39	-13.19	-17.31	-15.41	-14.9633	49	67	48	67	49	67	21	3	3	19	3	21	0.947368	0.888889	1	1	leader	leader	leader
hsa-miR-589-5p	NA	-9.15	-11.7	-11	-10.425	NA	NA	48	66	47	66	NA	NA	2	22	2	21	0.947368	0.95	0.947368	0.95	NA	leader	leader
hsa-miR-582-5p	-5.52	-6.26	-8.92	-9.01	-6.9	166	185	166	185	167	185	23	4	4	23	4	22	0.947368	0.947368	1	1	elsewhere	elsewhere	elsewhere
hsa-miR-3935	-7.34	-7.69	-11.89	-13.3	-8.97333	88	107	88	107	89	107	22	1	1	22	1	20	0.947368	0.904762	1	1	elsewhere	elsewhere	elsewhere
hsa-miR-4446-3p	-11.22	-11.46	-17.76	-18.7	-13.48	82	100	82	100	83	100	22	3	3	22	3	21	0.944444	0.947368	1	1	elsewhere	elsewhere	elsewhere
hsa-miR-2276-3p	-8.75	-10.48	-13.98	-12.45	-11.07	171	189	171	188	171	188	21	1	2	21	2	21	0.944444	0.95	1	1	elsewhere	elsewhere	elsewhere
hsa-miR-338-3p	-8.04	-7.94	-10.82	-10.41	-8.93333	137	155	137	155	138	155	22	3	3	22	3	21	0.944444	0.947368	1	1	elsewhere	elsewhere	elsewhere
hsa-miR-539-5p	-11.21	-7.74	-12.67	-11.91	-10.54	227	245	227	245	228	245	22	1	1	22	1	20	0.944444	0.904762	1	1	elsewhere	elsewhere	elsewhere
hsa-miR-6881-5p	-10.38	-10.54	-14.51	-13.29	-11.81	170	186	170	187	170	187	20	5	1	20	1	19	0.941176	0.736842	1	0.947368	elsewhere	elsewhere	elsewhere
hsa-miR-4255	-10.45	-13.67	-14.53	-13.9	-12.8833	175	192	176	192	176	192	17	1	1	16	1	15	0.941176	0.875	1	0.9375	elsewhere	elsewhere	elsewhere
hsa-miR-3918	-7.95	-14.33	-16.62	-15.61	-12.9667	175	191	174	191	174	191	17	5	5	20	5	20	0.941176	0.8	1	1	elsewhere	elsewhere	elsewhere
hsa-miR-500b-3p	NA	-9.71	-12.46	-10.06	-11.085	NA	NA	234	251	235	251	NA	NA	1	20	1	18	0.941176	0.894737	0.941176	0.894737	NA	elsewhere	elsewhere
hsa-miR-4262	NA	-7.96	-11.7	-10.55	-9.83	NA	NA	234	251	235	251	NA	NA	2	17	2	16	0.941176	0.933333	0.941176	0.933333	NA	elsewhere	elsewhere
hsa-miR-3150b-3p	-16.18	-16.26	-17.35	-17.92	-16.5967	36	52	36	52	37	52	21	3	3	21	3	20	0.9375	0.944444	1	1	leader	leader	leader
hsa-miR-642a-3p	-8.58	-12.01	-13.83	-15.8	-11.4733	236	252	236	252	237	252	22	4	4	22	4	21	0.9375	0.944444	1	1	elsewhere	elsewhere	elsewhere
hsa-miR-4534	-13.27	-11.16	-15.59	-15.57	-13.34	55	71	55	71	56	71	17	1	1	17	1	15	0.9375	0.875	1	1	leader	leader	leader
hsa-miR-7-5p	-8.89	-10.84	-10.59	-10.39	-10.1067	135	151	135	151	136	151	24	6	6	24	6	23	0.9375	0.944444	1	1	elsewhere	elsewhere	elsewhere
hsa-miR-4525	-14.67	-12.41	-14.95	-15.88	-14.01	219	234	219	234	220	234	21	5	5	21	5	20	0.933333	0.9375	1	1	elsewhere	elsewhere	elsewhere
hsa-miR-10399-5p	-8.93	-10.27	-11.38	-11.6	-10.1933	47	62	47	62	48	62	21	5	5	21	5	20	0.933333	0.9375	1	1	leader	leader	leader
hsa-miR-3162-5p	-13.25	-13.19	-13.87	-16.25	-13.4367	171	186	171	186	172	186	23	8	8	23	8	22	0.933333	0.933333	1	1	elsewhere	elsewhere	elsewhere
hsa-miR-4733-3p	-6.41	-8.58	-8.65	-9.11	-7.88	46	61	46	61	47	61	22	5	5	22	5	21	0.933333	0.941176	1	1	leader	leader	leader
hsa-miR-141-3p	-5.72	-7.91	-5.93	-6.47	-6.52	176	190	176	190	177	190	22	8	8	22	8	21	0.928571	0.928571	1	1	elsewhere	elsewhere	elsewhere
hsa-miR-4257	-5.07	-7.44	-9.11	-9.81	-7.20667	171	185	171	185	172	185	18	2	2	18	2	17	0.928571	0.9375	1	1	elsewhere	elsewhere	elsewhere
hsa-miR-7844-5p	-8.74	-8.47	-13.35	-14.2	-10.1867	115	128	115	128	116	128	22	10	10	22	10	21	0.923077	0.916667	1	1	elsewhere	elsewhere	elsewhere
hsa-miR-4324	-5.86	-8.76	-10.4	-9.36	-8.34	236	248	235	248	235	248	10	1	2	17	2	17	0.923077	0.5	1	1	elsewhere	elsewhere	elsewhere
hsa-miR-4280	-9.78	-8.4	-12.37	-10.54	-10.1833	108	121	109	121	108	121	17	1	1	16	1	16	0.923077	0.9375	1	1	elsewhere	elsewhere	elsewhere
hsa-miR-3611	NA	-5.53	-6.65	-6.67	-6.09	NA	NA	175	188	175	187	NA	NA	1	13	2	13	0.923077	0.916667	0.923077	0.916667	NA	elsewhere	elsewhere
hsa-miR-588	NA	-4.58	-10.05	-8.02	-7.315	NA	NA	81	92	81	93	NA	NA	4	16	3	16	0.916667	0.923077	0.916667	0.923077	NA	elsewhere	elsewhere
hsa-miR-4303	-8.2	-8.99	-13.21	-13.77	-10.1333	92	104	92	104	93	104	17	6	6	17	6	16	0.916667	0.909091	1	1	elsewhere	elsewhere	elsewhere
hsa-miR-522-3p	-8.45	-8.23	-9.63	-9.51	-8.77	64	76	65	76	64	76	19	6	6	18	6	19	0.916667	0.923077	1	1	leader	leader	leader
hsa-miR-4738-3p	-19.41	-12.75	-21.97	-18.83	-18.0433	181	204	181	203	182	203	22	1	2	22	2	21	0.913043	0.904762	0.956522	0.952381	elsewhere	elsewhere	elsewhere
hsa-miR-4704-5p	-13.88	-12.4	-16.49	-14.85	-14.2567	94	117	94	117	95	116	21	1	1	21	3	20	0.913043	0.85	1	1	elsewhere	elsewhere	elsewhere
hsa-miR-4673	-6.29	-9.37	-9.88	-8.11	-8.51333	175	186	176	186	175	186	17	6	6	16	6	17	0.909091	0.909091	1	1	elsewhere	elsewhere	elsewhere
hsa-miR-1237-5p	-14.58	-10.71	-16.53	-18.07	-13.94	189	210	189	210	191	210	20	1	1	20	1	18	0.904762	0.894737	1	1	elsewhere	elsewhere	elsewhere
hsa-miR-5582-5p	-4.84	-6.69	-14.52	-13.06	-8.68333	73	94	73	92	73	94	17	1	3	17	1	16	0.904762	0.8125	1	0.9375	leader	leader	leader
hsa-miR-3167	NA	-6.55	-6.73	-8.27	-6.64	NA	NA	161	181	162	182	NA	NA	2	22	1	20	0.904762	0.857143	0.904762	0.857143	NA	elsewhere	elsewhere
hsa-miR-16-1-3p	-6.8	-7.89	-6.8	-9.61	-7.16333	221	231	221	231	222	231	22	12	12	22	12	21	0.9	0.9	1	1	elsewhere	elsewhere	elsewhere
hsa-miR-3145-3p	-5.71	-7.43	-9.42	-7.99	-7.52	65	83	65	85	65	85	20	5	1	20	1	19	0.9	0.736842	1	0.947368	leader	leader	leader
hsa-miR-6895-5p	-6.52	-8.71	-14.25	-14.15	-9.82667	83	93	83	92	83	93	16	4	5	16	4	16	0.9	0.916667	1	1	elsewhere	elsewhere	elsewhere
hsa-miR-1237-3p	NA	-5.06	-8.8	-9.23	-6.93	NA	NA	159	168	159	169	NA	NA	8	16	7	16	0.9	0.888889	0.9	0.888889	NA	elsewhere	elsewhere
hsa-miR-1292-5p	-8.74	-7.08	-10.12	-10.02	-8.64667	56	66	57	66	56	66	12	2	2	11	2	12	0.9	0.9	1	1	leader	leader	leader
hsa-miR-135a-3p	-12.25	-10.33	-14.98	-12.85	-12.52	192	211	194	211	192	211	21	2	2	20	2	21	0.894737	0.947368	1	1	elsewhere	elsewhere	elsewhere
hsa-miR-3605-5p	-12.8	-11.67	-15.74	-14.02	-13.4033	49	66	47	66	47	66	18	2	2	19	2	19	0.894737	0.941176	1	1	leader	leader	leader
hsa-miR-4510	-9.63	-10.38	-13.35	-13.62	-11.12	34	53	34	52	35	52	22	1	2	22	2	21	0.894737	0.904762	0.947368	0.952381	leader	leader	leader
hsa-miR-4693-3p	-3.73	-6.83	-6.46	-6.72	-5.67333	36	45	36	44	36	44	9	1	2	9	2	9	0.888889	0.875	1	1	leader	leader	leader
hsa-miR-4426	-13.93	-14.19	-16.54	-18.25	-14.8867	165	183	165	183	167	183	16	1	1	16	1	13	0.888889	0.8	1	1	elsewhere	elsewhere	elsewhere
hsa-miR-4790-5p	NA	-6.2	-6.45	-7.16	-6.325	NA	NA	256	264	256	265	NA	NA	7	15	6	15	0.888889	0.888889	0.888889	0.888889	NA	elsewhere	elsewhere
hsa-miR-4421	-7.28	-11.02	-10.53	-9.9	-9.61	182	190	181	190	181	190	13	5	5	14	5	14	0.888889	0.888889	1	1	elsewhere	elsewhere	elsewhere
hsa-miR-4636	-9.42	-11.51	-13.3	-14.38	-11.41	160	168	160	168	159	168	10	2	2	10	2	11	0.888889	0.888889	1	1	elsewhere	elsewhere	elsewhere
hsa-miR-6803-5p	-11.05	-12.35	-15.87	-15	-13.09	107	125	109	125	108	125	22	5	5	20	5	21	0.888889	0.882353	0.944444	0.941176	elsewhere	elsewhere	elsewhere
hsa-miR-6846-5p	-11.44	-12.24	-15.25	-13.11	-12.9767	175	193	175	191	175	193	20	2	4	20	2	20	0.888889	0.888889	1	1	elsewhere	elsewhere	elsewhere
hsa-miR-6781-3p	NA	-8.53	-6.22	-7.92	-7.375	NA	NA	183	192	184	192	NA	NA	14	22	14	21	0.888889	0.875	0.888889	0.875	NA	elsewhere	elsewhere
hsa-miR-508-3p	-11.74	-11.19	-14.45	-12.36	-12.46	175	193	176	192	176	193	23	6	7	22	6	22	0.888889	0.882353	0.944444	0.941176	elsewhere	elsewhere	elsewhere
hsa-miR-3158-3p	-7.86	-9.98	-10.02	-10.48	-9.28667	181	189	181	188	181	188	21	13	14	21	14	21	0.875	0.875	1	1	elsewhere	elsewhere	elsewhere
hsa-miR-5010-3p	-5.3	-8.65	-7.76	-9.05	-7.23667	160	167	160	167	159	167	9	2	2	9	2	10	0.875	0.875	1	1	elsewhere	elsewhere	elsewhere
hsa-miR-7114-3p	NA	-7.38	-8.19	-8.25	-7.785	NA	NA	236	250	236	252	NA	NA	6	19	6	19	0.875	1	0.875	1	NA	elsewhere	elsewhere
hsa-miR-6771-5p	-10.62	-11.01	-13.34	-11.65	-11.6567	7	21	7	23	7	21	18	4	1	18	4	18	0.875	0.823529	1	1	leader	leader	leader
hsa-miR-3158-5p	-10.18	-12.79	-13.24	-13.47	-12.07	182	189	182	189	181	189	8	1	1	8	1	8	0.875	1	1	1	elsewhere	elsewhere	elsewhere
hsa-miR-1253	-12.9	-14.88	-14.14	-14.66	-13.9733	184	192	184	192	185	192	21	13	13	21	13	20	0.875	0.875	1	1	elsewhere	elsewhere	elsewhere
hsa-miR-6890-3p	NA	-6.38	-9.14	-11.44	-7.76	NA	NA	84	92	85	92	NA	NA	12	20	12	19	0.875	0.875	0.875	0.875	NA	elsewhere	elsewhere
hsa-miR-197-5p	-11.69	-10.92	-14.39	-12.97	-12.3333	48	71	48	72	50	71	22	4	1	22	4	22	0.875	0.857143	0.958333	1	leader	leader	leader
hsa-miR-8077	-5.01	-8.19	-10.66	-9.73	-7.95333	97	104	96	104	96	104	8	1	1	9	1	8	0.875	0.875	1	1	elsewhere	elsewhere	elsewhere
hsa-miR-6744-5p	-9.07	-9.87	-12.52	-12.17	-10.4867	140	154	140	154	140	156	16	3	3	16	1	15	0.875	0.8	1	1	elsewhere	elsewhere	elsewhere
hsa-miR-6825-5p	-14.38	-12.9	-15.48	-14.84	-14.2533	9	22	7	22	7	22	14	1	1	16	1	15	0.866667	0.866667	1	0.933333	leader	leader	leader
hsa-miR-6718-5p	-5.87	-7.01	-8.15	-6.95	-7.01	179	194	179	192	179	194	14	2	1	14	2	14	0.866667	0.923077	1	1	elsewhere	elsewhere	elsewhere
hsa-miR-516b-3p	-7.79	-6.47	-9.15	-8.37	-7.80333	178	193	178	192	179	193	18	2	3	18	2	17	0.866667	0.875	0.933333	0.9375	elsewhere	elsewhere	elsewhere
hsa-miR-516a-3p	-7.79	-6.47	-9.15	-8.37	-7.80333	178	193	178	192	179	193	18	2	3	18	2	17	0.866667	0.875	0.933333	0.9375	elsewhere	elsewhere	elsewhere
hsa-miR-1973	-6.39	-8.77	-9.7	-6.79	-8.28667	176	189	176	189	174	189	15	2	2	15	2	16	0.866667	0.928571	1	1	elsewhere	elsewhere	elsewhere
hsa-miR-192-5p	-6.63	-9.82	-9.41	-12.72	-8.62	90	97	91	97	91	97	21	14	14	20	14	20	0.857143	0.857143	1	1	elsewhere	elsewhere	elsewhere
hsa-miR-92a-3p	-9.56	-11.57	-9.83	-11.06	-10.32	185	192	185	192	186	192	22	15	15	22	15	21	0.857143	0.857143	1	1	elsewhere	elsewhere	elsewhere
hsa-miR-216b-5p	-6.73	-8.6	-8.54	-8.53	-7.95667	182	189	182	189	182	188	13	6	6	13	7	13	0.857143	0.857143	1	1	elsewhere	elsewhere	elsewhere
hsa-miR-670-3p	NA	-3.1	-4.69	-6.25	-3.895	NA	NA	246	252	246	253	NA	NA	7	13	6	13	0.857143	0.857143	0.857143	0.857143	NA	elsewhere	elsewhere
hsa-miR-197-3p	NA	-5.96	-8.34	-9.28	-7.15	NA	NA	246	252	246	253	NA	NA	14	19	13	19	0.857143	0.833333	0.857143	0.833333	NA	elsewhere	elsewhere
hsa-miR-4420	-15.06	-13.29	-16.64	-15.04	-14.9967	98	117	98	119	99	119	22	1	1	22	1	20	0.857143	0.904762	0.952381	1	elsewhere	elsewhere	elsewhere
hsa-miR-4742-3p	-9.68	-11.56	-9.12	-12.72	-10.12	183	190	183	190	184	190	23	16	16	23	16	22	0.857143	0.857143	1	1	elsewhere	elsewhere	elsewhere
hsa-miR-5703	-11.91	-8.95	-11.34	-13.07	-10.7333	14	21	14	21	15	21	18	11	11	18	11	17	0.857143	0.857143	1	1	leader	leader	leader
hsa-miR-10394-5p	-7.8	-9.72	-9.58	-9.69	-9.03333	182	189	182	188	182	188	8	1	2	8	2	8	0.857143	0.857143	1	1	elsewhere	elsewhere	elsewhere
hsa-miR-6882-3p	-9.93	-11.81	-9.27	-13	-10.3367	183	190	183	190	184	190	24	17	17	24	17	23	0.857143	0.857143	1	1	elsewhere	elsewhere	elsewhere
hsa-miR-4764-3p	-5.71	-10.62	-13.01	-13.96	-9.78	246	253	246	252	246	253	18	11	12	18	11	18	0.857143	0.857143	1	1	elsewhere	elsewhere	elsewhere
hsa-miR-6529-3p	-5.61	-6.87	-6.89	-8	-6.45667	256	263	256	263	257	263	12	5	5	12	5	11	0.857143	0.857143	1	1	elsewhere	elsewhere	elsewhere
hsa-miR-6821-3p	-4.53	-7.28	-9.59	-12.01	-7.13333	84	91	84	91	85	91	21	14	14	21	14	20	0.857143	0.857143	1	1	elsewhere	elsewhere	elsewhere
hsa-miR-642a-5p	-5.35	-9.39	-6.96	-10.86	-7.23333	157	164	157	164	158	164	22	15	15	22	15	21	0.857143	0.857143	1	1	elsewhere	elsewhere	elsewhere
hsa-miR-6803-3p	NA	-6.45	-8.84	-9.78	-7.645	NA	NA	246	252	246	253	NA	NA	12	18	11	18	0.857143	0.857143	0.857143	0.857143	NA	elsewhere	elsewhere
hsa-miR-6840-3p	NA	-4.38	-4.54	-9.13	-4.46	NA	NA	242	248	242	249	NA	NA	2	9	1	8	0.857143	0.75	0.857143	0.75	NA	elsewhere	elsewhere
hsa-miR-7154-3p	-9.42	-8.72	-12.04	-11.7	-10.06	46	67	46	67	49	67	20	2	2	20	2	19	0.857143	0.944444	1	1	leader	leader	leader
hsa-miR-6774-3p	-9.82	-11.62	-14.87	-15.13	-12.1033	152	166	152	164	152	166	19	1	3	19	1	18	0.857143	0.833333	1	0.944444	elsewhere	elsewhere	elsewhere
hsa-miR-1179	-10.06	-7.29	-7.99	-11.23	-8.44667	32	39	32	39	33	39	21	14	14	21	14	20	0.857143	0.857143	1	1	leader	leader	leader
hsa-miR-767-3p	-2.71	-7.3	-9.31	-10.37	-6.44	246	253	246	252	246	253	13	6	7	13	6	13	0.857143	0.857143	1	1	elsewhere	elsewhere	elsewhere
hsa-miR-6818-5p	-12.49	-12.93	-18.99	-15.81	-14.8033	107	127	109	126	107	127	21	1	2	19	1	20	0.85	0.85	1	0.95	elsewhere	elsewhere	elsewhere
hsa-miR-6893-5p	-10.86	-11.31	-16.63	-14.82	-12.9333	175	195	175	192	175	195	19	2	1	19	2	19	0.85	0.944444	1	1	elsewhere	elsewhere	elsewhere
hsa-miR-7150	-10.41	-11.16	-13.92	-13.59	-11.83	173	186	175	186	173	186	16	4	4	14	4	16	0.846154	0.833333	1	1	elsewhere	elsewhere	elsewhere
hsa-miR-3144-3p	-8.65	-9.92	-11.29	-9.46	-9.95333	252	263	252	263	250	263	16	4	4	16	4	18	0.846154	0.857143	1	1	elsewhere	elsewhere	elsewhere
hsa-miR-6765-5p	-11.88	-8.03	-12.99	-12.61	-10.9667	227	244	227	246	228	244	25	5	2	25	5	24	0.842105	0.826087	0.941176	0.95	elsewhere	elsewhere	elsewhere
hsa-miR-4436a	-13.89	-13.54	-17.47	-17.33	-14.9667	174	193	176	192	175	193	21	1	2	19	1	19	0.842105	0.85	0.947368	0.944444	elsewhere	elsewhere	elsewhere
hsa-miR-6835-5p	-11.58	-11.21	-15.65	-14.55	-12.8133	33	52	36	52	33	52	19	1	1	16	1	18	0.842105	0.833333	1	0.944444	leader	leader	leader
hsa-miR-331-3p	-10.97	-9.71	-13.6	-10.7	-11.4267	232	248	232	251	232	248	20	4	1	20	4	20	0.842105	0.842105	1	1	elsewhere	elsewhere	elsewhere
hsa-miR-3135b	-6.91	-8.08	-11.59	-10.9	-8.86	112	128	109	128	109	128	19	2	2	21	2	21	0.842105	0.894737	1	1	elsewhere	elsewhere	elsewhere
hsa-miR-3612	NA	-6.67	-12.3	-11.08	-9.485	NA	NA	176	192	176	195	NA	NA	7	21	4	21	0.842105	0.823529	0.842105	0.823529	NA	elsewhere	elsewhere
hsa-miR-208b-3p	-4.46	-5.05	-3.85	-6.79	-4.45333	27	33	27	33	28	33	22	16	16	22	16	21	0.833333	0.833333	1	1	leader	leader	leader
hsa-miR-11181-3p	-8.56	-9.15	-9.2	-12.37	-8.97	174	186	176	186	175	186	18	5	5	16	5	17	0.833333	0.846154	0.916667	0.923077	elsewhere	elsewhere	elsewhere
hsa-miR-1266-3p	NA	-6.75	-7.13	-8.43	-6.94	NA	NA	246	251	246	252	NA	NA	10	15	9	15	0.833333	0.833333	0.833333	0.833333	NA	elsewhere	elsewhere
hsa-miR-5688	-0.62	-6.38	-7.47	-8.87	-4.82333	245	251	246	251	245	251	13	7	7	12	7	13	0.833333	0.833333	1	1	elsewhere	elsewhere	elsewhere
hsa-miR-4649-3p	-5.53	-8.36	-7.79	-9.37	-7.22667	185	191	185	190	185	190	12	6	7	12	7	12	0.833333	0.833333	1	1	elsewhere	elsewhere	elsewhere
hsa-miR-215-3p	-3.49	-7.9	-7.16	-7.5	-6.18333	154	160	154	159	154	159	7	1	2	7	2	7	0.833333	0.833333	1	1	elsewhere	elsewhere	elsewhere
hsa-miR-6754-3p	-9.03	-10.93	-10.07	-11.51	-10.01	184	190	184	190	185	190	22	16	16	22	16	21	0.833333	0.833333	1	1	elsewhere	elsewhere	elsewhere
hsa-miR-6788-3p	-8.75	-10.54	-8.51	-10.84	-9.26667	183	189	183	189	184	189	22	16	16	22	16	21	0.833333	0.833333	1	1	elsewhere	elsewhere	elsewhere
hsa-miR-3688-5p	NA	-3.13	-4.4	-7.02	-3.765	NA	NA	93	98	93	99	NA	NA	2	7	1	6	0.833333	0.666667	0.833333	0.666667	NA	elsewhere	elsewhere
hsa-miR-1343-3p	-7.29	-10.32	-9.08	-10.04	-8.89667	18	24	18	24	19	24	9	3	3	9	3	8	0.833333	0.833333	1	1	leader	leader	leader
hsa-miR-6830-3p	-6.1	-7.89	-5.76	-8.13	-6.58333	183	189	183	189	184	189	23	17	17	23	17	22	0.833333	0.833333	1	1	elsewhere	elsewhere	elsewhere
hsa-miR-8057	-17.9	-17.68	-20.79	-18.82	-18.79	175	193	176	191	176	193	21	1	3	20	1	19	0.833333	0.8	0.944444	0.9	elsewhere	elsewhere	elsewhere
hsa-miR-4793-5p	-3.41	-5.74	-3.91	-7.4	-4.35333	180	186	180	186	181	186	24	18	18	24	18	23	0.833333	0.833333	1	1	elsewhere	elsewhere	elsewhere
hsa-miR-208a-5p	-5.65	-9.19	-9.22	-9.58	-8.02	243	249	243	248	243	249	16	10	11	16	10	16	0.833333	0.833333	1	1	elsewhere	elsewhere	elsewhere
hsa-miR-6511b-3p	-9.97	-11.86	-10.89	-12.08	-10.9067	184	190	184	190	185	190	23	17	17	23	17	22	0.833333	0.833333	1	1	elsewhere	elsewhere	elsewhere
hsa-miR-222-5p	-13.49	-11.26	-15.26	-14.09	-13.3367	182	194	182	192	182	194	18	4	6	18	4	18	0.833333	0.857143	1	1	elsewhere	elsewhere	elsewhere
hsa-miR-6808-5p	-8.94	-12.14	-11.29	-11.74	-10.79	176	186	176	186	174	186	15	4	4	15	4	18	0.833333	0.785714	1	1	elsewhere	elsewhere	elsewhere
hsa-miR-6511a-5p	-8.84	-10.44	-11.84	-12.9	-10.3733	174	186	176	186	174	186	16	4	4	13	4	16	0.833333	0.75	1	1	elsewhere	elsewhere	elsewhere
hsa-miR-6076	-10.11	-13.51	-14.55	-14.62	-12.7233	173	191	176	191	173	191	20	1	1	17	1	19	0.833333	0.842105	1	0.947368	elsewhere	elsewhere	elsewhere
hsa-miR-6772-5p	-15.25	-13.35	-12.75	-15.67	-13.7833	98	122	98	121	101	122	21	1	2	21	1	17	0.833333	0.75	0.958333	0.95	elsewhere	elsewhere	elsewhere
hsa-miR-6752-3p	NA	-5.6	-7.26	-7.85	-6.43	NA	NA	246	251	246	252	NA	NA	14	19	11	17	0.833333	0.375	0.833333	0.375	NA	elsewhere	elsewhere
hsa-miR-4284	-0.95	-4.78	-7.62	-8.95	-4.45	247	253	247	252	247	253	11	5	6	11	5	11	0.833333	0.833333	1	1	elsewhere	elsewhere	elsewhere
hsa-miR-8087	-4.04	-5.37	-2.15	-5.89	-3.85333	48	60	48	60	49	59	23	12	12	23	13	22	0.833333	0.818182	1	1	leader	leader	leader
hsa-miR-410-3p	-6.09	-8.03	-6.4	-9.18	-6.84	185	191	185	191	186	191	21	15	15	21	15	20	0.833333	0.833333	1	1	elsewhere	elsewhere	elsewhere
hsa-miR-6798-3p	-6.58	-8.37	-6.42	-8.75	-7.12333	183	189	183	189	184	189	21	15	15	21	15	20	0.833333	0.833333	1	1	elsewhere	elsewhere	elsewhere
hsa-miR-7110-3p	-8.84	-10.62	-8.59	-10.87	-9.35	183	189	183	189	184	189	22	16	16	22	16	21	0.833333	0.833333	1	1	elsewhere	elsewhere	elsewhere
hsa-miR-5583-5p	-0.17	-7.74	-7.42	-8.18	-5.11	246	252	246	251	246	252	14	8	9	14	8	14	0.833333	0.833333	1	1	elsewhere	elsewhere	elsewhere
hsa-miR-1-5p	NA	-6.4	-6.07	-6.74	-6.235	NA	NA	246	251	246	252	NA	NA	15	20	14	20	0.833333	0.833333	0.833333	0.833333	NA	elsewhere	elsewhere
hsa-miR-30b-5p	NA	-7.44	-6.63	-7.29	-7.035	NA	NA	246	251	246	252	NA	NA	6	11	12	18	0.833333	0	0.833333	0	NA	elsewhere	elsewhere
hsa-miR-6895-3p	NA	-5.02	-7.74	-8.38	-6.38	NA	NA	235	250	235	253	NA	NA	8	19	5	19	0.833333	0.785714	0.833333	0.785714	NA	elsewhere	elsewhere
hsa-miR-518c-5p	NA	-8.08	-7.78	-7.21	-7.93	NA	NA	238	248	236	248	NA	NA	3	13	3	15	0.833333	0.833333	0.833333	0.833333	NA	elsewhere	elsewhere
hsa-miR-190b-3p	NA	-5.79	-4.59	-5.56	-5.19	NA	NA	152	158	153	158	NA	NA	7	14	7	12	0.833333	0.714286	0.833333	0.714286	NA	elsewhere	elsewhere
hsa-miR-6784-3p	NA	-9.04	-11.71	-11.07	-10.375	NA	NA	236	250	236	253	NA	NA	4	18	1	17	0.823529	0.764706	0.823529	0.764706	NA	elsewhere	elsewhere
hsa-miR-4458	-13.23	-10.33	-16.16	-14.87	-13.24	179	195	179	192	179	195	18	3	6	18	3	18	0.8125	0.8	1	1	elsewhere	elsewhere	elsewhere
hsa-miR-147b-5p	NA	-6.71	-10.22	-7.72	-8.465	NA	NA	52	65	52	68	NA	NA	2	16	1	15	0.8125	0.866667	0.8125	0.866667	NA	leader	leader
hsa-miR-3689a-3p	-12.46	-12.68	-14.69	-13.48	-13.2767	10	23	7	23	7	23	13	1	1	17	1	16	0.8125	0.75	1	0.9375	leader	leader	leader
hsa-miR-12125	-4.95	-9.72	-12.01	-11.41	-8.89333	237	250	237	250	237	253	19	6	6	19	3	19	0.8125	0.8125	1	1	elsewhere	elsewhere	elsewhere
hsa-miR-7107-5p	-14.99	-16.36	-17.38	-16.82	-16.2433	171	192	175	192	172	192	22	2	2	18	2	21	0.809524	0.8	0.952381	0.95	elsewhere	elsewhere	elsewhere
hsa-miR-4796-3p	-8.71	-13.31	-15.68	-15.66	-12.5667	174	195	174	191	174	191	20	3	4	20	4	20	0.809524	0.941176	1	1	elsewhere	elsewhere	elsewhere
hsa-miR-6500-5p	NA	-7.88	-6.5	-9.78	-7.19	NA	NA	159	164	160	164	NA	NA	19	24	19	23	0.8	0.8	0.8	0.8	NA	elsewhere	elsewhere
hsa-miR-450b-3p	NA	-4.6	-3.61	-6.86	-4.105	NA	NA	18	23	18	22	NA	NA	1	6	2	6	0.8	0.8	0.8	0.8	NA	leader	leader
hsa-miR-1258	NA	-5.59	-9.32	-8	-7.455	NA	NA	49	65	49	69	NA	NA	6	20	3	20	0.8	0.823529	0.8	0.823529	NA	leader	leader
hsa-miR-769-3p	NA	-5.29	-4.6	-7.94	-4.945	NA	NA	18	23	19	23	NA	NA	1	6	1	4	0.8	0.6	0.8	0.6	NA	leader	leader
hsa-miR-143-5p	NA	-4.77	-5.98	-8.72	-5.375	NA	NA	225	230	226	230	NA	NA	7	12	7	11	0.8	0.8	0.8	0.8	NA	elsewhere	elsewhere
hsa-miR-3927-5p	NA	-8.79	-7.12	-8.97	-7.955	NA	NA	185	190	186	190	NA	NA	16	21	16	20	0.8	0.8	0.8	0.8	NA	elsewhere	elsewhere
hsa-miR-6511a-3p	NA	-10.2	-7.23	-10.72	-8.715	NA	NA	185	190	186	190	NA	NA	17	22	17	21	0.8	0.8	0.8	0.8	NA	elsewhere	elsewhere
hsa-miR-6747-3p	NA	-5.17	-5.51	-6.71	-5.34	NA	NA	184	189	185	189	NA	NA	12	17	2	6	0.8	0	0.8	0	NA	elsewhere	elsewhere
hsa-miR-6891-3p	NA	-5.01	-3.9	-6.88	-4.455	NA	NA	256	261	257	261	NA	NA	16	21	16	20	0.8	0.8	0.8	0.8	NA	elsewhere	elsewhere
hsa-miR-6822-3p	NA	-8.07	-7.37	-8.42	-7.72	NA	NA	184	189	185	189	NA	NA	19	24	19	23	0.8	0.8	0.8	0.8	NA	elsewhere	elsewhere
hsa-miR-3621	-9.67	-9.49	-11.52	-12.62	-10.2267	183	193	183	191	183	193	19	9	11	19	9	19	0.8	0.8	1	1	elsewhere	elsewhere	elsewhere
hsa-miR-6776-5p	-10.97	-9.19	-14.33	-10.96	-11.4967	107	122	110	122	107	122	18	3	3	15	3	18	0.8	0.8	1	1	elsewhere	elsewhere	elsewhere
hsa-miR-3146	-7.46	-9.28	-11.23	-10.66	-9.32333	172	187	175	187	172	187	18	3	3	14	3	18	0.8	0.733333	1	1	elsewhere	elsewhere	elsewhere
hsa-miR-8072	-12.63	-13.85	-14.18	-16.05	-13.5533	174	194	174	191	175	194	18	1	1	18	1	16	0.8	0.882353	0.95	1	elsewhere	elsewhere	elsewhere
hsa-miR-424-3p	NA	-10.65	-13.8	-13.03	-12.225	NA	NA	112	124	109	124	NA	NA	6	17	6	18	0.8	0.916667	0.8	0.916667	NA	elsewhere	elsewhere
hsa-miR-4481	-13.97	-14.83	-14.74	-15.99	-14.5133	219	234	219	232	220	234	17	1	4	17	1	15	0.8	0.6875	0.933333	0.875	elsewhere	elsewhere	elsewhere
hsa-miR-6767-3p	NA	-5.33	-7.42	-7.46	-6.375	NA	NA	219	230	216	230	NA	NA	5	17	5	20	0.785714	0.8	0.785714	0.8	NA	elsewhere	elsewhere
hsa-miR-6805-5p	-15.72	-13.13	-18.22	-15.98	-15.69	181	195	181	192	181	195	19	5	8	19	5	19	0.785714	0.785714	1	1	elsewhere	elsewhere	elsewhere
hsa-miR-10400-3p	-12.44	-14.63	-16.67	-16.22	-14.58	237	248	237	248	237	251	19	8	8	19	5	19	0.785714	0.785714	1	1	elsewhere	elsewhere	elsewhere
hsa-miR-6761-3p	NA	-6	-9.22	-9.35	-7.61	NA	NA	210	217	208	217	NA	NA	7	13	7	19	0.777778	0.5	0.777778	0.5	NA	elsewhere	elsewhere
hsa-miR-6720-3p	-16.91	-17.83	-19.72	-17.92	-18.1533	175	193	176	190	176	193	22	2	4	21	2	21	0.777778	0.85	0.944444	0.95	elsewhere	elsewhere	elsewhere
hsa-miR-6795-3p	NA	-7.1	-7.16	-7.54	-7.13	NA	NA	160	167	158	167	NA	NA	5	12	5	14	0.777778	0.777778	0.777778	0.777778	NA	elsewhere	elsewhere
hsa-miR-6884-5p	-11.25	-13.35	-15.65	-14.72	-13.4167	177	191	177	191	173	191	16	3	3	16	3	19	0.777778	0.8125	1	1	elsewhere	elsewhere	elsewhere
hsa-miR-483-5p	-10.23	-10.75	-13.6	-13.22	-11.5267	40	54	40	54	36	54	19	4	4	19	4	19	0.777778	1	1	1	leader	leader	leader
hsa-miR-620	-9.3	-10.28	-12.48	-12.75	-10.6867	174	183	176	183	174	183	12	3	3	10	3	12	0.777778	0.777778	1	1	elsewhere	elsewhere	elsewhere
hsa-miR-9983-3p	NA	-6.57	-8.67	-8.96	-7.62	NA	NA	210	217	208	217	NA	NA	7	14	7	16	0.777778	0.777778	0.777778	0.777778	NA	elsewhere	elsewhere
hsa-miR-2681-5p	-7.81	-9.7	-9.74	-10.03	-9.08333	179	189	179	192	179	189	20	10	8	20	10	20	0.769231	0.833333	1	1	elsewhere	elsewhere	elsewhere
hsa-miR-654-3p	NA	-8.35	-7.61	-7.99	-7.98	NA	NA	219	232	219	229	NA	NA	2	17	7	17	0.769231	0.666667	0.769231	0.666667	NA	elsewhere	elsewhere
hsa-miR-5003-5p	-6.96	-10.45	-9.56	-9.5	-8.99	175	189	176	192	176	189	23	11	7	22	11	22	0.764706	0.6875	0.928571	0.916667	elsewhere	elsewhere	elsewhere
hsa-miR-3675-5p	-9.95	-10.39	-12.5	-9.51	-10.9467	178	195	178	191	178	195	20	5	6	20	5	20	0.764706	0.933333	1	1	elsewhere	elsewhere	elsewhere
hsa-miR-6509-5p	-13.53	-9.8	-16.47	-14.71	-13.2667	179	196	179	192	179	196	19	3	7	19	3	19	0.764706	0.75	1	1	elsewhere	elsewhere	elsewhere
hsa-miR-7155-3p	NA	-8.23	-9.09	-9.05	-8.66	NA	NA	236	249	232	249	NA	NA	3	19	3	17	0.764706	0.875	0.764706	0.875	NA	elsewhere	elsewhere
hsa-miR-4735-3p	NA	-4.89	-7.71	-7.39	-6.3	NA	NA	174	191	174	187	NA	NA	3	19	6	19	0.764706	0.8125	0.764706	0.8125	NA	elsewhere	elsewhere
hsa-miR-3922-3p	NA	-7.37	-9.18	-8.69	-8.275	NA	NA	236	249	236	253	NA	NA	5	18	1	17	0.764706	0.705882	0.764706	0.705882	NA	elsewhere	elsewhere
hsa-miR-6511b-5p	-9.53	-11.48	-13.97	-13.75	-11.66	172	193	174	190	174	190	22	3	3	19	3	19	0.761905	0.842105	1	1	elsewhere	elsewhere	elsewhere
hsa-miR-4433a-5p	NA	-6.82	-13.21	-10.71	-10.015	NA	NA	235	250	234	254	NA	NA	6	19	2	20	0.75	0.722222	0.75	0.722222	NA	elsewhere	elsewhere
hsa-miR-4465	-15.06	-12.03	-16.82	-16.19	-14.6367	179	195	179	192	180	195	22	4	7	22	4	21	0.75	0.777778	0.9375	0.944444	elsewhere	elsewhere	elsewhere
hsa-miR-1247-3p	-8.62	-9.34	-11.83	-11.83	-9.93	232	248	236	248	232	248	22	2	2	19	2	22	0.75	0.85	1	1	elsewhere	elsewhere	elsewhere
hsa-miR-4433b-5p	NA	-6.66	-12.62	-10.24	-9.64	NA	NA	235	250	234	254	NA	NA	7	19	3	20	0.75	0.705882	0.75	0.705882	NA	elsewhere	elsewhere
hsa-miR-342-3p	-7.01	-10.27	-13.36	-15.15	-10.2133	245	253	246	252	245	253	22	14	15	21	14	22	0.75	0.75	1	1	elsewhere	elsewhere	elsewhere
hsa-miR-6847-3p	-3.11	-8.9	-11.24	-10.38	-7.75	152	168	152	164	152	168	19	2	8	19	2	19	0.75	0.647059	1	1	elsewhere	elsewhere	elsewhere
hsa-miR-3155a	-8.09	-11.36	-11.02	-11.42	-10.1567	179	195	179	191	179	191	18	3	4	18	4	18	0.75	0.933333	1	1	elsewhere	elsewhere	elsewhere
hsa-miR-4778-3p	-5.84	-7.64	-7.62	-7.93	-7.03333	181	187	181	189	181	188	18	12	10	18	11	18	0.75	0.75	0.875	0.875	elsewhere	elsewhere	elsewhere
hsa-let-7f-1-3p	-4.52	-5.65	-6.9	-6.63	-5.69	258	264	256	264	258	264	19	13	13	20	13	19	0.75	0.857143	1	1	elsewhere	elsewhere	elsewhere
hsa-miR-6501-3p	-19.74	-16.21	-21.67	-19.93	-19.2067	183	195	183	192	183	195	16	4	7	16	4	16	0.75	0.75	1	1	elsewhere	elsewhere	elsewhere
hsa-miR-3127-3p	-9.73	-9.68	-9.03	-10.52	-9.48	185	193	185	191	185	191	19	10	13	19	13	19	0.75	0.666667	1	1	elsewhere	elsewhere	elsewhere
hsa-miR-1299	-7.62	-9.26	-12.8	-13.28	-9.89333	119	127	119	125	119	127	19	11	13	19	11	19	0.75	0.75	1	1	elsewhere	elsewhere	elsewhere
hsa-miR-4261	NA	-9.28	-11.47	-11.56	-10.375	NA	NA	204	210	204	212	NA	NA	7	13	5	13	0.75	0.75	0.75	0.75	NA	elsewhere	elsewhere
hsa-miR-5589-5p	-8.34	NA	-10.77	-11.62	-9.555	102	122	NA	NA	105	125	21	4	NA	NA	2	18	0.73913	0.736842	0.73913	0.736842	elsewhere	NA	elsewhere
hsa-miR-873-3p	-7.74	-8.66	-9.99	-9.62	-8.79667	164	183	164	183	169	183	19	1	1	19	1	14	0.736842	0.722222	1	1	elsewhere	elsewhere	elsewhere
hsa-miR-378j	-7.51	-7.87	-10.81	-9.19	-8.73	232	247	236	247	232	247	18	2	2	15	2	18	0.733333	0.8125	1	1	elsewhere	elsewhere	elsewhere
hsa-miR-4453	-10.7	-9.89	-13.4	-11.28	-11.33	180	195	180	191	180	195	18	1	7	18	1	17	0.733333	0.588235	1	0.941176	elsewhere	elsewhere	elsewhere
hsa-miR-630	-13.61	-11.69	-13.14	-13.05	-12.8133	14	29	14	29	15	26	22	8	8	22	10	21	0.733333	0.785714	1	1	leader	leader	leader
hsa-miR-3155b	-8.05	-11.12	-11.56	-11.58	-10.2433	180	195	180	191	180	191	16	3	4	16	4	16	0.733333	0.923077	1	1	elsewhere	elsewhere	elsewhere
hsa-miR-378f	-7.05	-8.47	-11.54	-10.04	-9.02	232	247	236	247	232	247	18	2	2	15	2	18	0.733333	0.8125	1	1	elsewhere	elsewhere	elsewhere
hsa-miR-3610	-3.73	-6.55	-6.67	-7.77	-5.65	36	47	36	44	36	44	15	3	7	15	7	15	0.727273	0.666667	1	1	leader	leader	leader
hsa-miR-23a-5p	-10.86	-8.83	-10.08	-10.18	-9.92333	15	33	15	33	17	37	17	1	1	17	1	13	0.727273	0.75	1	1	leader	leader	leader
hsa-miR-6129	-11.31	-12.61	-13.03	-13.12	-12.3167	36	44	36	44	33	44	12	4	4	12	4	15	0.727273	0.727273	1	1	leader	leader	leader
hsa-miR-638	-14.12	-11.78	-20.34	-14.02	-15.4133	90	112	90	106	90	112	24	1	8	24	1	23	0.727273	0.652174	1	0.956522	elsewhere	elsewhere	elsewhere
hsa-miR-4775	-6.93	-9.49	-12.13	-11.71	-9.51667	250	259	250	258	250	261	21	12	13	21	10	21	0.727273	0.727273	0.888889	0.888889	elsewhere	elsewhere	elsewhere
hsa-miR-7153-3p	-8.17	-12.51	-12.35	-13.04	-11.01	236	250	236	250	240	250	18	1	1	18	1	11	0.714286	0.588235	1	1	elsewhere	elsewhere	elsewhere
hsa-miR-581	-6.99	-9.14	-10.14	-11.85	-8.75667	146	167	146	167	152	167	21	2	2	21	2	17	0.714286	0.789474	1	1	elsewhere	elsewhere	elsewhere
hsa-miR-4707-3p	-5.57	-9.03	-8.42	-10.48	-7.67333	98	105	100	105	98	105	17	10	10	15	10	17	0.714286	0.714286	1	1	elsewhere	elsewhere	elsewhere
hsa-miR-570-3p	-3.21	-4.88	-6.13	-7.31	-4.74	257	264	259	264	259	264	20	13	13	18	13	18	0.714286	0.714286	1	1	elsewhere	elsewhere	elsewhere
hsa-miR-711	NA	-13.48	-15.96	-15.18	-14.72	NA	NA	237	249	234	251	NA	NA	4	17	2	20	0.705882	0.722222	0.705882	0.722222	NA	elsewhere	elsewhere
hsa-miR-1249-5p	-12.81	-13.14	-15.36	-15.81	-13.77	169	186	174	186	170	186	24	6	6	18	6	23	0.705882	0.666667	0.941176	0.944444	elsewhere	elsewhere	elsewhere
hsa-miR-3147	-18.42	-13.25	-16.59	-17.67	-16.0867	10	37	11	33	14	37	24	1	1	23	1	19	0.703704	0.782609	0.851852	0.956522	leader	leader	leader
hsa-miR-3059-3p	-10.89	-11.31	-11.25	-14.26	-11.15	36	56	36	56	37	51	22	2	2	22	6	21	0.7	0.75	1	1	leader	leader	leader
hsa-miR-548bb-3p	-5.12	-4.1	-6.01	-7.46	-5.07667	162	172	165	172	162	172	21	11	11	18	11	21	0.7	0.7	1	1	elsewhere	elsewhere	elsewhere
hsa-miR-6829-3p	-5.73	-4.58	-5.8	-6.82	-5.37	183	193	183	191	184	193	20	11	13	20	11	19	0.7	0.666667	0.9	0.888889	elsewhere	elsewhere	elsewhere
hsa-miR-6840-5p	-12.56	-13	-14.01	-12.88	-13.19	231	248	234	251	234	251	24	4	1	19	1	18	0.7	0.608696	1	0.944444	elsewhere	elsewhere	elsewhere
hsa-miR-3960	-12.45	-10.38	-14.89	-15.4	-12.5733	171	194	176	192	175	194	18	1	3	18	1	18	0.695652	0.882353	0.842105	1	elsewhere	elsewhere	elsewhere
hsa-miR-218-2-3p	-4.95	-8.17	-8.74	-10.76	-7.28667	149	162	152	162	153	162	18	5	5	16	5	14	0.692308	0.692308	0.9	0.846154	elsewhere	elsewhere	elsewhere
hsa-miR-548n	-5.34	-5.35	-7.55	-6.8	-6.08	182	195	182	191	182	195	16	4	5	16	4	16	0.692308	0.916667	1	1	elsewhere	elsewhere	elsewhere
hsa-miR-3199	-8.48	-10.78	-10.4	-10.49	-9.88667	179	195	179	190	179	190	18	2	8	18	8	18	0.6875	0.625	1	1	elsewhere	elsewhere	elsewhere
hsa-miR-342-5p	-7.03	-9.29	-12.54	-12.37	-9.62	218	234	219	230	218	234	20	1	5	19	1	19	0.6875	0.736842	1	0.947368	elsewhere	elsewhere	elsewhere
hsa-miR-34a-5p	-4.13	-6.19	-6.25	-7.82	-5.52333	140	152	136	151	140	151	14	1	2	22	2	14	0.6875	0.571429	0.916667	0.923077	elsewhere	elsewhere	elsewhere
hsa-miR-5682	-10.28	-8.29	-12.15	-10.08	-10.24	181	197	181	192	181	194	16	1	5	16	3	16	0.6875	0.733333	0.846154	0.866667	elsewhere	elsewhere	elsewhere
hsa-miR-4715-5p	-14.66	-14.14	-15.77	-14.53	-14.8567	176	195	176	190	177	195	22	1	6	22	1	20	0.684211	0.666667	0.947368	0.904762	elsewhere	elsewhere	elsewhere
hsa-miR-5587-5p	-4.27	-10.39	-14.84	-12.9	-9.83333	236	255	242	255	242	255	18	3	3	17	3	17	0.684211	0.933333	1	1	elsewhere	elsewhere	elsewhere
hsa-miR-198	-8.61	-11.27	-12.89	-11.91	-10.9233	169	191	176	191	170	191	21	1	1	18	1	19	0.681818	0.85	0.954545	0.944444	elsewhere	elsewhere	elsewhere
hsa-miR-6510-5p	-16.33	-16.73	-18.78	-19.1	-17.28	170	186	170	192	171	192	21	3	1	21	1	19	0.681818	0.8	0.954545	0.9	elsewhere	elsewhere	elsewhere
hsa-miR-3620-5p	NA	-6.45	-9.17	-9.73	-7.81	NA	NA	98	119	102	123	NA	NA	1	20	1	20	0.68	1	0.68	1	NA	elsewhere	elsewhere
hsa-miR-1245b-3p	-8.08	-9.82	-11.64	-12.12	-9.84667	219	225	219	225	216	225	10	4	4	10	4	17	0.666667	0.461538	1	1	elsewhere	elsewhere	elsewhere
hsa-miR-6879-5p	-15.05	-14.24	-15.71	-19.1	-15	171	195	171	191	175	195	22	3	4	22	3	18	0.666667	0.736842	0.833333	0.947368	elsewhere	elsewhere	elsewhere
hsa-miR-4688	-11.38	-13.02	-14.24	-14.25	-12.88	179	194	179	191	176	194	16	2	5	16	2	21	0.666667	0.578947	0.833333	0.785714	elsewhere	elsewhere	elsewhere
hsa-miR-3180	-8.69	-8.12	-11.07	-10	-9.29333	232	245	235	247	232	245	18	3	1	13	3	18	0.666667	0.588235	1	1	elsewhere	elsewhere	elsewhere
hsa-miR-518f-3p	-3.82	-4.23	-4.25	-5.45	-4.1	64	73	64	73	64	70	20	12	12	20	14	20	0.666667	0.75	1	1	leader	leader	leader
hsa-miR-642b-5p	-2.81	-6.64	-6.41	-7.58	-5.28667	159	165	160	165	160	164	22	16	16	21	17	21	0.666667	0.666667	0.833333	0.833333	elsewhere	elsewhere	elsewhere
hsa-miR-4773	-11.23	-11.02	-12.73	-14.06	-11.66	40	61	40	54	40	61	20	1	5	20	1	19	0.666667	0.736842	1	0.947368	leader	leader	leader
hsa-miR-585-5p	-6.63	-10.59	-14.7	-14.23	-10.64	82	94	82	90	82	94	13	2	5	13	2	13	0.666667	0.727273	1	1	elsewhere	elsewhere	elsewhere
hsa-miR-4477b	-6.17	-6.31	-9.05	-8.65	-7.17667	141	156	141	151	141	156	20	2	7	20	2	20	0.666667	0.722222	1	1	elsewhere	elsewhere	elsewhere
hsa-miR-9500	-7.73	-9.16	-11.23	-11.8	-9.37333	172	184	176	184	172	184	15	4	4	12	4	15	0.666667	0.727273	1	1	elsewhere	elsewhere	elsewhere
hsa-miR-6742-3p	-6.63	-9.34	-7.73	-8.89	-7.9	16	25	19	25	19	25	10	1	1	7	1	6	0.666667	0.555556	1	0.833333	leader	leader	leader
hsa-miR-3680-3p	-9.3	-11.86	-10.14	-10.88	-10.4333	15	24	18	24	18	24	23	12	12	18	12	18	0.666667	0.545455	1	1	leader	leader	leader
hsa-miR-7851-3p	-9.23	-11.59	-9.85	-13.1	-10.2233	14	26	18	26	14	26	18	1	1	9	1	17	0.666667	0.470588	1	0.941176	leader	leader	leader
hsa-miR-133b	NA	-5.11	-6.05	-6.58	-5.58	NA	NA	152	162	152	167	NA	NA	5	16	1	15	0.666667	0.666667	0.666667	0.666667	NA	elsewhere	elsewhere
hsa-miR-760	-7.9	-9.27	-9.01	-9.76	-8.72667	181	194	179	191	181	191	19	2	9	20	9	19	0.666667	0.555556	0.833333	0.909091	elsewhere	elsewhere	elsewhere
hsa-miR-4659a-3p	-1.98	-6.56	-6.01	-6.94	-4.85	203	212	203	210	204	212	22	11	13	22	11	18	0.666667	0.454545	0.888889	0.818182	elsewhere	elsewhere	elsewhere
hsa-miR-296-3p	-7.96	-8.75	-10.55	-13.91	-9.08667	32	44	36	44	32	44	13	1	1	9	1	12	0.666667	0.666667	1	0.916667	leader	leader	leader
hsa-miR-32-5p	-2.79	-4.58	-4.49	-7.01	-3.95333	104	116	104	113	105	115	22	11	14	22	12	21	0.666667	0.636364	0.833333	0.818182	elsewhere	elsewhere	elsewhere
hsa-miR-578	NA	-8.67	-11.41	-10.12	-10.04	NA	NA	219	231	218	236	NA	NA	6	19	1	19	0.666667	0.722222	0.666667	0.722222	NA	elsewhere	elsewhere
hsa-miR-4783-5p	-4.71	-9.28	-7.57	-9.99	-7.18667	242	248	242	248	242	251	20	14	14	20	11	20	0.666667	0.666667	1	1	elsewhere	elsewhere	elsewhere
hsa-miR-4524b-5p	-6.73	-7.68	-7.15	-8.24	-7.18667	185	194	185	191	185	191	18	6	12	18	12	18	0.666667	0.5	1	1	elsewhere	elsewhere	elsewhere
hsa-miR-7515	-9.27	-10.7	-12.89	-12.73	-10.9533	172	184	176	184	172	184	17	6	6	14	6	17	0.666667	0.727273	1	1	elsewhere	elsewhere	elsewhere
hsa-miR-5579-3p	NA	-8	-9.34	-8	-8.67	NA	NA	180	192	174	192	NA	NA	2	13	2	21	0.666667	0.578947	0.666667	0.578947	NA	elsewhere	elsewhere
hsa-miR-499a-3p	-5.49	-5.94	-5.3	-6.85	-5.57667	185	194	185	191	185	191	19	9	13	19	13	19	0.666667	0.6	1	1	elsewhere	elsewhere	elsewhere
hsa-miR-1285-5p	-9.12	-7.41	-8.47	-9.91	-8.33333	19	31	19	31	23	31	21	9	9	21	9	17	0.666667	0.666667	1	1	leader	leader	leader
hsa-miR-6865-5p	-12.32	-14.11	-16.23	-16.1	-14.22	174	186	174	192	174	192	19	7	1	19	1	18	0.666667	0.611111	1	0.944444	elsewhere	elsewhere	elsewhere
hsa-miR-4540	-9.71	-11.57	-11.14	-11.06	-10.8067	182	194	182	190	182	190	17	3	9	17	9	17	0.666667	0.571429	1	1	elsewhere	elsewhere	elsewhere
hsa-miR-122-3p	-1.62	-5.37	-7.75	-9.25	-4.91333	247	253	247	252	248	253	17	11	12	17	11	16	0.666667	0.666667	0.833333	0.833333	elsewhere	elsewhere	elsewhere
hsa-miR-6823-5p	-14.57	-12.56	-14.17	-15.12	-13.7667	23	43	23	43	28	46	21	3	3	21	1	18	0.652174	0.75	1	1	leader	leader	leader
hsa-miR-4527	-11.76	-12.77	-12.27	-13.15	-12.2667	39	59	46	59	46	59	22	2	2	16	2	16	0.65	0.7	1	1	leader	leader	leader
hsa-miR-12121	-9.55	-10.71	-10.21	-9.42	-10.1567	101	118	101	117	101	112	20	2	3	20	8	20	0.647059	0.666667	0.941176	0.944444	elsewhere	elsewhere	elsewhere
hsa-miR-494-3p	-6.23	-9.05	-13.66	-11.86	-9.64667	235	246	235	252	235	252	21	12	6	21	6	21	0.647059	0.6	1	1	elsewhere	elsewhere	elsewhere
hsa-miR-379-3p	-4.27	-7.37	-12.2	-12.35	-7.94667	204	215	198	215	204	215	14	3	3	22	3	14	0.647059	0.578947	1	1	elsewhere	elsewhere	elsewhere
hsa-miR-411-3p	-6.1	-10.36	-13.48	-13.91	-9.98	198	215	198	215	204	215	22	3	3	22	3	14	0.647059	0.578947	1	1	elsewhere	elsewhere	elsewhere
hsa-miR-3663-5p	-9.59	-9.75	-15.09	-15.86	-11.4767	116	127	114	127	116	131	17	7	7	19	3	17	0.647059	0.625	0.846154	0.833333	elsewhere	elsewhere	elsewhere
hsa-miR-3650	-11.84	-12.46	-14.56	-13.2	-12.9533	181	195	181	190	181	195	16	1	7	16	1	15	0.642857	0.533333	1	0.933333	elsewhere	elsewhere	elsewhere
hsa-miR-8059	-9.78	-10.14	-11.72	-13.29	-10.5467	179	193	179	188	179	193	16	1	7	16	1	15	0.642857	0.533333	1	0.933333	elsewhere	elsewhere	elsewhere
hsa-miR-4537	-3.23	-5.31	-7.45	-8.07	-5.33	90	104	95	104	90	104	21	3	3	13	3	21	0.642857	0.555556	1	1	elsewhere	elsewhere	elsewhere
hsa-miR-548an	NA	-4.92	-5.98	-5.39	-5.45	NA	NA	105	112	101	112	NA	NA	4	12	4	16	0.636364	0.666667	0.636364	0.666667	NA	elsewhere	elsewhere
hsa-miR-500b-5p	-11.33	-12.46	-12.41	-13.18	-12.0667	19	30	19	26	19	30	17	6	10	17	6	17	0.636364	0.636364	1	1	leader	leader	leader
hsa-miR-29b-3p	-4.32	-6.88	-8.54	-9.45	-6.58	229	251	236	250	236	251	22	3	4	17	3	17	0.636364	0.684211	0.933333	0.928571	elsewhere	elsewhere	elsewhere
hsa-miR-502-5p	-8.51	-10.24	-9.07	-9.74	-9.27333	19	30	19	26	19	30	16	5	9	16	5	16	0.636364	0.636364	1	1	leader	leader	leader
hsa-miR-32-3p	-11.31	-9.13	-12.67	-11.59	-11.0367	220	239	220	232	220	239	18	2	8	18	2	18	0.631579	0.625	1	1	elsewhere	elsewhere	elsewhere
hsa-miR-3917	-9.73	-8.36	-12.64	-9.45	-10.2433	230	249	237	249	230	249	18	1	1	13	1	17	0.631579	0.705882	1	0.941176	elsewhere	elsewhere	elsewhere
hsa-miR-144-3p	-4.51	-5.25	-5.52	-7.19	-5.09333	166	185	166	185	167	179	20	3	3	20	7	19	0.631579	0.705882	1	1	elsewhere	elsewhere	elsewhere
hsa-miR-10525-3p	-13.86	-10.05	-14.33	-14.22	-12.7467	220	239	220	233	221	239	21	2	8	21	2	20	0.631579	0.631579	0.947368	0.947368	elsewhere	elsewhere	elsewhere
hsa-miR-4684-5p	-1.37	-7.07	-9.37	-9.79	-5.93667	208	215	210	216	208	215	21	14	13	19	14	21	0.625	0.625	1	1	elsewhere	elsewhere	elsewhere
hsa-miR-937-3p	-3.94	-7.35	-11.13	-12.08	-7.47333	236	252	236	252	242	252	22	4	4	22	4	14	0.625	0.555556	1	1	elsewhere	elsewhere	elsewhere
hsa-miR-4711-3p	-2.91	-6.83	-8.13	-9.21	-5.95667	158	165	160	165	157	165	8	1	1	6	1	10	0.625	0.555556	0.875	0.777778	elsewhere	elsewhere	elsewhere
hsa-miR-5009-3p	-3.33	-5.93	-6.54	-6.65	-5.26667	39	45	39	44	39	47	16	10	11	16	7	16	0.625	0.555556	0.833333	0.833333	leader	leader	leader
hsa-miR-1227-3p	NA	-6.66	-8.96	-9.13	-7.81	NA	NA	246	251	246	254	NA	NA	4	10	2	10	0.625	0.75	0.625	0.75	NA	elsewhere	elsewhere
hsa-miR-378c	-5.12	-7.76	-7.6	-8.36	-6.82667	176	200	176	191	176	193	25	1	4	24	10	24	0.625	0.583333	0.882353	0.833333	elsewhere	elsewhere	elsewhere
hsa-miR-1276	-10.58	-12.29	-13.38	-11.53	-12.0833	181	195	179	191	181	195	17	5	6	18	5	17	0.625	0.846154	1	1	elsewhere	elsewhere	elsewhere
hsa-miR-4441	-10.86	-11.12	-12.74	-16.09	-11.5733	195	211	200	210	196	211	17	1	2	12	1	15	0.625	0.625	0.9375	0.875	elsewhere	elsewhere	elsewhere
hsa-miR-548az-3p	NA	-5.45	-7.89	-8.12	-6.67	NA	NA	211	216	208	216	NA	NA	6	11	6	15	0.625	0.555556	0.625	0.555556	NA	elsewhere	elsewhere
hsa-miR-362-5p	-17.87	-15.94	-19.27	-18.65	-17.6933	228	242	228	249	228	241	21	7	2	21	8	21	0.619048	0.684211	0.928571	0.928571	elsewhere	elsewhere	elsewhere
hsa-miR-1202	-7.91	-12.03	-12.14	-12.86	-10.6933	179	193	175	192	172	192	20	3	5	20	5	20	0.619048	0.882353	0.85	1	elsewhere	elsewhere	elsewhere
hsa-miR-6817-5p	-9.9	-8.21	-11.72	-12.33	-9.94333	228	241	228	249	228	241	23	11	4	23	11	23	0.619048	0.631579	1	1	elsewhere	elsewhere	elsewhere
hsa-miR-4726-5p	-12.47	-9.52	-12.03	-12.2	-11.34	228	245	228	249	228	241	22	2	4	22	10	22	0.619048	0.6	0.809524	0.9	elsewhere	elsewhere	elsewhere
hsa-miR-1322	-14.01	-12.81	-14.97	-17.01	-13.93	222	233	222	233	215	233	16	4	4	16	1	17	0.611111	0.75	1	1	elsewhere	elsewhere	elsewhere
hsa-miR-6849-5p	-13.2	-13.81	-15.61	-16.16	-14.2067	161	184	161	184	170	184	20	2	2	20	2	16	0.608696	0.777778	1	1	elsewhere	elsewhere	elsewhere
hsa-miR-1182	-12.87	-10.3	-12.65	-13.21	-11.94	10	33	10	24	10	24	22	4	7	22	7	22	0.608696	0.833333	1	1	leader	leader	leader
hsa-miR-18b-3p	NA	-5.71	-5.43	-5.83	-5.57	NA	NA	246	251	246	249	NA	NA	9	14	2	5	0.6	0	0.6	0	NA	elsewhere	elsewhere
hsa-miR-4286	NA	-6.96	-10.9	-10.6	-8.93	NA	NA	242	248	242	252	NA	NA	9	16	5	16	0.6	0.636364	0.6	0.636364	NA	elsewhere	elsewhere
hsa-miR-4667-3p	-4.08	-6.62	-7.53	-8.4	-6.07667	147	167	147	167	155	167	21	4	4	21	4	14	0.6	0.588235	1	1	elsewhere	elsewhere	elsewhere
hsa-miR-7109-3p	NA	-5.98	-8.73	-7.82	-7.355	NA	NA	185	191	185	195	NA	NA	3	14	2	14	0.6	0.916667	0.6	0.916667	NA	elsewhere	elsewhere
hsa-miR-2116-5p	-6.79	-7.78	-9.49	-10.11	-8.02	45	60	45	54	45	54	20	1	11	20	11	20	0.6	0.473684	1	1	leader	leader	leader
hsa-miR-5581-5p	-7.99	-10.82	-12.13	-9.75	-10.3133	179	191	175	191	171	191	14	1	1	20	1	20	0.6	0.684211	0.8	1	elsewhere	elsewhere	elsewhere
hsa-miR-548at-3p	-4.25	-5.32	-6.99	-7.09	-5.52	144	154	144	150	144	154	14	4	8	14	4	14	0.6	0.6	1	1	elsewhere	elsewhere	elsewhere
hsa-miR-3691-5p	-10.18	-12.03	-13.7	-13.65	-11.97	161	179	164	186	164	186	21	2	2	19	2	19	0.6	0.894737	1	1	elsewhere	elsewhere	elsewhere
hsa-miR-491-3p	-3.85	-6.29	-5.61	-6.05	-5.25	49	55	49	55	45	55	11	5	5	11	5	14	0.6	0.666667	1	1	leader	leader	leader
hsa-miR-362-3p	-1.87	-6.56	-9.46	-9.4	-5.96333	242	252	246	252	242	252	19	3	3	9	3	19	0.6	0.375	1	1	elsewhere	elsewhere	elsewhere
hsa-miR-9851-5p	-12.07	-9.38	-13.07	-11.88	-11.5067	221	236	221	230	221	236	18	3	9	18	3	18	0.6	0.6	1	1	elsewhere	elsewhere	elsewhere
hsa-miR-3912-3p	-4.89	-9.07	-11.37	-11.35	-8.44333	204	213	204	210	204	214	17	8	11	17	5	17	0.6	0.5	0.9	0.75	elsewhere	elsewhere	elsewhere
hsa-miR-4766-3p	-6.5	-7.24	-5.06	-6.15	-6.26667	254	264	254	260	254	264	19	8	13	19	8	19	0.6	0.545455	1	1	elsewhere	elsewhere	elsewhere
hsa-miR-548ad-3p	-5.16	-6.68	-7.16	-7.78	-6.33333	148	154	148	154	144	154	10	4	4	10	4	14	0.6	0.6	1	1	elsewhere	elsewhere	elsewhere
hsa-miR-557	-8.34	-9.81	-12.23	-10.73	-10.1267	163	190	174	190	174	190	21	1	1	16	1	15	0.592593	0.7	1	0.933333	elsewhere	elsewhere	elsewhere
hsa-miR-4711-5p	-10.26	-9.87	-12.71	-12.37	-10.9467	171	193	179	192	172	193	23	2	6	17	2	22	0.590909	0.52381	0.954545	0.952381	elsewhere	elsewhere	elsewhere
hsa-miR-492	-9.02	-11.37	-12.2	-9.84	-10.8633	181	191	178	191	174	191	13	2	2	19	2	19	0.588235	0.647059	0.769231	1	elsewhere	elsewhere	elsewhere
hsa-miR-514b-5p	-4.48	-5.98	-7.82	-6.88	-6.09333	43	57	47	57	40	57	15	2	2	11	2	15	0.588235	0.692308	0.823529	1	leader	leader	leader
hsa-miR-543	-8.13	-7.5	-10.02	-9.5	-8.55	113	120	113	120	113	125	18	11	11	18	9	18	0.583333	0.777778	1	1	elsewhere	elsewhere	elsewhere
hsa-miR-126-5p	-5.81	-8.56	-9.73	-9.04	-8.03333	253	260	253	260	248	260	16	9	9	16	9	20	0.583333	0.636364	1	1	elsewhere	elsewhere	elsewhere
hsa-miR-5001-3p	NA	-5.63	-8.47	-9.08	-7.05	NA	NA	160	167	155	167	NA	NA	7	13	7	19	0.583333	0.5	0.583333	0.5	NA	elsewhere	elsewhere
hsa-miR-514a-5p	-3.01	-6.61	-9.03	-8.54	-6.21667	93	100	93	100	88	100	17	10	10	17	10	22	0.583333	0.583333	1	1	elsewhere	elsewhere	elsewhere
hsa-miR-509-3p	-9.22	-9.83	-10.94	-10.64	-9.99667	182	194	183	190	182	194	19	6	11	18	6	19	0.583333	0.538462	1	1	elsewhere	elsewhere	elsewhere
hsa-miR-136-5p	-5.71	-6.67	-7.42	-9.31	-6.6	220	237	220	231	218	231	20	4	9	20	9	22	0.578947	0.611111	0.846154	0.846154	elsewhere	elsewhere	elsewhere
hsa-miR-616-5p	-5.06	-6.31	-9.28	-9.98	-6.88333	149	168	149	160	149	168	20	1	10	20	1	19	0.578947	0.473684	1	0.947368	elsewhere	elsewhere	elsewhere
hsa-miR-1226-5p	-13.2	-10.51	-15.95	-11.71	-13.22	171	197	176	191	172	197	25	1	6	24	1	23	0.576923	0.708333	0.961538	0.916667	elsewhere	elsewhere	elsewhere
hsa-miR-1224-5p	-12.37	-10.68	-11.76	-13.47	-11.6033	176	197	176	191	179	197	19	1	4	19	1	15	0.571429	0.611111	0.857143	0.833333	elsewhere	elsewhere	elsewhere
hsa-miR-6838-3p	-1.32	-5.5	-6.02	-8.59	-4.28	155	161	155	161	157	162	16	10	10	16	3	8	0.571429	0	1	1	elsewhere	elsewhere	elsewhere
hsa-miR-6760-3p	NA	-5.81	-6.32	-6.57	-6.065	NA	NA	152	159	155	159	NA	NA	4	11	4	8	0.571429	0.571429	0.571429	0.571429	NA	elsewhere	elsewhere
hsa-miR-4469	-2.95	-6.51	-7.07	-8.59	-5.51	243	249	243	248	244	250	22	16	17	22	15	21	0.571429	0.571429	0.833333	0.833333	elsewhere	elsewhere	elsewhere
hsa-miR-892a	-10.68	-12.25	-14.89	-16.34	-12.6067	147	168	152	164	151	168	21	2	5	17	2	18	0.571429	0.631579	0.809524	0.842105	elsewhere	elsewhere	elsewhere
hsa-miR-6838-5p	-11.58	-9.88	-14.07	-11.7	-11.8433	179	195	174	191	179	195	17	1	2	18	1	16	0.571429	0.823529	1	0.9375	elsewhere	elsewhere	elsewhere
hsa-miR-432-3p	-9.85	-7.8	-12.43	-10.45	-10.0267	226	247	235	247	229	247	21	1	1	13	1	18	0.571429	0.6	0.857143	0.85	elsewhere	elsewhere	elsewhere
hsa-miR-6756-3p	NA	-6.76	-6.94	-7.21	-6.85	NA	NA	185	192	185	189	NA	NA	9	16	12	16	0.571429	0.571429	0.571429	0.571429	NA	elsewhere	elsewhere
hsa-miR-6773-5p	NA	-10.21	-13.56	-13.13	-11.885	NA	NA	237	249	232	253	NA	NA	5	18	1	21	0.571429	0.65	0.571429	0.65	NA	elsewhere	elsewhere
hsa-miR-3126-3p	-7.61	-8.55	-12.22	-13.68	-9.46	83	97	83	92	84	92	22	5	13	22	13	21	0.571429	0.470588	0.888889	0.888889	elsewhere	elsewhere	elsewhere
hsa-miR-2467-5p	NA	-5.45	-4.74	-6.7	-5.095	NA	NA	152	159	155	159	NA	NA	8	15	8	12	0.571429	0.571429	0.571429	0.571429	NA	elsewhere	elsewhere
hsa-miR-548f-5p	NA	-6.51	-7.32	-7.9	-6.915	NA	NA	79	88	80	93	NA	NA	13	22	7	21	0.571429	0.533333	0.571429	0.533333	NA	elsewhere	elsewhere
hsa-miR-363-3p	NA	-4.96	-5.7	-6.9	-5.33	NA	NA	204	210	206	211	NA	NA	6	13	5	10	0.571429	0.5	0.571429	0.5	NA	elsewhere	elsewhere
hsa-miR-190a-5p	NA	-2.16	-2.74	-4.71	-2.45	NA	NA	223	232	217	233	NA	NA	5	13	2	21	0.5625	0.421053	0.5625	0.421053	NA	elsewhere	elsewhere
hsa-miR-628-3p	-10.87	-11.94	-15.83	-16.86	-12.88	90	105	91	100	89	100	19	3	9	18	9	20	0.5625	0.529412	0.818182	0.818182	elsewhere	elsewhere	elsewhere
hsa-miR-501-3p	-9.94	-14.15	-16.25	-14.98	-13.4467	242	251	235	251	242	251	13	4	4	22	4	13	0.5625	0.5	1	1	elsewhere	elsewhere	elsewhere
hsa-miR-3713	-5.56	-5.99	-5.84	-6.14	-5.79667	63	72	66	71	66	71	16	7	8	13	8	13	0.555556	0.555556	1	1	leader	leader	leader
hsa-miR-5589-3p	-5.54	-6.43	-10.04	-9.41	-7.33667	233	243	233	251	233	251	17	6	2	17	2	17	0.555556	0.733333	1	1	elsewhere	elsewhere	elsewhere
hsa-miR-4451	-7.37	-8.75	-13.49	-12.34	-9.87	93	111	94	104	94	104	17	2	7	16	7	16	0.555556	0.6	1	1	elsewhere	elsewhere	elsewhere
hsa-miR-4314	-7.26	-9.61	-8.96	-10.17	-8.61	15	24	18	24	15	23	14	2	2	8	3	13	0.555556	0.416667	0.888889	0.833333	leader	leader	leader
hsa-miR-7113-5p	-5.82	-8.3	-8.34	-11.46	-7.48667	119	128	119	125	120	128	21	12	15	21	12	20	0.555556	0.555556	0.888889	0.888889	elsewhere	elsewhere	elsewhere
hsa-miR-3121-5p	-4.92	-6.51	-6.3	-7.82	-5.91	256	265	256	264	259	265	14	4	5	14	4	10	0.555556	0.5	0.888889	0.9	elsewhere	elsewhere	elsewhere
hsa-miR-4730	-5.57	-5.5	-8.51	-8.73	-6.52667	227	247	236	247	227	247	21	1	1	11	1	20	0.55	0.5	1	0.95	elsewhere	elsewhere	elsewhere
hsa-miR-6798-5p	-12.29	-13.14	-15.07	-18.25	-13.5	164	184	171	182	171	184	21	4	6	17	4	17	0.55	0.647059	0.846154	0.846154	elsewhere	elsewhere	elsewhere
hsa-miR-5186	-6.81	-5.94	-9.8	-9.47	-7.51667	31	51	40	51	32	51	21	1	1	12	1	19	0.55	0.55	0.95	0.9	leader	leader	leader
hsa-miR-4279	NA	-9.61	-9.92	-9.54	-9.765	NA	NA	242	248	242	253	NA	NA	8	13	4	13	0.545455	0.555556	0.545455	0.555556	NA	elsewhere	elsewhere
hsa-miR-4767	NA	-5.15	-6.27	-6.87	-5.71	NA	NA	242	248	241	252	NA	NA	11	16	7	18	0.545455	0.454545	0.545455	0.454545	NA	elsewhere	elsewhere
hsa-miR-1203	-11.81	-10.23	-13.55	-13.42	-11.8633	226	242	226	248	230	248	20	3	1	20	1	14	0.545455	0.578947	0.818182	0.894737	elsewhere	elsewhere	elsewhere
hsa-miR-6741-3p	NA	-6.22	-8.56	-9.45	-7.39	NA	NA	246	252	246	257	NA	NA	13	19	1	12	0.545455	0	0.545455	0	NA	elsewhere	elsewhere
hsa-miR-195-3p	-9.12	-9.09	-8.69	-10.24	-8.96667	225	236	225	231	225	231	18	7	12	18	12	18	0.545455	0.545455	1	1	elsewhere	elsewhere	elsewhere
hsa-miR-890	-9	-8.65	-10.12	-10.46	-9.25667	15	26	20	26	15	26	12	1	1	7	1	11	0.545455	0.545455	1	0.909091	leader	leader	leader
hsa-miR-490-3p	-11.42	-11.73	-12.5	-11.69	-11.8833	225	249	236	249	236	249	22	3	3	16	3	16	0.541667	0.684211	1	1	elsewhere	elsewhere	elsewhere
hsa-miR-6790-5p	-8.31	-9.22	-12.04	-11.32	-9.85667	97	123	109	123	102	123	22	1	1	17	1	21	0.538462	0.761905	0.807692	0.952381	elsewhere	elsewhere	elsewhere
hsa-miR-219b-3p	-6.5	-8.46	-7.91	-7.72	-7.62333	59	72	65	72	59	72	22	8	8	15	8	22	0.538462	0.5	1	1	leader	leader	leader
hsa-miR-548k	-10.31	-8.99	-12.52	-11.64	-10.6067	182	195	182	189	182	195	15	3	8	15	3	15	0.538462	0.583333	1	1	elsewhere	elsewhere	elsewhere
hsa-miR-548av-5p	-11.61	-10.12	-14.28	-13.35	-12.0033	182	195	182	189	182	195	15	3	8	15	3	15	0.538462	0.583333	1	1	elsewhere	elsewhere	elsewhere
hsa-miR-133a-5p	-5.78	-6.98	-5.32	-7.11	-6.02667	236	247	236	249	236	243	18	3	1	18	11	18	0.538462	0.411765	0.846154	0.882353	elsewhere	elsewhere	elsewhere
hsa-miR-8083	-8.83	-11.76	-19.8	-19.84	-13.4633	210	223	210	217	210	223	20	8	13	20	8	20	0.538462	0.583333	1	1	elsewhere	elsewhere	elsewhere
hsa-miR-4538	-11.91	-7.29	-12.83	-15.12	-10.6767	221	240	225	249	224	240	22	1	3	21	1	16	0.535714	0.619048	0.842105	0.857143	elsewhere	elsewhere	elsewhere
hsa-miR-204-3p	-11.24	-9.98	-12.44	-14.05	-11.22	15	23	8	23	8	23	10	2	2	19	2	19	0.533333	0.470588	1	1	leader	leader	leader
hsa-miR-99b-3p	-8.8	-11.18	-13.15	-13.44	-11.0433	160	168	160	168	153	168	12	4	4	12	4	18	0.533333	0.571429	1	1	elsewhere	elsewhere	elsewhere
hsa-miR-5004-5p	-9.45	-9.49	-12.24	-11.18	-10.3933	51	66	58	66	51	66	14	2	2	10	2	14	0.533333	0.666667	1	1	leader	leader	leader
hsa-miR-10396a-3p	-2.95	-6.26	-6.95	-6.56	-5.38667	236	248	240	248	236	251	18	4	10	16	2	18	0.533333	0.375	0.8	0.875	elsewhere	elsewhere	elsewhere
hsa-miR-4251	NA	-4.31	-7.58	-6.25	-5.945	NA	NA	181	189	174	189	NA	NA	1	8	1	13	0.533333	0.583333	0.533333	0.583333	NA	elsewhere	elsewhere
hsa-miR-4502	-12.46	-13.64	-17.43	-17.16	-14.51	220	228	220	228	213	228	9	1	1	9	1	16	0.533333	0.533333	1	1	elsewhere	elsewhere	elsewhere
hsa-miR-148b-5p	-4.68	-8.29	-8.7	-9.39	-7.22333	147	162	152	162	154	162	20	3	3	14	3	11	0.533333	0.470588	0.8	0.727273	elsewhere	elsewhere	elsewhere
hsa-miR-6843-3p	-6.18	-7.96	-7.36	-11.12	-7.16667	147	164	147	164	155	164	21	4	4	21	4	13	0.529412	0.529412	1	1	elsewhere	elsewhere	elsewhere
hsa-miR-29b-1-5p	-7.59	-7.16	-8.8	-8.68	-7.85	219	236	219	228	219	236	20	2	1	9	2	20	0.529412	0.368421	1	1	elsewhere	elsewhere	elsewhere
hsa-miR-1283	-5.13	-6.94	-7.5	-6.75	-6.52333	47	57	47	56	40	57	11	1	2	11	1	13	0.529412	0.75	0.9	0.9	leader	leader	leader
hsa-miR-30e-5p	NA	-5.16	-6.62	-5.9	-5.89	NA	NA	238	248	232	251	NA	NA	10	21	6	20	0.526316	0.666667	0.526316	0.666667	NA	elsewhere	elsewhere
hsa-miR-6722-5p	-6.53	-9.64	-12.8	-13.17	-9.65667	242	255	242	255	236	252	13	2	2	13	4	14	0.526316	0.75	1	1	elsewhere	elsewhere	elsewhere
hsa-miR-4802-3p	-10.09	-12.15	-11.94	-12.53	-11.3933	192	211	200	210	198	211	23	2	3	13	2	16	0.526316	0.47619	0.769231	0.714286	elsewhere	elsewhere	elsewhere
hsa-miR-30d-5p	NA	-8.19	-9.41	-7.29	-8.8	NA	NA	238	248	232	251	NA	NA	11	21	6	20	0.526316	0.6	0.526316	0.6	NA	elsewhere	elsewhere
hsa-miR-6831-5p	-11.59	-11.46	-16.2	-14.7	-13.0833	179	196	179	191	173	196	20	1	8	20	1	21	0.521739	0.6	0.73913	0.95	elsewhere	elsewhere	elsewhere
hsa-miR-5196-5p	-17.45	-17.08	-20.61	-19.81	-18.38	36	67	36	52	36	52	21	1	6	21	6	21	0.516129	0.75	1	1	leader	leader	leader
hsa-miR-584-5p	-16	-14.46	-16.82	-14.91	-15.76	18	34	18	26	18	34	17	4	9	17	4	17	0.5	0.615385	1	1	leader	leader	leader
hsa-miR-4646-3p	NA	-4.64	-5.89	-6.53	-5.265	NA	NA	155	163	159	163	NA	NA	3	10	3	7	0.5	0.571429	0.5	0.571429	NA	elsewhere	elsewhere
hsa-miR-5698	-9.12	-9.81	-15.86	-13.29	-11.5967	111	121	111	126	106	126	16	6	1	16	1	20	0.5	0.526316	0.75	0.789474	elsewhere	elsewhere	elsewhere
hsa-miR-1262	-9.42	-10.27	-12.13	-10.6	-10.6067	180	196	180	188	180	196	19	2	11	19	2	19	0.5	0.470588	1	1	elsewhere	elsewhere	elsewhere
hsa-miR-4435	-7.8	-8.79	-15.53	-14.27	-10.7067	83	97	83	90	83	97	20	2	13	20	2	20	0.5	0.388889	1	1	elsewhere	elsewhere	elsewhere
hsa-miR-6751-5p	-14.22	-14.85	-17.37	-17.6	-15.48	20	44	20	44	31	46	23	3	3	23	1	16	0.5	0.590909	1	1	leader	leader	leader
hsa-miR-10526-3p	-9.78	-9.3	-13.42	-12.95	-10.8333	175	195	175	186	176	195	19	3	9	19	3	18	0.5	0.5625	0.95	0.9375	elsewhere	elsewhere	elsewhere
hsa-miR-660-5p	-4.3	-6.29	-5.08	-7.8	-5.22333	37	43	37	47	38	47	22	16	13	22	13	21	0.5	0.555556	0.9	0.888889	leader	leader	leader
hsa-miR-6748-5p	-11.48	-9.16	-12.02	-13.09	-10.8867	15	29	15	29	15	22	14	1	1	14	7	14	0.5	0.538462	1	1	leader	leader	leader
hsa-miR-3689f	-10.03	-12.48	-10.82	-12.06	-11.11	18	28	18	24	19	24	22	10	16	22	16	21	0.5	0.416667	0.833333	0.833333	leader	leader	leader
hsa-miR-6852-3p	NA	-6.2	-7.59	-8.73	-6.895	NA	NA	155	162	158	163	NA	NA	2	11	1	5	0.5	0.3	0.5	0.3	NA	elsewhere	elsewhere
hsa-miR-2355-5p	NA	-6.67	-6.07	-6.16	-6.37	NA	NA	204	209	204	214	NA	NA	14	19	8	19	0.5	0.454545	0.5	0.454545	NA	elsewhere	elsewhere
hsa-miR-500a-5p	-10.38	-10.61	-11.34	-11.75	-10.7767	16	30	19	26	16	30	22	7	11	18	7	22	0.5	0.466667	1	1	leader	leader	leader
hsa-miR-4661-3p	NA	-7.81	-8.48	-8.71	-8.145	NA	NA	83	88	84	91	NA	NA	8	13	7	14	0.5	0.714286	0.5	0.714286	NA	elsewhere	elsewhere
hsa-miR-5697	-6.81	-4.18	-9.59	-7.01	-6.86	177	195	177	186	177	195	18	3	5	18	3	18	0.5	0.866667	1	1	elsewhere	elsewhere	elsewhere
hsa-miR-6826-3p	-5.31	-8.07	-8.66	-9.31	-7.34667	155	161	155	161	155	167	19	13	13	19	6	19	0.5	0.461538	1	1	elsewhere	elsewhere	elsewhere
hsa-miR-5584-5p	-8.43	-7.52	-9.73	-10.33	-8.56	16	22	16	28	16	22	15	9	3	15	9	15	0.5	0.5	1	1	leader	leader	leader
hsa-miR-4501	-9.49	-14.1	-16.34	-14.05	-13.31	236	248	239	248	236	254	20	9	9	18	4	20	0.5	0.5625	0.75	0.818182	elsewhere	elsewhere	elsewhere
hsa-miR-6876-3p	-7	-6.12	-8.56	-9.2	-7.22667	184	194	185	190	185	194	11	1	5	10	1	9	0.5	0.4	0.9	0.8	elsewhere	elsewhere	elsewhere
hsa-miR-3201	NA	-5.87	-8.12	-7.22	-6.995	NA	NA	200	207	200	214	NA	NA	2	11	1	13	0.5	0.75	0.5	0.75	NA	elsewhere	elsewhere
hsa-miR-6763-5p	-11.89	-8.59	-11.46	-11.84	-10.6467	16	34	17	26	17	34	19	2	9	18	2	18	0.5	0.529412	0.944444	0.941176	leader	leader	leader
hsa-miR-378a-5p	-4.68	-8.42	-8.89	-9.8	-7.33	156	168	156	162	156	162	20	7	14	20	14	20	0.5	0.461538	1	1	elsewhere	elsewhere	elsewhere
hsa-miR-199a-3p	-12.41	-10.11	-14.3	-12.33	-12.2733	184	194	184	192	178	194	13	3	5	13	3	20	0.5	0.470588	0.8	0.8	elsewhere	elsewhere	elsewhere
hsa-miR-199b-3p	-12.41	-10.11	-14.3	-12.33	-12.2733	184	194	184	192	178	194	13	3	5	13	3	20	0.5	0.470588	0.8	0.8	elsewhere	elsewhere	elsewhere
hsa-miR-8084	-4.27	-4.14	-4.96	-5.65	-4.45667	108	116	102	116	108	115	12	4	4	22	5	12	0.5	0.388889	0.875	0.875	elsewhere	elsewhere	elsewhere
hsa-miR-6504-5p	-11.78	-8.66	-12.69	-13.48	-11.0433	225	237	225	231	225	236	13	1	7	13	2	13	0.5	0.5	0.916667	0.916667	elsewhere	elsewhere	elsewhere
hsa-miR-4746-3p	-6.5	-8.17	-7.94	-7.53	-7.53667	182	194	183	189	183	189	17	1	10	16	10	16	0.5	0.375	1	1	elsewhere	elsewhere	elsewhere
hsa-miR-8485	NA	-5.18	-9.62	-9.43	-7.4	NA	NA	85	90	85	95	NA	NA	3	8	2	12	0.5	0.5	0.5	0.5	NA	elsewhere	elsewhere
hsa-miR-4662a-3p	-8.1	-8.49	-11.72	-11.59	-9.43667	174	182	174	182	166	182	10	2	2	10	2	18	0.5	0.5	1	1	elsewhere	elsewhere	elsewhere
hsa-miR-6740-3p	NA	-5.02	-4.06	-6.91	-4.54	NA	NA	155	162	153	167	NA	NA	2	9	7	18	0.5	0.125	0.5	0.125	NA	elsewhere	elsewhere
hsa-miR-125a-5p	-8.76	-8.89	-10.93	-10.84	-9.52667	221	248	235	248	228	248	24	2	3	20	3	23	0.481481	0.772727	0.740741	0.909091	elsewhere	elsewhere	elsewhere
hsa-miR-5007-5p	-4.87	-9.24	-12.94	-11.57	-9.01667	219	240	219	231	215	235	21	3	8	21	1	20	0.48	0.6	0.64	0.85	elsewhere	elsewhere	elsewhere
hsa-miR-548b-3p	-5.53	-5.87	-5.49	-7.92	-5.63	161	172	161	182	162	172	22	11	2	22	11	21	0.47619	0.5	0.909091	0.909091	elsewhere	elsewhere	elsewhere
hsa-miR-3686	-8.07	-9.25	-10.46	-9.88	-9.26	39	58	47	56	39	58	16	1	3	12	1	15	0.473684	0.6	1	0.933333	leader	leader	leader
hsa-miR-5586-3p	-7.3	-10	-12.07	-12.02	-9.79	90	100	91	100	81	100	14	3	3	13	3	18	0.473684	0.666667	0.9	0.909091	elsewhere	elsewhere	elsewhere
hsa-miR-3976	-11.67	-12.32	-14.15	-13.52	-12.7133	59	68	59	68	49	68	12	3	3	12	3	17	0.473684	0.642857	1	1	leader	leader	leader
hsa-miR-5089-5p	-7.74	-7.93	-12.76	-10.96	-9.47667	104	123	104	113	104	123	19	1	11	19	1	18	0.473684	0.388889	1	0.944444	elsewhere	elsewhere	elsewhere
hsa-miR-6731-5p	-10.12	-10.76	-12.96	-12.08	-11.28	58	67	58	67	48	67	12	3	3	12	3	21	0.473684	0.5	1	1	leader	leader	leader
hsa-miR-4675	NA	-6.68	-8.89	-9.37	-7.785	NA	NA	219	228	209	228	NA	NA	4	12	4	20	0.473684	0.5	0.473684	0.5	NA	elsewhere	elsewhere
hsa-miR-1-3p	-4.97	-9.77	-7.78	-7.82	-7.50667	104	121	104	112	104	112	21	3	13	21	13	21	0.470588	0.444444	1	1	elsewhere	elsewhere	elsewhere
hsa-miR-1912-3p	-11.51	-13.58	-17.65	-14.42	-14.2467	95	112	104	112	95	112	21	7	7	15	7	21	0.470588	0.571429	1	1	elsewhere	elsewhere	elsewhere
hsa-miR-519c-3p	-6.61	-6.36	-5.48	-7.79	-6.15	61	78	61	78	62	70	22	1	1	22	13	21	0.470588	0.380952	1	1	leader	leader	leader
hsa-miR-487b-5p	-10.13	-11.58	-15.63	-15.35	-12.4467	155	172	155	163	155	172	20	3	12	20	3	20	0.470588	0.470588	1	1	elsewhere	elsewhere	elsewhere
hsa-miR-26a-5p	-6.71	-7.68	-9.43	-10.4	-7.94	174	182	174	191	174	182	21	13	5	21	13	21	0.470588	0.5	1	1	elsewhere	elsewhere	elsewhere
hsa-miR-425-3p	-8.63	-9.81	-12.44	-13.54	-10.2933	159	174	159	166	159	174	18	3	11	18	3	18	0.466667	0.466667	1	1	elsewhere	elsewhere	elsewhere
hsa-miR-3137	-11.26	-12.05	-12.29	-12.52	-11.8667	14	29	18	25	15	29	24	3	7	14	3	22	0.466667	0.333333	0.933333	0.904762	leader	leader	leader
hsa-miR-4721	-6.9	-8.14	-9.53	-10.95	-8.19	91	106	92	99	92	99	20	6	12	19	12	19	0.466667	0.5	1	1	elsewhere	elsewhere	elsewhere
hsa-miR-3152-5p	NA	-6	-6.2	-6.99	-6.1	NA	NA	152	159	152	167	NA	NA	8	17	6	17	0.466667	0.818182	0.466667	0.818182	NA	elsewhere	elsewhere
hsa-miR-6738-5p	-10.33	-10.44	-13.2	-12.16	-11.3233	171	186	179	186	171	186	22	7	7	14	7	22	0.466667	0.466667	1	1	elsewhere	elsewhere	elsewhere
hsa-miR-1238-3p	NA	-8.59	-11.59	-11.31	-10.09	NA	NA	152	159	152	167	NA	NA	10	17	5	17	0.466667	0.583333	0.466667	0.583333	NA	elsewhere	elsewhere
hsa-miR-4751	-12.41	-12.05	-14.55	-14.25	-13.0033	179	207	180	193	180	193	24	4	10	23	10	23	0.464286	0.65	1	1	elsewhere	elsewhere	elsewhere
hsa-miR-338-5p	-12.01	-11.54	-13.04	-12.57	-12.1967	224	237	224	230	224	237	19	9	13	19	9	19	0.461538	0.6	1	1	elsewhere	elsewhere	elsewhere
hsa-miR-520d-3p	-2.9	-7.23	-9.66	-10.41	-6.59667	221	227	221	230	217	230	20	14	4	20	4	21	0.461538	0.352941	0.692308	0.941176	elsewhere	elsewhere	elsewhere
hsa-miR-326	-3.77	-5.93	-6.75	-5.93	-5.48333	235	248	242	248	235	248	16	3	3	9	3	16	0.461538	0.461538	1	1	elsewhere	elsewhere	elsewhere
hsa-miR-483-3p	NA	-5.69	-8.14	-7.76	-6.915	NA	NA	155	161	155	168	NA	NA	13	19	3	19	0.461538	0.375	0.461538	0.375	NA	elsewhere	elsewhere
hsa-miR-4799-3p	-7.4	-9.91	-9.64	-9.75	-8.98333	102	115	105	111	102	115	13	1	4	10	1	12	0.461538	0.5	1	0.916667	elsewhere	elsewhere	elsewhere
hsa-miR-3123	-5.61	-4.98	-8.35	-8	-6.31333	61	67	61	67	54	67	8	2	2	8	2	14	0.461538	0.5	1	1	leader	leader	leader
hsa-miR-5087	-8	-8.41	-8.54	-8.59	-8.31667	20	33	27	33	20	33	19	2	2	8	2	19	0.461538	0.352941	1	1	leader	leader	leader
hsa-miR-2278	-12.22	-12.98	-8.75	-11.85	-11.3167	20	44	20	44	21	32	22	1	1	22	10	21	0.458333	0.52381	1	1	leader	leader	leader
hsa-miR-1307-5p	NA	-8.17	-8.23	-6.72	-8.2	NA	NA	242	247	236	247	NA	NA	5	10	5	17	0.454545	0.416667	0.454545	0.416667	NA	elsewhere	elsewhere
hsa-miR-4655-3p	NA	-7.58	-7.43	-9.29	-7.505	NA	NA	243	248	243	254	NA	NA	15	20	7	20	0.454545	0.384615	0.454545	0.384615	NA	elsewhere	elsewhere
hsa-miR-4743-5p	-13.04	-11.44	-15.41	-15.84	-13.2967	227	247	237	247	227	249	21	4	4	14	2	21	0.454545	0.526316	0.909091	0.894737	elsewhere	elsewhere	elsewhere
hsa-miR-3124-3p	NA	-5.49	-7.85	-8.92	-6.67	NA	NA	243	260	238	253	NA	NA	2	19	8	21	0.454545	0.578947	0.454545	0.578947	NA	elsewhere	elsewhere
hsa-miR-7706	-8.94	-9.39	-11.76	-11.89	-10.03	184	195	185	190	185	195	13	3	7	12	3	12	0.454545	0.5	0.909091	0.9	elsewhere	elsewhere	elsewhere
hsa-miR-4474-5p	NA	-6.28	-5.7	-6.51	-5.99	NA	NA	219	224	219	230	NA	NA	9	14	4	14	0.454545	0.5	0.454545	0.5	NA	elsewhere	elsewhere
hsa-miR-4729	-7.69	-8.34	-8.86	-9.02	-8.29667	16	22	17	27	16	22	19	13	5	18	13	19	0.454545	0.357143	1	1	leader	leader	leader
hsa-miR-5691	NA	-5.94	-10.43	-7.01	-8.185	NA	NA	109	118	98	118	NA	NA	2	11	2	17	0.45	0.6	0.45	0.6	NA	elsewhere	elsewhere
hsa-miR-3913-5p	-5.7	-6.5	-12.15	-10.02	-8.11667	219	242	226	248	229	245	21	3	2	22	5	20	0.448276	0.75	0.727273	0.9	elsewhere	elsewhere	elsewhere
hsa-miR-3622b-5p	-7.43	-7.91	-8.29	-9.77	-7.87667	16	25	18	25	16	22	12	3	3	10	6	12	0.444444	0.444444	0.777778	0.777778	leader	leader	leader
hsa-miR-1236-5p	-9	-13.01	-14.81	-15.08	-12.2733	92	101	92	100	83	100	10	1	2	10	2	20	0.444444	0.421053	0.888889	0.888889	elsewhere	elsewhere	elsewhere
hsa-miR-98-3p	NA	-4.04	-5.42	-7.65	-4.73	NA	NA	256	264	260	265	NA	NA	10	20	9	14	0.444444	0.363636	0.444444	0.363636	NA	elsewhere	elsewhere
hsa-miR-6768-5p	-4.68	-7.94	-11.59	-11.77	-8.07	236	243	236	252	236	252	20	13	1	20	1	19	0.4375	0.315789	1	0.947368	elsewhere	elsewhere	elsewhere
hsa-miR-6791-3p	NA	-7.43	-5.22	-13.89	-6.325	NA	NA	147	161	155	161	NA	NA	5	21	5	13	0.428571	0.5	0.428571	0.5	NA	elsewhere	elsewhere
hsa-miR-4444	-8.3	-8.81	-8.73	-9.16	-8.61333	36	42	36	42	36	50	10	4	4	10	4	16	0.428571	0.5	1	1	leader	leader	leader
hsa-miR-6792-5p	-11.4	-8.21	-15.24	-9.43	-11.6167	177	197	176	186	177	197	20	1	5	17	1	19	0.428571	0.631579	1	0.947368	elsewhere	elsewhere	elsewhere
hsa-miR-6125	-9.96	-10.58	-13.37	-13.71	-11.3033	172	186	180	186	172	186	16	1	1	7	1	15	0.428571	0.4	1	0.933333	elsewhere	elsewhere	elsewhere
hsa-miR-6721-5p	-8.77	-8.17	-8.88	-9.55	-8.60667	180	194	180	187	181	194	23	6	16	23	6	22	0.428571	0.352941	0.928571	0.941176	elsewhere	elsewhere	elsewhere
hsa-miR-509-3-5p	-7.58	-10.33	-10.43	-10.08	-9.44667	182	188	182	188	174	188	9	3	3	9	3	15	0.428571	0.5	1	1	elsewhere	elsewhere	elsewhere
hsa-miR-431-3p	-6.66	-9.62	-8.21	-7.97	-8.16333	181	195	183	190	183	189	17	2	7	15	9	15	0.428571	0.4	0.857143	0.75	elsewhere	elsewhere	elsewhere
hsa-miR-3944-5p	-5.07	NA	-12.08	-10.1	-8.575	98	108	NA	NA	99	119	20	2	NA	NA	2	19	0.428571	0.944444	0.428571	0.944444	elsewhere	NA	elsewhere
hsa-miR-208a-3p	-2.86	-4.03	-3.9	-7.4	-3.59667	163	177	163	177	171	177	22	4	4	22	4	10	0.428571	0.333333	1	1	elsewhere	elsewhere	elsewhere
hsa-miR-6828-3p	-3.59	-5.17	-10.01	-9.02	-6.25667	155	169	155	161	155	169	15	4	9	15	4	15	0.428571	0.545455	1	1	elsewhere	elsewhere	elsewhere
hsa-miR-1273h-3p	-8.27	-10.34	-11.48	-11.54	-10.03	182	188	182	188	174	188	7	1	1	7	1	12	0.428571	0.545455	1	1	elsewhere	elsewhere	elsewhere
hsa-miR-10393-5p	NA	-4.78	-5.74	-6.04	-5.26	NA	NA	152	161	152	173	NA	NA	13	24	2	24	0.428571	0.5	0.428571	0.5	NA	elsewhere	elsewhere
hsa-miR-138-5p	-4.98	-7.28	-9.53	-8.14	-7.26333	222	228	219	230	216	230	8	2	6	17	6	21	0.428571	0.105263	0.785714	0.733333	elsewhere	elsewhere	elsewhere
hsa-miR-8076	-3.69	-8.41	-7.68	-8.28	-6.59333	197	211	204	210	204	211	16	2	3	9	2	9	0.428571	0.428571	0.857143	0.857143	elsewhere	elsewhere	elsewhere
hsa-miR-6824-5p	-13.31	-12.76	-11.19	-14.83	-12.42	18	44	19	43	32	44	22	6	3	21	1	13	0.423077	0.333333	0.923077	0.789474	leader	leader	leader
hsa-miR-1250-5p	-9.98	-10.26	-11.63	-12.12	-10.6233	228	243	235	247	228	243	15	1	7	19	1	14	0.421053	0.388889	1	0.928571	elsewhere	elsewhere	elsewhere
hsa-miR-5189-3p	NA	-7.31	-14.09	-12.3	-10.7	NA	NA	182	191	183	201	NA	NA	14	21	5	20	0.421053	0.375	0.421053	0.375	NA	elsewhere	elsewhere
hsa-miR-610	-11.32	-10.29	-12.32	-11.05	-11.31	221	239	221	232	224	240	21	2	11	21	2	19	0.421053	0.421053	0.789474	0.894737	elsewhere	elsewhere	elsewhere
hsa-miR-643	NA	-6.11	-8.67	-7.97	-7.39	NA	NA	105	110	98	110	NA	NA	5	10	5	18	0.416667	0.384615	0.416667	0.384615	NA	elsewhere	elsewhere
hsa-miR-4750-5p	-12.64	-10.39	-11.57	-12.6	-11.5333	224	248	238	248	227	248	19	1	1	11	1	20	0.416667	0.526316	0.875	0.947368	elsewhere	elsewhere	elsewhere
hsa-miR-6726-3p	NA	-9.32	-12.71	-12.37	-11.015	NA	NA	155	160	155	167	NA	NA	6	11	1	10	0.416667	0.4	0.416667	0.4	NA	elsewhere	elsewhere
hsa-miR-7973	NA	-5.28	-7.93	-7.9	-6.605	NA	NA	232	237	232	244	NA	NA	7	12	4	12	0.416667	0.625	0.416667	0.625	NA	elsewhere	elsewhere
hsa-miR-3198	-9.56	-10.15	-8.74	-10.57	-9.48333	17	34	17	24	17	24	15	2	8	15	8	15	0.411765	0.538462	1	1	leader	leader	leader
hsa-miR-150-3p	-13.22	-12.79	-14.24	-13.76	-13.4167	17	34	18	25	17	34	18	2	10	17	2	18	0.411765	0.4375	1	1	leader	leader	leader
hsa-miR-1205	-5.69	-7.79	-7.95	-8.26	-7.14333	181	189	181	188	172	188	9	1	2	9	2	19	0.411765	0.388889	0.875	0.875	elsewhere	elsewhere	elsewhere
hsa-miR-302a-3p	-8.31	-7.05	-9.32	-7.7	-8.22667	221	238	221	230	216	230	23	6	4	23	4	21	0.409091	0.789474	0.642857	0.894737	elsewhere	elsewhere	elsewhere
hsa-miR-10398-3p	-6.84	-8.46	-9.25	-10.36	-8.18333	227	249	239	248	232	249	18	1	2	10	1	15	0.409091	0.470588	0.772727	0.823529	elsewhere	elsewhere	elsewhere
hsa-miR-3195	-3.44	-7.88	-10.52	-10.85	-7.28	243	249	242	247	243	252	15	9	5	10	6	15	0.4	0.1	0.666667	0.666667	elsewhere	elsewhere	elsewhere
hsa-miR-649	-8.55	-7.58	-9.7	-9.63	-8.61	225	240	225	231	225	240	12	1	6	12	1	11	0.4	0.454545	1	0.909091	elsewhere	elsewhere	elsewhere
hsa-miR-4637	-8.3	-10.5	-10.55	-10.83	-9.78333	182	188	182	188	173	188	13	7	7	13	7	21	0.4	0.428571	1	1	elsewhere	elsewhere	elsewhere
hsa-miR-1247-5p	NA	-8.59	-6.17	-9.18	-7.38	NA	NA	243	248	244	253	NA	NA	17	22	12	21	0.4	0.4	0.4	0.4	NA	elsewhere	elsewhere
hsa-miR-506-5p	-9.73	-8.76	-10.61	-8.84	-9.7	12	20	6	26	6	20	15	7	1	20	7	20	0.4	0.421053	0.7	0.684211	leader	leader	leader
hsa-miR-302f	NA	-4.12	-7.08	-6.23	-5.6	NA	NA	155	161	155	170	NA	NA	9	16	4	16	0.4	0.583333	0.4	0.583333	NA	elsewhere	elsewhere
hsa-miR-6859-5p	-4.41	-8.74	-11.29	-12.66	-8.14667	204	212	204	210	199	214	15	7	9	15	5	22	0.4	0.352941	0.75	0.75	elsewhere	elsewhere	elsewhere
hsa-miR-377-5p	-7.59	-6.55	-10.05	-8.12	-8.06333	31	43	35	51	35	51	16	2	1	16	1	15	0.4	0.866667	1	0.933333	leader	leader	leader
hsa-miR-3620-3p	-2.72	-8.66	-10.24	-10.94	-7.20667	246	261	246	252	246	252	20	5	14	20	14	20	0.4	0.4	1	1	elsewhere	elsewhere	elsewhere
hsa-miR-194-5p	NA	-5.38	-6.48	-6.4	-5.93	NA	NA	91	98	88	95	NA	NA	2	9	5	12	0.4	0.4	0.4	0.4	NA	elsewhere	elsewhere
hsa-miR-7113-3p	-5.1	-6.67	-4.13	-7.5	-5.3	183	193	183	190	184	188	23	12	12	23	18	22	0.4	0.363636	0.7	1	elsewhere	elsewhere	elsewhere
hsa-miR-4670-5p	NA	-7.15	-8.88	-8.81	-8.015	NA	NA	235	249	229	243	NA	NA	6	20	3	15	0.4	0.529412	0.4	0.529412	NA	elsewhere	elsewhere
hsa-miR-4647	-13.5	-12.99	-15.47	-14.36	-13.9867	221	241	221	231	222	244	22	1	12	22	4	21	0.391304	0.428571	0.826087	0.809524	elsewhere	elsewhere	elsewhere
hsa-miR-412-5p	-2.17	-11.88	-13.45	-12.38	-9.16667	39	59	36	48	36	48	20	2	2	15	2	15	0.391304	0.722222	1	1	leader	leader	leader
hsa-miR-4507	-9.65	-12.67	-13.11	-12.98	-11.81	28	42	19	37	20	37	18	3	4	20	4	19	0.391304	0.823529	0.944444	0.9375	leader	leader	leader
hsa-miR-4529-3p	-11.27	-11	-12.55	-12.38	-11.6067	221	236	222	229	218	236	16	2	8	15	2	20	0.388889	0.388889	0.833333	0.777778	elsewhere	elsewhere	elsewhere
hsa-miR-2276-5p	-5.49	-6.87	-5.91	-8.01	-6.09	182	200	182	192	182	189	20	1	10	20	13	20	0.388889	0.368421	0.7	0.7	elsewhere	elsewhere	elsewhere
hsa-miR-3664-5p	NA	-5.1	-6.96	-7.66	-6.03	NA	NA	152	159	150	168	NA	NA	5	12	2	20	0.388889	0.388889	0.388889	0.388889	NA	elsewhere	elsewhere
hsa-miR-141-5p	-3.97	-5.27	-4.85	-7.03	-4.69667	224	237	225	230	225	230	21	7	15	20	15	20	0.384615	0.357143	1	1	elsewhere	elsewhere	elsewhere
hsa-miR-4765	-4.58	-7.96	-11.2	-11.24	-7.91333	89	101	95	100	88	100	17	1	2	7	2	18	0.384615	0.294118	0.846154	0.882353	elsewhere	elsewhere	elsewhere
hsa-miR-6771-3p	NA	-8.6	-7.87	-10.92	-8.235	NA	NA	147	160	155	160	NA	NA	7	21	7	12	0.384615	0.357143	0.384615	0.357143	NA	elsewhere	elsewhere
hsa-miR-3678-3p	-7.99	-9.8	-13.14	-11.18	-10.31	172	188	182	188	172	188	17	1	1	7	1	16	0.375	0.375	1	0.9375	elsewhere	elsewhere	elsewhere
hsa-miR-409-5p	NA	-7.08	-7.26	-8.04	-7.17	NA	NA	242	248	245	250	NA	NA	7	13	5	10	0.375	0.375	0.375	0.375	NA	elsewhere	elsewhere
hsa-miR-7160-3p	NA	-7.01	-5.83	-6.72	-6.42	NA	NA	182	190	183	186	NA	NA	11	21	17	20	0.375	0.3	0.375	0.3	NA	elsewhere	elsewhere
hsa-miR-5004-3p	-7.58	-9.25	-9.83	-9.55	-8.88667	232	248	242	248	232	248	16	1	11	17	1	15	0.375	0.25	1	0.933333	elsewhere	elsewhere	elsewhere
hsa-miR-30e-3p	-4.97	-8.9	-9.73	-9.73	-7.86667	241	247	241	247	237	253	14	8	8	14	2	19	0.375	0.352941	1	1	elsewhere	elsewhere	elsewhere
hsa-miR-4747-3p	-9.36	-11.76	-13.44	-10.63	-11.52	235	249	242	248	235	251	17	4	5	11	2	17	0.375	0.4	0.875	0.866667	elsewhere	elsewhere	elsewhere
hsa-miR-3173-3p	-11.52	-8.48	-16.09	-13.15	-12.03	188	207	200	207	188	207	21	4	4	11	4	21	0.368421	0.411765	1	1	elsewhere	elsewhere	elsewhere
hsa-miR-624-5p	-8.64	-8.66	-11.69	-13.42	-9.66333	159	178	160	167	159	178	21	1	13	20	1	20	0.368421	0.35	1	0.95	elsewhere	elsewhere	elsewhere
hsa-miR-8075	-10.56	-11.74	-13.14	-12.1	-11.8133	222	229	221	229	217	236	8	1	1	9	3	19	0.368421	0.277778	0.875	0.875	elsewhere	elsewhere	elsewhere
hsa-miR-488-3p	-2.55	-4.19	-6.39	-6.02	-4.37667	35	46	35	44	40	46	20	1	3	20	1	6	0.363636	0.157895	0.818182	0.894737	leader	leader	leader
hsa-miR-320a-5p	NA	-8.01	-6.42	-7.91	-7.215	NA	NA	242	248	244	253	NA	NA	11	18	5	15	0.363636	0.307692	0.363636	0.307692	NA	elsewhere	elsewhere
hsa-miR-4733-5p	NA	-8.97	-10.54	-11	-9.755	NA	NA	241	248	244	252	NA	NA	16	22	12	20	0.363636	0.4	0.363636	0.4	NA	elsewhere	elsewhere
hsa-miR-296-5p	NA	-6.6	-5.58	-7.79	-6.09	NA	NA	156	161	157	167	NA	NA	16	21	11	20	0.363636	0.4	0.363636	0.4	NA	elsewhere	elsewhere
hsa-miR-889-3p	NA	-8.42	-9.51	-9.14	-8.965	NA	NA	242	247	236	246	NA	NA	7	12	8	16	0.363636	0.444444	0.363636	0.444444	NA	elsewhere	elsewhere
hsa-miR-302c-3p	NA	-5.63	-6.81	-6.93	-6.22	NA	NA	219	230	226	230	NA	NA	4	18	4	8	0.363636	0.285714	0.363636	0.285714	NA	elsewhere	elsewhere
hsa-miR-632	-8.5	-7.76	-11.25	-8.27	-9.17	181	198	176	190	182	197	19	2	3	17	3	18	0.363636	0.823529	0.882353	0.933333	elsewhere	elsewhere	elsewhere
hsa-miR-4668-3p	-1.61	-3.26	-4.7	-4.5	-3.19	255	261	256	261	247	261	14	8	7	12	7	21	0.357143	0.285714	0.833333	0.571429	elsewhere	elsewhere	elsewhere
hsa-miR-1292-3p	-5.27	-8.83	-13.92	-14.17	-9.34	242	253	246	252	236	253	12	1	2	8	1	15	0.352941	0.428571	0.647059	0.785714	elsewhere	elsewhere	elsewhere
hsa-miR-4493	-5.34	-6.94	-7.12	-8.62	-6.46667	256	262	256	262	245	262	12	6	6	12	6	20	0.352941	0.428571	1	1	elsewhere	elsewhere	elsewhere
hsa-miR-135b-5p	-3.12	-4.44	-4.86	-6.65	-4.14	256	262	256	262	245	262	11	5	5	11	5	22	0.352941	0.352941	1	1	elsewhere	elsewhere	elsewhere
hsa-miR-4799-5p	-8.13	-10.08	-8.65	-11.23	-8.95333	101	118	105	111	102	111	22	8	11	17	11	21	0.352941	0.428571	0.666667	0.714286	elsewhere	elsewhere	elsewhere
hsa-miR-1228-3p	-5.55	-8.34	-14.37	-13.68	-9.42	236	253	246	252	236	253	16	1	2	8	1	15	0.352941	0.4	1	0.933333	elsewhere	elsewhere	elsewhere
hsa-miR-4746-5p	-9.49	-10.06	-9.07	-10.47	-9.54	182	199	182	189	183	189	23	1	16	23	16	22	0.352941	0.272727	0.857143	0.857143	elsewhere	elsewhere	elsewhere
hsa-let-7i-5p	-8.52	-8.12	-7.72	-8.59	-8.12	225	242	225	231	225	231	20	1	14	20	14	20	0.352941	0.315789	1	1	elsewhere	elsewhere	elsewhere
hsa-miR-202-3p	-9.28	-9.45	-13.59	-11.86	-10.7733	106	121	104	112	106	121	16	2	10	18	2	16	0.352941	0.375	1	1	elsewhere	elsewhere	elsewhere
hsa-miR-1255b-5p	-11.34	-11.04	-14.52	-13.61	-12.3	226	246	239	246	226	246	21	1	1	8	1	20	0.35	0.35	1	0.95	elsewhere	elsewhere	elsewhere
hsa-miR-27b-5p	-11.61	-9.17	-13.09	-12.2	-11.29	221	240	220	228	221	240	20	2	9	18	2	20	0.35	0.5	1	1	elsewhere	elsewhere	elsewhere
hsa-miR-4462	-10.73	-12.56	-10.74	-10.77	-11.3433	17	37	18	25	18	25	23	7	15	22	15	22	0.35	0.4375	1	1	leader	leader	leader
hsa-miR-4689	-5.35	-6.64	-11.27	-11.13	-7.75333	198	212	198	212	189	206	22	8	8	22	3	21	0.347826	0.684211	1	1	elsewhere	elsewhere	elsewhere
hsa-miR-3978	-11.67	-12.67	-14.09	-10.87	-12.81	96	119	104	112	96	112	23	1	6	14	6	23	0.347826	0.363636	0.695652	0.772727	elsewhere	elsewhere	elsewhere
hsa-miR-6762-3p	-0.13	-5.7	-9.68	-11.45	-5.17	213	219	213	218	204	218	7	1	2	7	2	18	0.333333	0.294118	0.833333	0.833333	elsewhere	elsewhere	elsewhere
hsa-miR-6832-3p	NA	-4.01	-8.69	-6.83	-6.35	NA	NA	256	261	246	261	NA	NA	3	8	3	18	0.333333	0.333333	0.333333	0.333333	NA	elsewhere	elsewhere
hsa-miR-6785-3p	NA	-5.79	-8.87	-8.9	-7.33	NA	NA	246	252	235	253	NA	NA	2	9	4	14	0.333333	0.416667	0.333333	0.416667	NA	elsewhere	elsewhere
hsa-miR-6769a-3p	NA	-3.48	-3.91	-4.22	-3.695	NA	NA	242	248	246	248	NA	NA	5	11	5	7	0.333333	0.333333	0.333333	0.333333	NA	elsewhere	elsewhere
hsa-miR-3085-3p	NA	-4.49	-10.52	-10.27	-7.505	NA	NA	213	218	204	219	NA	NA	4	9	3	15	0.333333	0.416667	0.333333	0.416667	NA	elsewhere	elsewhere
hsa-miR-15a-3p	-9.05	-7.35	-10.28	-10.94	-8.89333	225	240	226	231	225	240	17	2	11	16	2	17	0.333333	0.333333	1	1	elsewhere	elsewhere	elsewhere
hsa-miR-602	-14.24	-10.7	-12.77	-14.27	-12.57	188	212	202	210	192	212	22	1	3	11	1	20	0.333333	0.380952	0.833333	0.904762	elsewhere	elsewhere	elsewhere
hsa-miR-3679-5p	-11.83	-9.61	-12.71	-13.63	-11.3833	15	21	15	33	15	21	20	14	4	20	14	20	0.333333	0.375	1	1	leader	leader	leader
hsa-miR-6889-3p	NA	-5.41	-6.38	-6.79	-5.895	NA	NA	219	231	227	231	NA	NA	3	16	3	7	0.333333	0.307692	0.333333	0.307692	NA	elsewhere	elsewhere
hsa-miR-7152-5p	-6.3	-9.14	-9.82	-10.36	-8.42	155	161	155	161	149	167	9	3	3	9	2	21	0.333333	0.315789	1	1	elsewhere	elsewhere	elsewhere
hsa-miR-135b-3p	NA	-4.67	-2.58	-5.15	-3.625	NA	NA	19	25	20	22	NA	NA	15	22	19	21	0.333333	0.285714	0.333333	0.285714	NA	leader	leader
hsa-miR-92b-3p	-4.06	-9.38	-11.62	-10.56	-8.35333	235	251	242	248	235	253	20	5	13	19	3	20	0.333333	0.352941	0.888889	0.882353	elsewhere	elsewhere	elsewhere
hsa-miR-3677-5p	-7.22	-7.33	-5.12	-6.8	-6.55667	183	201	183	191	183	189	20	5	11	20	14	20	0.333333	0.4	0.75	0.666667	elsewhere	elsewhere	elsewhere
hsa-miR-1913	NA	-7.23	-8.76	-8.67	-7.995	NA	NA	210	217	208	229	NA	NA	13	20	3	21	0.333333	0.388889	0.333333	0.388889	NA	elsewhere	elsewhere
hsa-miR-4766-5p	-9.44	-9.68	-8.22	-11.5	-9.11333	35	57	35	44	37	57	18	1	8	18	1	15	0.318182	0.411765	0.909091	0.823529	leader	leader	leader
hsa-miR-5009-5p	-8.31	-9.01	-7.51	-8.95	-8.27667	17	39	18	25	17	25	23	1	15	22	15	23	0.318182	0.318182	0.875	0.875	leader	leader	leader
hsa-miR-6748-3p	-6.87	-11.01	-10.21	-13.73	-9.36333	155	161	147	166	155	166	7	1	1	21	1	12	0.315789	0.3	0.578947	0.55	elsewhere	elsewhere	elsewhere
hsa-miR-6784-5p	-7.93	-7.22	-10.84	-9.95	-8.66333	230	249	242	248	230	249	16	1	2	8	1	15	0.315789	0.4	1	0.933333	elsewhere	elsewhere	elsewhere
hsa-miR-8060	-12.78	-10.39	-14.94	-14.9	-12.7033	180	195	176	186	180	195	21	6	8	18	6	21	0.315789	0.666667	1	1	elsewhere	elsewhere	elsewhere
hsa-miR-6887-3p	NA	-3.81	-5.1	-6.26	-4.455	NA	NA	242	248	234	253	NA	NA	3	10	6	20	0.315789	0.235294	0.315789	0.235294	NA	elsewhere	elsewhere
hsa-miR-3681-5p	-9.93	-8.05	-10.11	-11.82	-9.36333	227	246	240	246	228	246	22	4	4	10	4	21	0.315789	0.333333	0.947368	0.944444	elsewhere	elsewhere	elsewhere
hsa-miR-4646-5p	-8.85	-8.9	-10.54	-12.56	-9.43	16	23	18	23	7	23	9	2	2	7	2	16	0.3125	0.357143	0.714286	0.714286	leader	leader	leader
hsa-miR-216a-3p	-5.84	-7.9	-5.99	-6.56	-6.57667	18	34	18	24	18	23	18	7	12	18	13	18	0.3125	0.454545	0.833333	0.833333	leader	leader	leader
hsa-miR-3689a-5p	-12.81	-12.64	-13.05	-14.13	-12.8333	18	34	18	24	19	34	22	11	16	22	11	21	0.3125	0.454545	0.9375	0.909091	leader	leader	leader
hsa-miR-3689e	-12.81	-12.64	-13.05	-14.13	-12.8333	18	34	18	24	19	34	22	11	16	22	11	21	0.3125	0.454545	0.9375	0.909091	leader	leader	leader
hsa-miR-4269	-5.65	-7.55	-8.37	-10.94	-7.19	90	106	91	96	90	96	16	1	10	15	10	16	0.3125	0.333333	0.833333	0.833333	elsewhere	elsewhere	elsewhere
hsa-miR-30c-1-3p	-6.63	-9.68	-8.38	-10.62	-8.23	17	23	18	23	7	23	7	1	1	6	1	19	0.3125	0.277778	0.833333	0.833333	leader	leader	leader
hsa-miR-6815-3p	-4.24	-9.22	-10.75	-12.2	-8.07	246	262	246	251	246	252	19	3	14	19	13	19	0.3125	0.3125	0.833333	0.833333	elsewhere	elsewhere	elsewhere
hsa-miR-4728-3p	NA	-7.53	-9.52	-10.12	-8.525	NA	NA	224	229	213	229	NA	NA	3	8	3	20	0.3125	0.294118	0.3125	0.294118	NA	elsewhere	elsewhere
hsa-miR-4722-3p	-7.86	-7.21	-5.04	-9.09	-6.70333	183	199	183	192	184	189	22	3	7	22	16	21	0.3125	0.263158	0.5625	0.789474	elsewhere	elsewhere	elsewhere
hsa-miR-365b-3p	NA	-6.85	-7.09	-6.7	-6.97	NA	NA	246	251	235	251	NA	NA	3	8	3	19	0.3125	0.3125	0.3125	0.3125	NA	elsewhere	elsewhere
hsa-miR-335-5p	NA	-6.34	-8.12	-7.93	-7.23	NA	NA	48	53	37	53	NA	NA	2	7	2	22	0.3125	0.25	0.3125	0.25	NA	leader	leader
hsa-miR-365a-3p	NA	-6.85	-7.09	-6.7	-6.97	NA	NA	246	251	235	251	NA	NA	3	8	3	19	0.3125	0.3125	0.3125	0.3125	NA	elsewhere	elsewhere
hsa-miR-4691-5p	NA	-7.26	-7.12	-8.57	-7.19	NA	NA	212	217	212	228	NA	NA	17	22	10	22	0.3125	0.416667	0.3125	0.416667	NA	elsewhere	elsewhere
hsa-miR-3689b-5p	-12.81	-12.64	-13.05	-14.13	-12.8333	18	34	18	24	19	34	22	11	16	22	11	21	0.3125	0.454545	0.9375	0.909091	leader	leader	leader
hsa-miR-6777-5p	-10.45	-12.9	-16.44	-15.74	-13.2633	182	205	176	191	176	195	23	1	7	22	3	22	0.310345	0.681818	0.789474	0.863636	elsewhere	elsewhere	elsewhere
hsa-miR-5685	-5.79	-10.82	-12.01	-13.16	-9.54	180	201	183	192	172	192	22	3	2	12	2	21	0.310345	0.45	0.45	0.9	elsewhere	elsewhere	elsewhere
hsa-miR-4452	NA	-6.75	-5.72	-6.6	-6.235	NA	NA	178	191	187	191	NA	NA	11	23	11	15	0.307692	0.333333	0.307692	0.333333	NA	elsewhere	elsewhere
hsa-miR-874-3p	NA	-6.08	-7.6	-5.96	-6.84	NA	NA	236	249	245	249	NA	NA	9	20	9	13	0.307692	0.363636	0.307692	0.363636	NA	elsewhere	elsewhere
hsa-miR-4695-3p	NA	-6.79	-9.67	-10.22	-8.23	NA	NA	210	217	213	223	NA	NA	11	18	1	14	0.307692	0.176471	0.307692	0.176471	NA	elsewhere	elsewhere
hsa-miR-7850-5p	-7.94	-8.36	-10.73	-10.23	-9.01	225	248	225	232	225	240	20	2	12	20	5	20	0.304348	0.444444	0.652174	0.833333	elsewhere	elsewhere	elsewhere
hsa-miR-324-5p	NA	-6.59	-9.6	-10.12	-8.095	NA	NA	242	248	232	252	NA	NA	7	15	1	12	0.3	0.357143	0.3	0.357143	NA	elsewhere	elsewhere
hsa-miR-3180-3p	-9.65	-7.69	-12.43	-11.27	-9.92333	227	245	239	247	227	245	21	3	1	9	3	21	0.3	0.3	1	1	elsewhere	elsewhere	elsewhere
hsa-miR-2052	-5.08	-6.41	-5.11	-9.53	-5.53333	143	150	143	150	144	163	18	11	11	18	1	16	0.3	0.294118	1	1	elsewhere	elsewhere	elsewhere
hsa-miR-4789-5p	NA	-3.52	-4.48	-6.99	-4	NA	NA	242	248	245	252	NA	NA	8	13	4	11	0.3	0.333333	0.3	0.333333	NA	elsewhere	elsewhere
hsa-miR-125b-5p	-9.14	-8.58	-12.31	-11.52	-10.01	228	248	242	248	228	248	21	2	3	10	3	21	0.3	0.368421	1	0.947368	elsewhere	elsewhere	elsewhere
hsa-miR-574-5p	-11.64	-12.14	-17.48	-17.34	-13.7533	116	135	105	125	116	135	21	1	4	23	1	20	0.3	0.727273	1	0.95	elsewhere	elsewhere	elsewhere
hsa-miR-376c-5p	-1.16	-1.74	-3.72	-5.34	-2.20667	174	180	177	184	174	180	7	1	1	8	1	6	0.3	0.714286	1	0.857143	elsewhere	elsewhere	elsewhere
hsa-miR-6733-3p	-7.36	-6.54	-10.3	-10.42	-8.06667	233	248	242	248	234	253	20	7	7	13	1	18	0.3	0.315789	0.7	0.578947	elsewhere	elsewhere	elsewhere
hsa-miR-6865-3p	NA	-9.65	-10.04	-9.76	-9.845	NA	NA	246	251	234	251	NA	NA	1	6	1	15	0.294118	0.357143	0.294118	0.357143	NA	elsewhere	elsewhere
hsa-miR-6786-3p	NA	-9.34	-9.48	-10.1	-9.41	NA	NA	246	251	236	253	NA	NA	3	8	1	21	0.294118	0.25	0.294118	0.25	NA	elsewhere	elsewhere
hsa-miR-6730-3p	NA	-9.79	-10	-9.83	-9.895	NA	NA	246	251	236	253	NA	NA	5	10	3	18	0.294118	0.333333	0.294118	0.333333	NA	elsewhere	elsewhere
hsa-miR-3913-3p	NA	-3.8	-5.01	-5.97	-4.405	NA	NA	236	251	246	253	NA	NA	3	18	12	19	0.294118	0.375	0.294118	0.375	NA	elsewhere	elsewhere
hsa-miR-6510-3p	-9.85	-9.71	-7.76	-10.33	-9.10667	183	200	183	189	184	189	21	2	15	21	15	20	0.294118	0.263158	0.833333	0.833333	elsewhere	elsewhere	elsewhere
hsa-miR-4762-5p	-6.37	-8.53	-9.99	-9.86	-8.29667	235	241	235	249	236	252	21	15	5	21	2	20	0.294118	0.263158	0.764706	0.789474	elsewhere	elsewhere	elsewhere
hsa-miR-6727-5p	-8.96	-8.29	-12.8	-10.43	-10.0167	98	112	100	106	91	111	19	5	7	13	6	22	0.285714	0.352941	0.619048	0.764706	elsewhere	elsewhere	elsewhere
hsa-miR-3191-3p	-6.48	-8.97	-11.66	-11.09	-9.03667	92	113	100	106	93	113	23	1	8	14	1	21	0.285714	0.272727	0.952381	0.909091	elsewhere	elsewhere	elsewhere
hsa-miR-3144-5p	-7.38	-7.78	-11.94	-9.6	-9.03333	46	67	46	52	46	67	16	1	10	16	1	15	0.285714	0.333333	1	0.933333	leader	leader	leader
hsa-miR-4788	-6.48	-9.66	-8.25	-8.98	-8.13	189	210	204	210	190	210	22	2	2	8	2	20	0.285714	0.3	0.952381	0.9	elsewhere	elsewhere	elsewhere
hsa-miR-4638-3p	-7.05	-11.37	-9.82	-11.57	-9.41333	227	248	242	248	227	248	21	1	1	7	1	20	0.285714	0.3	1	0.95	elsewhere	elsewhere	elsewhere
hsa-miR-7108-3p	NA	-8.59	-8.97	-10.05	-8.78	NA	NA	236	249	245	250	NA	NA	1	14	4	9	0.285714	0.384615	0.285714	0.384615	NA	elsewhere	elsewhere
hsa-miR-3065-3p	NA	-6.99	-10.06	-8.11	-8.525	NA	NA	242	248	232	253	NA	NA	7	13	1	21	0.285714	0.3	0.285714	0.3	NA	elsewhere	elsewhere
hsa-miR-6859-3p	-4.56	-7.49	-4.72	-7.12	-5.59	183	189	183	190	187	190	23	17	14	23	14	17	0.285714	0	0.857143	0.666667	elsewhere	elsewhere	elsewhere
hsa-miR-924	-4.41	-6.59	-11.52	-10.09	-7.50667	157	173	156	162	155	173	19	2	4	10	2	16	0.277778	0.352941	0.888889	0.823529	elsewhere	elsewhere	elsewhere
hsa-miR-3617-3p	NA	-9.49	-9.41	-9.7	-9.45	NA	NA	246	251	235	253	NA	NA	6	11	3	19	0.277778	0.3125	0.277778	0.3125	NA	elsewhere	elsewhere
hsa-miR-6809-5p	-6.75	-8.46	-11.72	-11.21	-8.97667	178	194	171	186	165	186	20	2	3	17	3	21	0.275862	0.736842	0.714286	0.894737	elsewhere	elsewhere	elsewhere
hsa-miR-4295	NA	-5.88	-6.25	-6.5	-6.065	NA	NA	219	230	227	230	NA	NA	3	15	3	6	0.272727	0.25	0.272727	0.25	NA	elsewhere	elsewhere
hsa-miR-766-5p	-12.72	-11.26	-14.36	-15.01	-12.78	223	245	223	230	224	245	19	2	12	19	2	18	0.272727	0.352941	0.954545	0.941176	elsewhere	elsewhere	elsewhere
hsa-miR-4644	-10.07	-9.36	-11.64	-12.28	-10.3567	42	68	58	79	47	68	22	1	1	21	1	16	0.27027	0.714286	0.807692	0.952381	leader	leader	leader
hsa-miR-3689d	-4.5	-3.24	-6.9	-7.53	-4.88	10	20	6	21	16	21	11	1	1	14	1	5	0.266667	0.307692	0.666667	0.769231	leader	leader	leader
hsa-miR-3675-3p	NA	-5.09	-4.44	-5.12	-4.765	NA	NA	236	250	246	251	NA	NA	1	15	13	18	0.266667	0.117647	0.266667	0.117647	NA	elsewhere	elsewhere
hsa-miR-3074-3p	-5.91	-7.72	-8.38	-7.65	-7.33667	188	197	182	192	188	197	21	13	6	17	13	21	0.266667	0.266667	1	1	elsewhere	elsewhere	elsewhere
hsa-miR-30a-5p	NA	-4.86	-8.32	-5.97	-6.59	NA	NA	246	251	232	251	NA	NA	6	11	6	20	0.263158	0.357143	0.263158	0.357143	NA	elsewhere	elsewhere
hsa-miR-595	-12.41	-13.36	-12.95	-13.13	-12.9067	227	238	219	232	219	232	19	8	4	20	4	20	0.263158	0.6875	1	1	elsewhere	elsewhere	elsewhere
hsa-miR-7976	-7.07	-8.28	-9.73	-10.03	-8.36	226	249	242	248	235	249	18	2	4	11	2	13	0.26087	0.4375	0.608696	0.6875	elsewhere	elsewhere	elsewhere
hsa-miR-5587-3p	-7.67	-11.69	-10.69	-12.83	-10.0167	228	248	242	248	242	251	15	3	3	9	1	8	0.26087	0.357143	0.666667	0.625	elsewhere	elsewhere	elsewhere
hsa-miR-941	-10.07	-10.41	-10.17	-11.61	-10.2167	227	250	227	250	244	250	23	1	1	23	1	6	0.26087	0.227273	1	1	elsewhere	elsewhere	elsewhere
hsa-miR-3908	-9.4	-9.86	-11.7	-11.95	-10.32	185	197	174	191	174	191	20	8	2	17	2	17	0.26087	0.5	1	1	elsewhere	elsewhere	elsewhere
hsa-miR-1915-5p	-6.71	-10.08	-10.07	-11.69	-8.95333	242	265	242	248	242	249	21	3	15	21	14	21	0.26087	0.333333	0.857143	0.857143	elsewhere	elsewhere	elsewhere
hsa-miR-224-5p	-7.46	-9.51	-10.96	-13.91	-9.31	66	76	66	76	69	93	25	14	14	25	4	22	0.259259	0.380952	1	1	leader	leader	leader
hsa-miR-1538	-9.62	-10.12	-10.05	-10.07	-9.93	225	249	242	248	242	249	18	3	4	10	3	10	0.25	0.4	0.857143	0.857143	elsewhere	elsewhere	elsewhere
hsa-miR-6862-3p	NA	-4.93	-5.56	-7.67	-5.245	NA	NA	236	250	246	252	NA	NA	4	20	2	8	0.25	0.222222	0.25	0.222222	NA	elsewhere	elsewhere
hsa-miR-8058	NA	-8.61	-10.33	-9.4	-9.47	NA	NA	242	247	227	247	NA	NA	1	6	1	16	0.25	0.333333	0.25	0.333333	NA	elsewhere	elsewhere
hsa-miR-4680-5p	-10.09	-9.61	-13.63	-12.59	-11.11	182	202	173	189	173	189	20	2	7	22	7	22	0.241379	0.65	1	1	elsewhere	elsewhere	elsewhere
hsa-miR-1914-3p	-10.66	-8.64	-6.4	-11.27	-8.56667	16	37	18	25	18	23	22	1	12	20	15	20	0.238095	0.238095	0.714286	0.625	leader	leader	leader
hsa-miR-5188	NA	-7.18	-10.78	-9.41	-8.98	NA	NA	242	247	232	253	NA	NA	3	8	3	22	0.238095	0.263158	0.238095	0.263158	NA	elsewhere	elsewhere
hsa-miR-4503	-8.27	-11.69	-12.21	-12.44	-10.7233	181	196	175	186	175	186	18	3	6	17	6	17	0.238095	0.733333	1	1	elsewhere	elsewhere	elsewhere
hsa-miR-6806-3p	-11.4	-9.21	-12.35	-11.12	-10.9867	183	204	183	189	184	203	22	1	16	22	2	21	0.238095	0.238095	0.904762	0.904762	elsewhere	elsewhere	elsewhere
hsa-miR-7155-5p	-4.06	-7.02	-8.65	-7.92	-6.57667	15	24	19	24	7	23	14	1	9	14	2	16	0.235294	0.333333	0.555556	0.8	leader	leader	leader
hsa-miR-938	NA	-5.98	-5.59	-5.89	-5.785	NA	NA	236	249	246	249	NA	NA	2	19	16	19	0.230769	0.176471	0.230769	0.176471	NA	elsewhere	elsewhere
hsa-miR-302d-5p	-6.65	-8.09	-10.14	-9.43	-8.29333	185	213	203	210	203	216	22	5	8	15	2	15	0.225806	0.35	0.538462	0.538462	elsewhere	elsewhere	elsewhere
hsa-miR-631	-5.67	-11.78	-13.36	-12.02	-10.27	233	239	235	249	233	251	8	2	3	17	1	19	0.222222	0.277778	0.777778	0.777778	elsewhere	elsewhere	elsewhere
hsa-miR-6072	-1.33	-7.5	-8.82	-8.93	-5.88333	247	253	246	251	235	253	13	7	14	19	7	19	0.222222	0	0.571429	0.5	elsewhere	elsewhere	elsewhere
hsa-miR-4700-3p	NA	-5.5	-3.92	-6.76	-4.71	NA	NA	235	250	246	253	NA	NA	1	16	16	22	0.222222	0	0.222222	0	NA	elsewhere	elsewhere
hsa-miR-6808-3p	-9.27	-9.91	-7.96	-10.55	-9.04667	183	206	183	189	184	189	21	5	15	21	15	20	0.217391	0.3125	0.833333	0.833333	elsewhere	elsewhere	elsewhere
hsa-miR-302a-5p	-10.83	-8.66	-11.66	-11.08	-10.3833	226	240	235	249	226	240	23	5	7	20	5	19	0.217391	0.666667	1	0.8	elsewhere	elsewhere	elsewhere
hsa-miR-3928-5p	-10.42	-9.44	-10.67	-10.6	-10.1767	185	204	185	190	186	203	23	1	18	23	2	22	0.210526	0.181818	0.894737	0.909091	elsewhere	elsewhere	elsewhere
hsa-miR-4536-5p	-1.15	-4.72	-6.87	-6.05	-4.24667	174	180	177	187	172	187	10	4	1	11	1	19	0.2	0.333333	0.666667	0.6	elsewhere	elsewhere	elsewhere
hsa-miR-6731-3p	NA	-3.86	-5.57	-5.55	-4.715	NA	NA	242	248	246	252	NA	NA	8	12	10	18	0.2	0.2	0.2	0.2	NA	elsewhere	elsewhere
hsa-miR-6734-3p	NA	-4.7	-4.76	-5.58	-4.73	NA	NA	242	248	246	252	NA	NA	6	12	8	14	0.2	0.5	0.2	0.5	NA	elsewhere	elsewhere
hsa-miR-9903	NA	-6.21	-5.18	-6.33	-5.695	NA	NA	176	189	174	179	NA	NA	5	19	11	16	0.2	0.357143	0.2	0.357143	NA	elsewhere	elsewhere
hsa-miR-6734-5p	-9.59	-10.02	-11	-13.17	-10.2033	41	67	36	54	48	66	23	7	4	20	3	22	0.193548	0.65	0.692308	0.842105	leader	leader	leader
hsa-miR-3153	NA	-8.89	-11.56	-11.52	-10.225	NA	NA	179	191	170	183	NA	NA	7	18	1	12	0.190476	0.294118	0.190476	0.294118	NA	elsewhere	elsewhere
hsa-miR-4760-3p	NA	-3.9	-5.88	-6.67	-4.89	NA	NA	152	158	155	168	NA	NA	8	15	3	16	0.1875	0.538462	0.1875	0.538462	NA	elsewhere	elsewhere
hsa-miR-3910	NA	-5.79	-7.43	-6.72	-6.61	NA	NA	242	248	232	245	NA	NA	13	19	4	18	0.1875	0.333333	0.1875	0.333333	NA	elsewhere	elsewhere
hsa-miR-3138	-11.73	-12.54	-13.03	-14.34	-12.4333	180	198	176	192	171	185	20	1	7	23	7	23	0.185185	0.590909	0.545455	1	elsewhere	elsewhere	elsewhere
hsa-miR-4669	-4.35	-8.78	-10.38	-11.11	-7.83667	179	198	171	190	171	184	20	1	2	21	9	21	0.185185	0.55	0.684211	0.9	elsewhere	elsewhere	elsewhere
hsa-miR-6867-3p	NA	-3.97	-5.74	-6.61	-4.855	NA	NA	242	248	246	253	NA	NA	14	18	8	16	0.181818	0.2	0.181818	0.2	NA	elsewhere	elsewhere
hsa-miR-5192	-8.15	-7.79	-10.35	-9.82	-8.76333	46	67	46	67	32	52	22	2	2	22	1	20	0.171429	0.857143	1	1	leader	leader	leader
hsa-miR-599	-5.04	-8.87	-9.73	-9.88	-7.88	160	166	154	162	154	162	8	2	1	9	1	8	0.166667	0.75	1	0.875	elsewhere	elsewhere	elsewhere
hsa-miR-1470	-0.92	-9.4	-11.75	-10.74	-7.35667	246	262	236	250	236	253	19	1	7	18	5	18	0.153846	0.611111	0.823529	0.846154	elsewhere	elsewhere	elsewhere
hsa-miR-4699-5p	-7.57	-8.82	-10.88	-11.25	-9.09	170	184	181	191	170	184	15	1	4	14	1	14	0.142857	0.714286	1	0.928571	elsewhere	elsewhere	elsewhere
hsa-miR-3065-5p	NA	-6.94	-7.52	-8.6	-7.23	NA	NA	225	231	217	227	NA	NA	14	21	13	22	0.142857	0.777778	0.142857	0.777778	NA	elsewhere	elsewhere
hsa-miR-297	-0.45	-7.33	-9.93	-7.88	-5.90333	104	110	104	110	107	126	13	7	7	13	2	20	0.136364	0.333333	1	1	elsewhere	elsewhere	elsewhere
hsa-miR-6827-3p	-2.13	-4.89	-6	-6.24	-4.34	155	161	155	161	159	171	15	9	9	15	4	16	0.125	0.5	1	1	elsewhere	elsewhere	elsewhere
hsa-miR-598-3p	NA	-6.61	-5.5	-8.07	-6.055	NA	NA	160	166	149	162	NA	NA	8	15	4	21	0.117647	0.411765	0.117647	0.411765	NA	elsewhere	elsewhere
hsa-miR-634	-0.28	-8	-7.7	-9.22	-5.32667	242	248	246	251	232	251	22	16	6	11	6	21	0.105263	0	0.315789	0.333333	elsewhere	elsewhere	elsewhere
hsa-miR-4723-3p	NA	-4.3	-7.12	-5.51	-5.71	NA	NA	242	248	246	261	NA	NA	6	11	2	18	0.105263	0.3125	0.105263	0.3125	NA	elsewhere	elsewhere
hsa-miR-302d-3p	-6.1	-6.25	-7.92	-9.83	-6.75667	96	120	96	120	117	126	22	3	3	22	13	22	0.1	0.473684	1	1	elsewhere	elsewhere	elsewhere
hsa-miR-6800-3p	NA	-5.55	-9.85	-8.85	-7.7	NA	NA	242	248	246	262	NA	NA	8	13	2	20	0.1	0.277778	0.1	0.277778	NA	elsewhere	elsewhere
hsa-miR-139-3p	-2.89	-11.57	-14.13	-12.4	-9.53	189	212	180	192	180	193	23	5	9	22	8	22	0.09375	0.722222	0.923077	0.928571	elsewhere	elsewhere	elsewhere
hsa-miR-8071	-8.44	-11.09	-12.98	-12.81	-10.8367	162	180	176	192	177	194	19	2	1	20	2	19	0.09375	0.894737	0.833333	1	elsewhere	elsewhere	elsewhere
hsa-miR-12133	NA	-5.54	-6.11	-7.77	-5.825	NA	NA	242	248	247	253	NA	NA	1	8	3	9	0.0909091	0.625	0.0909091	0.625	NA	elsewhere	elsewhere
hsa-miR-3614-5p	-8.3	-12.29	-10.19	-16.7	-10.26	234	250	235	250	216	238	20	2	2	19	3	21	0.0882353	0.842105	0.9375	0.944444	elsewhere	elsewhere	elsewhere
hsa-miR-93-3p	-3.85	-7.43	-11.37	-9.63	-7.55	101	115	113	128	113	128	20	4	1	17	1	16	0.0740741	0.631579	1	0.9375	elsewhere	elsewhere	elsewhere
hsa-miR-1298-3p	-8.12	-10.04	-11.2	-10.96	-9.78667	221	238	236	250	236	250	19	2	1	17	1	16	0.0689655	0.777778	1	0.9375	elsewhere	elsewhere	elsewhere
hsa-miR-3135a	-7.27	-7.9	-10.89	-13.93	-8.68667	221	238	236	249	218	238	14	2	2	16	2	17	0.0645161	0.8	0.85	0.933333	elsewhere	elsewhere	elsewhere
hsa-miR-4313	NA	-6.39	-3.04	-6.77	-4.715	NA	NA	236	248	247	252	NA	NA	6	19	14	19	0.0625	0.384615	0.0625	0.384615	NA	elsewhere	elsewhere
hsa-miR-4796-5p	-4	-8.21	-7.96	-8.97	-6.72333	154	160	152	159	158	169	16	10	11	17	7	18	0.0588235	0.454545	0.625	0.714286	elsewhere	elsewhere	elsewhere
hsa-miR-3130-5p	-5.83	-9.37	-6.57	-11.49	-7.25667	101	108	101	106	91	102	21	14	16	21	11	20	0.0588235	0.4	0.714286	0.714286	elsewhere	elsewhere	elsewhere
hsa-miR-7160-5p	-8.06	-11.06	-17.99	-17.31	-12.37	227	248	219	229	213	229	20	9	1	10	1	17	0.0571429	0.0526316	0.625	0.5625	elsewhere	elsewhere	elsewhere
hsa-miR-4769-5p	-13.35	-13.02	-16.76	-16.18	-14.3767	10	37	35	50	33	50	23	1	4	19	4	22	0.05	0.681818	0.882353	0.833333	leader	leader	leader
hsa-miR-4786-5p	-8.31	-8.01	-6.82	-8.4	-7.71333	230	242	241	247	241	252	18	1	12	18	7	18	0.0454545	0.352941	0.545455	0.647059	elsewhere	elsewhere	elsewhere
hsa-miR-4776-3p	NA	-6.42	-10.99	-9.99	-8.705	NA	NA	242	248	247	265	NA	NA	9	15	1	18	0.0434783	0.352941	0.0434783	0.352941	NA	elsewhere	elsewhere
hsa-miR-10522-5p	NA	-7.77	-9.81	-9.76	-8.79	NA	NA	183	191	165	184	NA	NA	10	20	1	17	0.0384615	0.368421	0.0384615	0.368421	NA	elsewhere	elsewhere
hsa-miR-6752-5p	-10.57	-13.69	-16.88	-15.37	-13.7133	9	20	19	37	17	37	12	1	1	19	1	20	0.0357143	0.578947	0.9	0.947368	leader	leader	leader
hsa-miR-891a-3p	-5.42	-5.61	-9.23	-10.28	-6.75333	64	75	65	75	74	93	22	11	11	21	1	18	0.0344828	0.333333	0.909091	0.909091	leader	leader	leader
hsa-miR-3132	-9.65	-9.09	-11.09	-11.53	-9.94333	179	195	165	181	180	195	24	10	2	18	10	23	0.0333333	0.363636	0.9375	0.928571	elsewhere	elsewhere	elsewhere
hsa-miR-4259	-7.7	-8.8	-8.44	-10.83	-8.31333	45	60	59	76	45	60	18	6	2	20	6	18	0.0322581	0.666667	1	1	leader	leader	leader
hsa-miR-3185	-10.6	-9.28	-9.49	-8.99	-9.79	183	203	183	192	165	184	23	5	14	23	1	17	0.0263158	0.136364	0.45	0.545455	elsewhere	elsewhere	elsewhere
hsa-miR-885-3p	-13.42	-11.05	-15.57	-14.71	-13.3467	177	195	177	192	92	106	22	1	4	22	3	16	0	0.571429	0.833333	0.857143	elsewhere	elsewhere	elsewhere
hsa-miR-6126	-7.49	-14.14	-15.7	-15.22	-12.4433	238	249	238	248	83	98	17	7	8	17	1	15	0	0.4375	0.909091	0.9	elsewhere	elsewhere	elsewhere
hsa-miR-548au-5p	-3.86	-6.06	-6.71	-7.39	-5.54333	187	193	104	112	123	128	17	11	3	13	8	13	0	0.142857	0	0.5	elsewhere	elsewhere	elsewhere
hsa-miR-6514-5p	-7.8	-9.6	-9.11	-10.24	-8.83667	99	121	152	164	152	164	22	5	7	19	7	19	0	0.705882	1	1	elsewhere	elsewhere	elsewhere
hsa-miR-26b-3p	-4.83	-7.16	-6.94	-7.28	-6.31	20	27	20	26	155	160	19	12	13	19	1	5	0	0	0.857143	0.857143	leader	leader	elsewhere
hsa-miR-3122	-10.8	-9.14	-12.87	-11.27	-10.9367	55	75	59	75	202	217	21	1	1	18	1	17	0	0.8	0.8	0.941176	leader	leader	elsewhere
hsa-miR-3609	-7.18	-8.49	-7.58	-10.16	-7.75	164	176	164	176	215	230	21	7	7	21	5	23	0	0.777778	1	1	elsewhere	elsewhere	elsewhere
hsa-miR-6842-5p	-3.83	-5.83	-6.53	-6.41	-5.39667	219	225	219	225	7	22	11	5	5	11	1	17	0	0.375	1	1	elsewhere	elsewhere	leader
hsa-miR-508-5p	-4.09	-6.15	-5.23	-6.01	-5.15667	61	67	236	250	85	92	13	7	1	19	14	21	0	0	0	0.333333	leader	elsewhere	elsewhere
hsa-miR-3912-5p	-1	-4.18	-3.57	-5.88	-2.91667	139	145	168	175	159	163	21	15	12	19	2	6	0	0	0	0.444444	elsewhere	elsewhere	elsewhere
hsa-miR-124-5p	-6.01	-7.6	-10.2	-9.92	-7.93667	150	165	204	209	151	165	14	1	11	16	1	12	0	0.0666667	0.933333	0.846154	elsewhere	elsewhere	elsewhere
hsa-miR-1257	-4.54	-7.62	-11.81	-10.86	-7.99	166	180	222	230	210	228	17	4	2	11	2	20	0	0.388889	0.3	0.722222	elsewhere	elsewhere	elsewhere
hsa-miR-429	-2.82	-5.05	-7.15	-8.42	-5.00667	196	202	236	248	124	130	22	16	9	20	3	9	0	0	0	0.307692	elsewhere	elsewhere	elsewhere
hsa-miR-544b	-5.07	-8.32	-11.49	-11.77	-8.29333	37	43	19	25	227	238	11	5	1	8	1	13	0	0.25	0	0.583333	leader	leader	elsewhere
hsa-miR-579-5p	-10.09	-8.04	-13.56	-10.83	-10.5633	173	193	221	231	174	193	22	3	9	20	3	21	0	0.578947	0.95	0.947368	elsewhere	elsewhere	elsewhere
hsa-miR-4745-3p	-3.46	-10.6	-9.75	-11.02	-7.93667	148	155	240	248	240	249	13	6	4	11	3	11	0	0.5	0.888889	0.875	elsewhere	elsewhere	elsewhere
hsa-miR-6851-3p	NA	-5.5	-5.85	-6.08	-5.675	NA	NA	184	191	23	38	NA	NA	2	12	1	13	0	0.833333	0	0.833333	NA	elsewhere	leader
hsa-miR-6509-3p	NA	-5.32	-9.05	-8.85	-7.185	NA	NA	112	117	86	95	NA	NA	8	14	5	15	0	0.6	0	0.6	NA	elsewhere	elsewhere
hsa-miR-556-3p	NA	-3.39	-5.32	-5.42	-4.355	NA	NA	212	217	260	264	NA	NA	13	17	4	8	0	0	0	0	NA	elsewhere	elsewhere
hsa-miR-8088	-3.34	-6.49	-5.44	-8.77	-5.09	111	117	112	117	20	23	12	6	6	11	9	12	0	0.333333	0.833333	0.833333	elsewhere	elsewhere	leader
hsa-miR-361-3p	-10.5	-5.96	-11.44	-8.21	-9.3	223	237	120	125	219	237	21	4	9	14	4	22	0	0.277778	0.777778	0.944444	elsewhere	elsewhere	elsewhere
hsa-miR-6767-5p	-5.99	-9.02	-11.82	-11.6	-8.94333	83	96	204	210	204	214	21	6	8	14	3	14	0	0.333333	0.6	0.545455	elsewhere	elsewhere	elsewhere
hsa-miR-6858-3p	NA	-8.27	-7.27	-8.7	-7.77	NA	NA	185	192	246	253	NA	NA	5	14	15	21	0	0	0	0	NA	elsewhere	elsewhere
hsa-miR-7109-5p	-3.68	-8.04	-6.72	-9.98	-6.14667	16	23	200	207	236	245	8	1	7	14	7	16	0	0.0666667	0	0.777778	leader	elsewhere	elsewhere
hsa-miR-548e-3p	-5.96	-6.26	-7.59	-7.14	-6.60333	227	242	242	247	227	242	21	7	6	12	7	21	0	0.333333	1	1	elsewhere	elsewhere	elsewhere
hsa-miR-1263	-3.12	-8.28	-7.79	-7.98	-6.39667	109	117	242	248	233	250	22	12	7	13	5	21	0	0.0588235	0.352941	0.529412	elsewhere	elsewhere	elsewhere
hsa-miR-550a-3p	NA	-5.47	-6.33	-7.76	-5.9	NA	NA	246	251	87	94	NA	NA	7	12	14	21	0	0	0	0	NA	elsewhere	elsewhere
hsa-miR-210-3p	-8.78	-9.7	-16.97	-13.7	-11.8167	99	119	91	98	214	231	22	3	9	16	2	21	0	0.35	0	0.9	elsewhere	elsewhere	elsewhere
hsa-miR-892c-5p	NA	-7.86	-8.4	-9.97	-8.13	NA	NA	154	164	90	99	NA	NA	12	21	11	20	0	0.8	0	0.8	NA	elsewhere	elsewhere
hsa-miR-10a-3p	-6.19	-8.07	-6.44	-7.16	-6.9	62	74	19	26	19	26	19	5	9	17	9	17	0	0.571429	1	1	leader	leader	leader
hsa-miR-2115-5p	-3.24	-4.19	-4.66	-5.71	-4.03	221	238	157	164	234	241	21	2	10	17	10	17	0	0.368421	0.2	1	elsewhere	elsewhere	elsewhere
hsa-miR-103a-3p	-4.46	-8.46	-11.92	-11.45	-8.28	49	62	179	192	179	194	17	2	3	17	1	16	0	0.8125	0.866667	0.933333	leader	elsewhere	elsewhere
hsa-miR-6856-5p	-6.12	-6.48	-8.76	-8.19	-7.12	183	195	222	230	31	52	24	8	16	23	1	21	0	0.217391	0	0.565217	elsewhere	elsewhere	leader
hsa-miR-6829-5p	NA	-6.76	-11.84	-9.93	-9.3	NA	NA	174	191	204	218	NA	NA	2	19	3	19	0	0.941176	0	0.941176	NA	elsewhere	elsewhere
hsa-miR-625-5p	-7.89	-6.63	-10.83	-8.49	-8.45	51	67	200	207	51	67	18	2	2	9	2	18	0	0.4375	1	1	leader	elsewhere	leader
hsa-miR-6869-5p	-7.65	-6.74	-10.94	-9.23	-8.44333	180	197	203	210	180	197	21	1	14	20	1	20	0	0.3	1	0.95	elsewhere	elsewhere	elsewhere
hsa-miR-96-5p	-2.92	-7.74	-8.54	-8.53	-6.4	111	117	112	117	208	220	11	5	5	10	2	14	0	0.416667	0.833333	0.833333	elsewhere	elsewhere	elsewhere
hsa-miR-12115	-2.34	-4.45	-1.42	-6.67	-2.73667	16	22	91	108	16	23	16	10	3	20	9	16	0	0.352941	0.857143	0.857143	leader	elsewhere	leader
hsa-miR-4772-3p	-5.13	-8.57	-7.35	-9.12	-7.01667	21	27	182	190	183	190	16	10	12	22	12	21	0	0.333333	0.875	0.9	leader	elsewhere	elsewhere
hsa-miR-6839-3p	NA	-1.55	-0.82	-5.09	-1.185	NA	NA	160	167	19	22	NA	NA	10	15	2	5	0	0	0	0	NA	elsewhere	leader
hsa-miR-3188	-9.62	-7.77	-11.52	-11.45	-9.63667	223	241	176	191	223	241	17	2	4	22	2	17	0	0.65	1	1	elsewhere	elsewhere	elsewhere
hsa-miR-6071	NA	-6.07	-6.52	-7.81	-6.295	NA	NA	100	106	216	229	NA	NA	5	11	4	13	0	0.666667	0	0.666667	NA	elsewhere	elsewhere
hsa-miR-215-5p	NA	-8.19	-5.76	-9.22	-6.975	NA	NA	92	97	147	160	NA	NA	14	19	5	19	0	0.357143	0	0.357143	NA	elsewhere	elsewhere
hsa-miR-523-5p	-0.55	-3.3	-4.78	-6.7	-2.87667	176	185	47	57	16	21	13	4	2	11	8	13	0	0.272727	0	0.636364	elsewhere	leader	leader
hsa-miR-603	-0.69	-5.43	-7.13	-8.08	-4.41667	257	264	211	216	245	252	20	13	7	12	1	8	0	0	0	0.0909091	elsewhere	elsewhere	elsewhere
hsa-miR-6823-3p	-0.96	-5.61	-5.88	-6.56	-4.15	6	12	6	11	187	191	7	1	2	7	3	7	0	0.666667	0.833333	0.833333	elsewhere	elsewhere	elsewhere
hsa-miR-203b-3p	-4.69	-7.04	-6.39	-7.59	-6.04	186	202	153	159	153	163	21	3	6	12	2	12	0	0.315789	0.6	0.6	elsewhere	elsewhere	elsewhere
hsa-miR-5699-5p	NA	-5.96	-6.3	-7.72	-6.13	NA	NA	242	248	15	20	NA	NA	3	19	12	17	0	0.3125	0	0.3125	NA	elsewhere	leader
hsa-miR-4790-3p	-1.08	-5.73	-7.95	-7.24	-4.92	148	154	105	112	208	223	17	11	10	18	1	20	0	0.315789	0	0.75	elsewhere	elsewhere	elsewhere
hsa-miR-6863	-3.86	-9.54	-14.96	-15.52	-9.45333	42	52	219	230	216	235	21	12	6	18	1	21	0	0.3	0.578947	0.6	leader	elsewhere	elsewhere
hsa-miR-5681a	NA	-3.61	-7.51	-7.65	-5.56	NA	NA	93	100	208	218	NA	NA	6	13	7	17	0	0.545455	0	0.545455	NA	elsewhere	elsewhere
hsa-miR-490-5p	NA	-5.69	-5.38	-5.9	-5.535	NA	NA	204	210	48	60	NA	NA	2	8	5	17	0	0.2	0	0.2	NA	elsewhere	leader
hsa-miR-6836-3p	NA	-7.49	-8.68	-10.35	-8.085	NA	NA	183	192	85	94	NA	NA	11	21	11	20	0	0.9	0	0.9	NA	elsewhere	elsewhere
hsa-miR-4330	-1.3	-7.09	-5.3	-8.08	-4.56333	5	11	185	191	187	191	17	11	12	19	12	16	0	0.5	0.666667	0.666667	elsewhere	elsewhere	elsewhere
hsa-miR-12127	-5.84	-5.99	-10.48	-8.9	-7.43667	30	51	219	230	215	235	24	2	6	17	1	23	0	0.478261	0.55	0.913043	leader	elsewhere	elsewhere
hsa-miR-548p	-4.6	-7.73	-7	-7.5	-6.44333	165	172	183	192	88	95	21	14	1	15	12	19	0	0.05	0	0.555556	elsewhere	elsewhere	elsewhere
hsa-miR-646	-8.57	-8.89	-11.33	-11.35	-9.59667	180	195	101	106	180	195	18	1	3	8	1	17	0	0.294118	1	0.941176	elsewhere	elsewhere	elsewhere
hsa-miR-3613-5p	-2.8	-5.56	-4.43	-6.56	-4.26333	256	263	212	217	73	92	13	6	2	7	2	21	0	0.0526316	0	0.368421	elsewhere	elsewhere	leader
hsa-miR-5707	-5.93	-6.89	-5.85	-9.01	-6.22333	49	72	212	217	217	229	21	2	11	16	10	21	0	0.263158	0	0.578947	leader	elsewhere	elsewhere
hsa-miR-4749-5p	-6.23	-6.92	-11.02	-10.76	-8.05667	45	66	59	66	84	101	22	4	4	11	3	18	0	0.368421	0.333333	0.736842	leader	leader	elsewhere
hsa-miR-23b-3p	-3.89	-9.86	-8.33	-8.63	-7.36	45	56	18	26	18	27	18	7	8	16	7	16	0	0.727273	0.888889	0.888889	leader	leader	leader
hsa-miR-146b-3p	-6.04	-9.12	-8.64	-9.95	-7.93333	182	193	139	160	140	160	10	1	3	22	3	21	0	0.333333	0.952381	0.947368	elsewhere	elsewhere	elsewhere
hsa-miR-517a-3p	-3.92	-6.33	-9.93	-7.82	-6.72667	74	81	246	251	96	109	20	13	6	11	3	21	0	0	0	0.388889	leader	elsewhere	elsewhere
hsa-miR-519d-3p	-4.42	-5.82	-3.05	-6.16	-4.43	64	78	3	8	118	121	20	2	12	17	18	21	0	0	0	0.277778	leader	elsewhere	elsewhere
hsa-miR-6810-5p	-8.16	-8.02	-11.12	-12.69	-9.1	49	66	58	66	230	245	22	3	3	11	5	21	0	0.315789	0.470588	0.842105	leader	leader	elsewhere
hsa-miR-30a-3p	-7.44	-9.34	-8.57	-11.37	-8.45	183	190	183	190	209	221	21	14	14	21	7	20	0	0.428571	1	1	elsewhere	elsewhere	elsewhere
hsa-miR-1229-5p	-14.4	-13.69	-12.82	-15.13	-13.6367	61	79	61	79	17	40	23	6	6	23	1	18	0	0.545455	1	1	leader	leader	leader
hsa-miR-4258	NA	-5.67	-7.78	-7.81	-6.725	NA	NA	235	248	85	92	NA	NA	2	14	5	11	0	0.5	0	0.5	NA	elsewhere	elsewhere
hsa-miR-12113	-0.46	-7.82	-5.84	-6.76	-4.70667	181	187	18	26	18	26	18	12	10	18	10	18	0	0.75	1	1	elsewhere	leader	leader
hsa-miR-6789-3p	-4.25	-7.93	-10.54	-10.52	-7.57333	159	171	236	251	236	251	14	2	3	19	3	19	0	0.647059	1	1	elsewhere	elsewhere	elsewhere
hsa-miR-1281	NA	-4.94	-5.63	-6.74	-5.285	NA	NA	185	190	246	253	NA	NA	3	8	1	7	0	0.571429	0	0.571429	NA	elsewhere	elsewhere
hsa-miR-4639-5p	-10.13	-8.92	-10.63	-11.66	-9.89333	182	196	219	228	218	228	18	5	12	20	12	21	0	0.375	0.9	0.888889	elsewhere	elsewhere	elsewhere
hsa-miR-7152-3p	-6.32	-9.71	-9.73	-10.47	-8.58667	236	248	238	248	157	162	20	7	7	18	5	10	0	0.2	0.833333	0.846154	elsewhere	elsewhere	elsewhere
hsa-miR-1911-3p	-1.04	-7.13	-6.51	-5.15	-4.89333	187	193	101	116	101	111	18	12	1	17	6	17	0	0.294118	0.666667	0.6875	elsewhere	elsewhere	elsewhere
hsa-miR-4701-3p	-12.6	-9.65	-13.03	-14.35	-11.76	225	243	161	181	226	245	19	1	3	20	3	18	0	0.789474	0.85	0.882353	elsewhere	elsewhere	elsewhere
hsa-miR-4732-5p	-10.27	-11.41	-13.67	-12.84	-11.7833	49	65	49	65	181	195	19	4	4	19	5	19	0	0.933333	1	1	leader	leader	elsewhere
hsa-miR-4696	-1.48	-8.52	-11.59	-11.85	-7.19667	49	55	196	215	196	215	7	1	1	17	1	16	0	0.375	1	0.9375	leader	elsewhere	elsewhere
hsa-miR-6885-3p	-0.28	-6.46	-9.42	-8.11	-5.38667	259	265	185	192	185	193	8	2	6	13	5	13	0	0.181818	0.875	0.875	elsewhere	elsewhere	elsewhere
hsa-miR-8055	-5.63	-8.72	-6.58	-7.54	-6.97667	190	202	103	117	206	214	18	5	7	22	15	22	0	0.176471	0	0.647059	elsewhere	elsewhere	elsewhere
hsa-miR-4663	-5	-9.98	-9.47	-11.65	-8.15	102	115	204	210	205	228	24	2	11	17	2	16	0	0.227273	0.208333	0.636364	elsewhere	elsewhere	elsewhere
hsa-miR-4668-5p	-3.11	-5.29	-6.98	-7.7	-5.12667	54	67	27	33	17	21	21	1	15	22	2	6	0	0	0	0.285714	leader	leader	leader
hsa-miR-375-3p	-6.36	-7.9	-10.83	-11.28	-8.36333	61	75	66	75	206	222	18	4	4	13	8	21	0	0.294118	0.642857	0.642857	leader	leader	elsewhere
hsa-miR-323b-5p	-4.48	-6.66	-8.86	-6.98	-6.66667	71	77	219	230	197	218	21	15	10	20	2	21	0	0.263158	0	0.526316	leader	elsewhere	elsewhere
hsa-miR-498-5p	-1.84	-5.95	-5.5	-5.83	-4.43	61	67	18	25	19	21	16	10	7	14	11	13	0	0.222222	0.285714	0.444444	leader	leader	leader
hsa-miR-4433b-3p	-11.49	-12.56	-15.01	-14.68	-13.02	173	186	176	186	36	53	20	6	6	16	1	15	0	0.473684	0.769231	0.714286	elsewhere	elsewhere	leader
hsa-miR-515-5p	NA	-3.23	-2.35	-4.65	-2.79	NA	NA	246	251	256	262	NA	NA	15	20	15	22	0	0.714286	0	0.714286	NA	elsewhere	elsewhere
hsa-miR-187-5p	-8.62	-12.49	-19.96	-17.87	-13.69	242	249	242	248	197	218	22	15	16	22	1	18	0	0.0952381	0.857143	0.857143	elsewhere	elsewhere	elsewhere
hsa-miR-1297	-3.79	-5.24	-7.36	-7.18	-5.46333	140	148	139	148	82	93	14	5	5	16	5	16	0	0.818182	0.888889	1	elsewhere	elsewhere	elsewhere
hsa-miR-4511	-8.19	-7.16	-8.08	-8.7	-7.81	185	202	212	217	167	183	19	4	9	14	1	12	0	0.166667	0	0.444444	elsewhere	elsewhere	elsewhere
hsa-miR-374a-3p	-4.21	-5.72	-9.64	-9.8	-6.52333	124	134	74	86	124	134	18	8	6	18	8	18	0	0.833333	1	1	elsewhere	leader	elsewhere
hsa-miR-4676-5p	-4.64	-8.27	-6.24	-8.56	-6.38333	144	151	176	191	145	151	21	14	2	18	14	20	0	0.210526	0.857143	0.857143	elsewhere	elsewhere	elsewhere
hsa-miR-1268a	-7.69	-10.57	-13.95	-14.49	-10.7367	98	112	221	230	217	234	17	2	6	15	2	17	0	0.6	0.529412	1	elsewhere	elsewhere	elsewhere
hsa-miR-1185-2-3p	-4.7	-6.26	-7.8	-8.27	-6.25333	174	185	48	55	174	185	16	6	4	11	6	16	0	0.416667	1	1	elsewhere	leader	elsewhere
hsa-miR-3940-5p	-6.41	-7.92	-12.96	-12.18	-9.09667	171	186	240	247	204	221	15	1	7	14	1	15	0	0.5	0	1	elsewhere	elsewhere	elsewhere
hsa-miR-4260	NA	-3.98	-1.18	-6.77	-2.58	NA	NA	205	210	19	24	NA	NA	8	13	1	5	0	0	0	0	NA	elsewhere	leader
hsa-miR-223-5p	-8.47	-8.47	-9.97	-9.18	-8.97	97	119	97	119	214	230	21	2	2	21	2	18	0	0.842105	1	1	elsewhere	elsewhere	elsewhere
hsa-miR-548t-3p	-2.57	-3.88	-4.86	-6.91	-3.77	257	264	257	264	247	253	19	12	12	19	18	24	0	0.0833333	1	1	elsewhere	elsewhere	elsewhere
hsa-miR-766-3p	NA	-11.43	-14.74	-14.45	-13.085	NA	NA	183	192	84	94	NA	NA	13	21	5	15	0	0.125	0	0.125	NA	elsewhere	elsewhere
hsa-miR-1277-3p	NA	-1.32	-2.29	-3.79	-1.805	NA	NA	177	186	231	238	NA	NA	4	12	2	9	0	0.5	0	0.5	NA	elsewhere	elsewhere
hsa-miR-320b	-8.58	-9.96	-7.34	-11.18	-8.62667	60	78	40	49	221	240	21	2	8	17	2	16	0	0.421053	0	0.736842	leader	leader	elsewhere
hsa-miR-216a-5p	-1.83	-7.74	-7.88	-8.65	-5.81667	99	105	184	192	210	220	13	7	7	15	6	17	0	0.545455	0	0.75	elsewhere	elsewhere	elsewhere
hsa-miR-652-5p	-4.09	-5.18	-7.05	-7.88	-5.44	13	24	177	189	86	92	18	5	5	18	18	24	0	0	0	1	leader	elsewhere	elsewhere
hsa-miR-218-5p	-1.45	-13.12	-12.55	-13.03	-9.04	105	132	219	231	219	231	21	1	2	12	2	12	0	0.5	1	1	elsewhere	elsewhere	elsewhere
hsa-miR-664a-5p	-5.83	-8.23	-11.75	-11.74	-8.60333	56	72	18	26	217	236	20	3	3	12	6	22	0	0.315789	0	0.736842	leader	leader	elsewhere
hsa-miR-1537-3p	-6.28	-5.82	-5.91	-6.78	-6.00333	180	202	100	105	90	103	21	2	16	21	7	20	0	0.210526	0.2	0.684211	elsewhere	elsewhere	elsewhere
hsa-miR-4294	-7.19	-9.11	-11.53	-11.22	-9.27667	48	66	182	191	182	194	17	1	4	16	1	15	0	0.6875	0.75	0.875	leader	elsewhere	elsewhere
hsa-miR-4665-3p	NA	-5.18	-10.51	-11.37	-7.845	NA	NA	100	105	207	220	NA	NA	3	8	2	15	0	0.384615	0	0.384615	NA	elsewhere	elsewhere
hsa-miR-129-5p	-8.97	-8.57	-10.59	-9.96	-9.37667	184	193	242	248	184	193	16	7	11	17	7	16	0	0.5	1	1	elsewhere	elsewhere	elsewhere
hsa-miR-4639-3p	-4.16	-5.54	-7.4	-8.81	-5.7	258	265	185	192	235	253	18	11	8	15	1	11	0	0	0	0.4	elsewhere	elsewhere	elsewhere
hsa-miR-449c-5p	-8.44	-9.06	-8.48	-12.9	-8.66	100	120	100	106	214	230	24	6	18	24	7	24	0	0.333333	0.3	0.944444	elsewhere	elsewhere	elsewhere
hsa-miR-939-5p	-5.8	-6.3	-6.01	-7.89	-6.03667	46	68	46	68	19	22	23	1	1	23	1	3	0	0.0909091	1	1	leader	leader	leader
hsa-miR-5680	NA	-9.34	-8.74	-11.29	-9.04	NA	NA	242	247	214	234	NA	NA	9	14	2	21	0	0.263158	0	0.263158	NA	elsewhere	elsewhere
hsa-miR-1180-3p	-12.28	-9.5	-11.63	-9.41	-11.1367	227	247	227	248	116	125	22	4	3	22	11	20	0	0.473684	0.952381	0.947368	elsewhere	elsewhere	elsewhere
hsa-miR-548aj-3p	-2.86	-7.67	-8.23	-8.53	-6.25333	257	264	211	216	208	216	20	13	7	12	7	16	0	0	0.625	0.555556	elsewhere	elsewhere	elsewhere
[truncated: 1,603 more rows]

## Sheet: Legend Suppl. Table S7
miRNA	miRNA name
target_gene_name	gene symbol of the gene targeted by the miRNA
[truncated: 4 more rows]

## Sheet: Supplementary Table S7
List of the miRNA-target genes involving miRNAs targeting the leader sequence of the viral genome. Differential expression values of the genes have been collected from Blanco-Melo D et al., 2020) and are expressed in log2 fold change
[truncated: 2,006 more rows]

[truncated: 2 more sheets: Legend Suppl. Tab. S8, Supplementary Table S8]
